# Supplementary material for: Regulation of the HTRA2 Protease Activity by an Inhibitory Antibody-Derived Peptide Ligand and the Influence on HTRA2-Specific Protein Interaction Networks in Retinal Tissues
Source: Biomedicines. 2021 Aug 13;9(8):1013. doi: 10.3390/biomedicines9081013 (PMC8427973; doi:10.3390/biomedicines9081013)
Supplement: Supplementary file 1 [file biomedicines-09-01013-s001.zip › biomedicines-1292337-supplementary/File S1.xlsx]

## Sheet: MQ results - HTRA2 Co-IP
Protein IDs	Majority protein IDs	Major protein ID	Peptide counts (all)	Peptide counts (razor+unique)	Peptide counts (unique)	Protein name	Gene name	Species	Fasta headers	Number of proteins	Peptides	Razor + unique peptides	Unique peptides	Peptides CTRL_R1	Peptides CTRL_R2	Peptides CTRL_R3	Peptides HTRA2_CDR_R1	Peptides HTRA2_CDR_R2	Peptides HTRA2_CDR_R3	Peptides HTRA2_R1	Peptides HTRA2_R2	Peptides HTRA2_R3	Peptides HTRA2_UCF_R1	Peptides HTRA2_UCF_R2	Peptides HTRA2_UCF_R3	Razor + unique peptides CTRL_R1	Razor + unique peptides CTRL_R2	Razor + unique peptides CTRL_R3	Razor + unique peptides HTRA2_CDR_R1	Razor + unique peptides HTRA2_CDR_R2	Razor + unique peptides HTRA2_CDR_R3	Razor + unique peptides HTRA2_R1	Razor + unique peptides HTRA2_R2	Razor + unique peptides HTRA2_R3	Razor + unique peptides HTRA2_UCF_R1	Razor + unique peptides HTRA2_UCF_R2	Razor + unique peptides HTRA2_UCF_R3	Unique peptides CTRL_R1	Unique peptides CTRL_R2	Unique peptides CTRL_R3	Unique peptides HTRA2_CDR_R1	Unique peptides HTRA2_CDR_R2	Unique peptides HTRA2_CDR_R3	Unique peptides HTRA2_R1	Unique peptides HTRA2_R2	Unique peptides HTRA2_R3	Unique peptides HTRA2_UCF_R1	Unique peptides HTRA2_UCF_R2	Unique peptides HTRA2_UCF_R3
O15537	O15537	O15537	8	8	8	Retinoschisin	RS1	Homo sapiens	sp|O15537|XLRS1_HUMAN Retinoschisin OS=Homo sapiens OX=9606 GN=RS1 PE=1 SV=2	1	8	8	8	8	8	8	8	8	8	7	7	8	8	8	8	8	8	8	8	8	8	7	7	8	8	8	8	8	8	8	8	8	8	7	7	8	8	8	8
Q15773	Q15773	Q15773	1	1	1	Myeloid leukemia factor 2	MLF2	Homo sapiens	sp|Q15773|MLF2_HUMAN Myeloid leukemia factor 2 OS=Homo sapiens OX=9606 GN=MLF2 PE=1 SV=1	1	1	1	1	1	1	1	1	1	1	1	1	1	1	1	1	1	1	1	1	1	1	1	1	1	1	1	1	1	1	1	1	1	1	1	1	1	1	1	1
O00443	O00443	O00443	2	2	2	Phosphatidylinositol 4-phosphate 3-kinase C2 domain-containing subunit alpha	PIK3C2A	Homo sapiens	sp|O00443|P3C2A_HUMAN Phosphatidylinositol 4-phosphate 3-kinase C2 domain-containing subunit alpha OS=Homo sapiens OX=9606 GN=PIK3C2A PE=1 SV=2	1	2	2	2	1	1	1	1	1	1	1	2	1	1	1	1	1	1	1	1	1	1	1	2	1	1	1	1	1	1	1	1	1	1	1	2	1	1	1	1
Q8NI35	Q8NI35	Q8NI35	2	2	2	InaD-like protein	PATJ	Homo sapiens	sp|Q8NI35|INADL_HUMAN InaD-like protein OS=Homo sapiens OX=9606 GN=PATJ PE=1 SV=3	1	2	2	2	0	0	0	0	0	1	0	1	0	1	0	0	0	0	0	0	0	1	0	1	0	1	0	0	0	0	0	0	0	1	0	1	0	1	0	0
Q9BQE3	Q9BQE3	Q9BQE3	22	1	1	Tubulin alpha-1C chain	TUBA1C	Homo sapiens	sp|Q9BQE3|TBA1C_HUMAN Tubulin alpha-1C chain OS=Homo sapiens OX=9606 GN=TUBA1C PE=1 SV=1	1	22	1	1	19	19	19	22	21	21	22	21	22	21	21	21	0	0	0	1	1	1	1	1	1	1	1	1	0	0	0	1	1	1	1	1	1	1	1	1
P51157	P51157	P51157	1	1	1	Ras-related protein Rab-28	RAB28	Homo sapiens	sp|P51157|RAB28_HUMAN Ras-related protein Rab-28 OS=Homo sapiens OX=9606 GN=RAB28 PE=1 SV=2	1	1	1	1	1	0	0	0	0	0	1	0	0	1	0	0	1	0	0	0	0	0	1	0	0	1	0	0	1	0	0	0	0	0	1	0	0	1	0	0
P56471	P56471	P56471	2	1	1	Isocitrate dehydrogenase [NAD] subunit alpha, mitochondrial (Fragments)	IDH3A	Sus scrofa	sp|P56471|IDH3A_PIG Isocitrate dehydrogenase [NAD] subunit alpha, mitochondrial (Fragments) OS=Sus scrofa OX=9823 GN=IDH3A PE=1 SV=1	1	2	1	1	1	1	1	2	2	2	2	2	2	2	2	0	1	1	1	1	1	1	1	1	1	1	1	0	1	1	1	1	1	1	1	1	1	1	1	0
P10173;P07954	P10173;P07954	P10173	1;1	1;1	1;1	Fumarate hydratase, mitochondrial	FH	Sus scrofa	sp|P10173|FUMH_PIG Fumarate hydratase, mitochondrial OS=Sus scrofa OX=9823 GN=FH PE=1 SV=2;sp|P07954|FUMH_HUMAN Fumarate hydratase, mitochondrial OS=Homo sapiens OX=9606 GN=FH PE=1 SV=3	2	1	1	1	1	0	0	1	1	1	1	1	1	1	1	1	1	0	0	1	1	1	1	1	1	1	1	1	1	0	0	1	1	1	1	1	1	1	1	1
P12268	P12268	P12268	2	1	1	Inosine-5-monophosphate dehydrogenase 2	IMPDH2	Homo sapiens	sp|P12268|IMDH2_HUMAN Inosine-5-monophosphate dehydrogenase 2 OS=Homo sapiens OX=9606 GN=IMPDH2 PE=1 SV=2	1	2	1	1	0	0	1	1	1	2	0	2	1	1	1	1	0	0	0	1	1	1	0	1	1	1	1	1	0	0	0	1	1	1	0	1	1	1	1	1
P30049	P30049	P30049	2	2	2	ATP synthase subunit delta, mitochondrial	ATP5F1D	Homo sapiens	sp|P30049|ATPD_HUMAN ATP synthase subunit delta, mitochondrial OS=Homo sapiens OX=9606 GN=ATP5F1D PE=1 SV=2	1	2	2	2	2	2	2	2	2	1	2	2	2	2	2	2	2	2	2	2	2	1	2	2	2	2	2	2	2	2	2	2	2	1	2	2	2	2	2	2
Q53H96	Q53H96	Q53H96	1	1	1	Pyrroline-5-carboxylate reductase 3	PYCR3	Homo sapiens	sp|Q53H96|P5CR3_HUMAN Pyrroline-5-carboxylate reductase 3 OS=Homo sapiens OX=9606 GN=PYCR3 PE=1 SV=3	1	1	1	1	1	1	1	1	1	1	1	1	1	1	1	1	1	1	1	1	1	1	1	1	1	1	1	1	1	1	1	1	1	1	1	1	1	1	1	1
Q8IUD2;O15083	Q8IUD2	Q8IUD2	3;1	3;1	3;1	ELKS/Rab6-interacting/CAST family member 1	ERC1	Homo sapiens	sp|Q8IUD2|RB6I2_HUMAN ELKS/Rab6-interacting/CAST family member 1 OS=Homo sapiens OX=9606 GN=ERC1 PE=1 SV=1	2	3	3	3	0	0	0	0	1	0	0	1	1	0	1	0	0	0	0	0	1	0	0	1	1	0	1	0	0	0	0	0	1	0	0	1	1	0	1	0
P78346	P78346	P78346	1	1	1	Ribonuclease P protein subunit p30	RPP30	Homo sapiens	sp|P78346|RPP30_HUMAN Ribonuclease P protein subunit p30 OS=Homo sapiens OX=9606 GN=RPP30 PE=1 SV=1	1	1	1	1	0	0	0	0	0	0	0	1	1	0	0	0	0	0	0	0	0	0	0	1	1	0	0	0	0	0	0	0	0	0	0	1	1	0	0	0
P30101	P30101	P30101	1	1	1	Protein disulfide-isomerase A3	PDIA3	Homo sapiens	sp|P30101|PDIA3_HUMAN Protein disulfide-isomerase A3 OS=Homo sapiens OX=9606 GN=PDIA3 PE=1 SV=4	1	1	1	1	0	0	0	1	1	1	1	1	1	1	1	1	0	0	0	1	1	1	1	1	1	1	1	1	0	0	0	1	1	1	1	1	1	1	1	1
Q29024;Q13838;O00148	Q29024;Q13838;O00148	Q29024	2;2;1	2;2;1	2;2;1	Spliceosome RNA helicase DDX39B	DDX39B	Sus scrofa	sp|Q29024|DX39B_PIG Spliceosome RNA helicase DDX39B OS=Sus scrofa OX=9823 GN=DDX39B PE=3 SV=2;sp|Q13838|DX39B_HUMAN Spliceosome RNA helicase DDX39B OS=Homo sapiens OX=9606 GN=DDX39B PE=1 SV=1;sp|O00148|DX39A_HUMAN ATP-dependent RNA helicase DDX39A OS=Homo	3	2	2	2	0	0	0	0	0	0	1	1	2	0	0	0	0	0	0	0	0	0	1	1	2	0	0	0	0	0	0	0	0	0	1	1	2	0	0	0
P26042;P26044;P26038;P35241;P15311	P26042;P26044;P26038;P35241;P15311	P26042	3;3;3;3;2	3;3;3;3;2	3;3;3;3;2	Moesin	MSN	Sus scrofa	sp|P26042|MOES_PIG Moesin OS=Sus scrofa OX=9823 GN=MSN PE=2 SV=3;sp|P26044|RADI_PIG Radixin OS=Sus scrofa OX=9823 GN=RDX PE=2 SV=1;sp|P26038|MOES_HUMAN Moesin OS=Homo sapiens OX=9606 GN=MSN PE=1 SV=3;sp|P35241|RADI_HUMAN Radixin OS=Homo sapiens OX=9606 GN=	5	3	3	3	0	0	1	0	0	1	0	1	3	1	1	0	0	0	1	0	0	1	0	1	3	1	1	0	0	0	1	0	0	1	0	1	3	1	1	0
Q09136;Q13131	Q09136;Q13131	Q09136	1;1	1;1	1;1	5-AMP-activated protein kinase catalytic subunit alpha-1 (Fragments)	PRKAA1	Sus scrofa	sp|Q09136|AAPK1_PIG 5-AMP-activated protein kinase catalytic subunit alpha-1 (Fragments) OS=Sus scrofa OX=9823 GN=PRKAA1 PE=1 SV=2;sp|Q13131|AAPK1_HUMAN 5-AMP-activated protein kinase catalytic subunit alpha-1 OS=Homo sapiens OX=9606 GN=PRKAA1 PE=1 SV=4	2	1	1	1	1	1	1	1	1	1	1	1	1	1	1	0	1	1	1	1	1	1	1	1	1	1	1	0	1	1	1	1	1	1	1	1	1	1	1	0
P80723	P80723	P80723	2	2	2	Brain acid soluble protein 1	BASP1	Homo sapiens	sp|P80723|BASP1_HUMAN Brain acid soluble protein 1 OS=Homo sapiens OX=9606 GN=BASP1 PE=1 SV=2	1	2	2	2	0	1	0	2	2	2	1	1	2	2	1	0	0	1	0	2	2	2	1	1	2	2	1	0	0	1	0	2	2	2	1	1	2	2	1	0
P55735	P55735	P55735	2	2	2	Protein SEC13 homolog	SEC13	Homo sapiens	sp|P55735|SEC13_HUMAN Protein SEC13 homolog OS=Homo sapiens OX=9606 GN=SEC13 PE=1 SV=3	1	2	2	2	0	0	0	0	1	2	1	1	1	1	1	0	0	0	0	0	1	2	1	1	1	1	1	0	0	0	0	0	1	2	1	1	1	1	1	0
O43402	O43402	O43402	1	1	1	ER membrane protein complex subunit 8	EMC8	Homo sapiens	sp|O43402|EMC8_HUMAN ER membrane protein complex subunit 8 OS=Homo sapiens OX=9606 GN=EMC8 PE=1 SV=1	1	1	1	1	1	1	1	1	1	1	1	1	1	1	1	1	1	1	1	1	1	1	1	1	1	1	1	1	1	1	1	1	1	1	1	1	1	1	1	1
Q29223;P49207	Q29223;P49207	Q29223	2;2	2;2	2;2	60S ribosomal protein L34	RPL34	Sus scrofa	sp|Q29223|RL34_PIG 60S ribosomal protein L34 OS=Sus scrofa OX=9823 GN=RPL34 PE=1 SV=3;sp|P49207|RL34_HUMAN 60S ribosomal protein L34 OS=Homo sapiens OX=9606 GN=RPL34 PE=1 SV=3	2	2	2	2	2	2	2	2	2	2	2	2	2	2	2	2	2	2	2	2	2	2	2	2	2	2	2	2	2	2	2	2	2	2	2	2	2	2	2	2
P17020	P17020	P17020	2	2	2	Zinc finger protein 16	ZNF16	Homo sapiens	sp|P17020|ZNF16_HUMAN Zinc finger protein 16 OS=Homo sapiens OX=9606 GN=ZNF16 PE=1 SV=3	1	2	2	2	1	1	2	2	1	1	2	2	2	1	1	1	1	1	2	2	1	1	2	2	2	1	1	1	1	1	2	2	1	1	2	2	2	1	1	1
Q9P2I0	Q9P2I0	Q9P2I0	2	2	2	Cleavage and polyadenylation specificity factor subunit 2	CPSF2	Homo sapiens	sp|Q9P2I0|CPSF2_HUMAN Cleavage and polyadenylation specificity factor subunit 2 OS=Homo sapiens OX=9606 GN=CPSF2 PE=1 SV=2	1	2	2	2	1	0	0	0	0	0	1	1	0	0	0	0	1	0	0	0	0	0	1	1	0	0	0	0	1	0	0	0	0	0	1	1	0	0	0	0
Q6PKG0;Q659C4	Q6PKG0	Q6PKG0	4;1	4;1	4;1	La-related protein 1	LARP1	Homo sapiens	sp|Q6PKG0|LARP1_HUMAN La-related protein 1 OS=Homo sapiens OX=9606 GN=LARP1 PE=1 SV=2	2	4	4	4	0	0	2	0	0	0	3	1	1	0	0	0	0	0	2	0	0	0	3	1	1	0	0	0	0	0	2	0	0	0	3	1	1	0	0	0
O43181	O43181	O43181	2	2	2	NADH dehydrogenase [ubiquinone] iron-sulfur protein 4, mitochondrial	NDUFS4	Homo sapiens	sp|O43181|NDUS4_HUMAN NADH dehydrogenase [ubiquinone] iron-sulfur protein 4, mitochondrial OS=Homo sapiens OX=9606 GN=NDUFS4 PE=1 SV=1	1	2	2	2	0	1	2	2	2	1	2	2	2	2	2	2	0	1	2	2	2	1	2	2	2	2	2	2	0	1	2	2	2	1	2	2	2	2	2	2
P0DN76;Q01081;Q29350;Q8WU68	P0DN76;Q01081	P0DN76	3;3;1;1	3;3;1;1	3;3;1;1	Splicing factor U2AF 35 kDa subunit-like protein	U2AF1L5	Homo sapiens	sp|P0DN76|U2AF5_HUMAN Splicing factor U2AF 35 kDa subunit-like protein OS=Homo sapiens OX=9606 GN=U2AF1L5 PE=1 SV=1;sp|Q01081|U2AF1_HUMAN Splicing factor U2AF 35 kDa subunit OS=Homo sapiens OX=9606 GN=U2AF1 PE=1 SV=3	4	3	3	3	1	1	1	1	2	2	2	2	2	3	3	2	1	1	1	1	2	2	2	2	2	3	3	2	1	1	1	1	2	2	2	2	2	3	3	2
P61019;Q8WUD1	P61019;Q8WUD1	P61019	4;2	4;2	4;2	Ras-related protein Rab-2A	RAB2A	Homo sapiens	sp|P61019|RAB2A_HUMAN Ras-related protein Rab-2A OS=Homo sapiens OX=9606 GN=RAB2A PE=1 SV=1;sp|Q8WUD1|RAB2B_HUMAN Ras-related protein Rab-2B OS=Homo sapiens OX=9606 GN=RAB2B PE=1 SV=1	2	4	4	4	2	2	2	3	1	2	2	3	3	2	2	2	2	2	2	3	1	2	2	3	3	2	2	2	2	2	2	3	1	2	2	3	3	2	2	2
A1XQR7	A1XQR7	A1XQR7	3	3	3	MICOS complex subunit MIC13	MICOS13	Sus scrofa	sp|A1XQR7|MIC13_PIG MICOS complex subunit MIC13 OS=Sus scrofa OX=9823 GN=MICOS13 PE=3 SV=1	1	3	3	3	3	3	3	3	3	3	3	3	3	3	3	2	3	3	3	3	3	3	3	3	3	3	3	2	3	3	3	3	3	3	3	3	3	3	3	2
Q8WUA2	Q8WUA2	Q8WUA2	3	3	3	Peptidyl-prolyl cis-trans isomerase-like 4	PPIL4	Homo sapiens	sp|Q8WUA2|PPIL4_HUMAN Peptidyl-prolyl cis-trans isomerase-like 4 OS=Homo sapiens OX=9606 GN=PPIL4 PE=1 SV=1	1	3	3	3	0	1	2	0	1	1	0	1	0	1	0	0	0	1	2	0	1	1	0	1	0	1	0	0	0	1	2	0	1	1	0	1	0	1	0	0
P18077	P18077	P18077	1	1	1	60S ribosomal protein L35a	RPL35A	Homo sapiens	sp|P18077|RL35A_HUMAN 60S ribosomal protein L35a OS=Homo sapiens OX=9606 GN=RPL35A PE=1 SV=2	1	1	1	1	1	1	1	1	1	1	1	1	1	1	1	1	1	1	1	1	1	1	1	1	1	1	1	1	1	1	1	1	1	1	1	1	1	1	1	1
P84024;P84022;Q15796;O15198;Q99717;Q15797	P84024;P84022;Q15796;O15198;Q99717;Q15797	P84024	2;2;2;2;1;1	2;2;2;2;1;1	2;2;2;2;1;1	Mothers against decapentaplegic homolog 3	SMAD3	Sus scrofa	sp|P84024|SMAD3_PIG Mothers against decapentaplegic homolog 3 OS=Sus scrofa OX=9823 GN=SMAD3 PE=2 SV=1;sp|P84022|SMAD3_HUMAN Mothers against decapentaplegic homolog 3 OS=Homo sapiens OX=9606 GN=SMAD3 PE=1 SV=1;sp|Q15796|SMAD2_HUMAN Mothers against decapent	6	2	2	2	0	0	1	1	0	1	1	1	1	0	2	0	0	0	1	1	0	1	1	1	1	0	2	0	0	0	1	1	0	1	1	1	1	0	2	0
O75947	O75947	O75947	3	3	3	ATP synthase subunit d, mitochondrial	ATP5PD	Homo sapiens	sp|O75947|ATP5H_HUMAN ATP synthase subunit d, mitochondrial OS=Homo sapiens OX=9606 GN=ATP5PD PE=1 SV=3	1	3	3	3	3	3	3	3	3	3	3	3	3	3	3	3	3	3	3	3	3	3	3	3	3	3	3	3	3	3	3	3	3	3	3	3	3	3	3	3
A6NHL2	A6NHL2	A6NHL2	5	1	1	Tubulin alpha chain-like 3	TUBAL3	Homo sapiens	sp|A6NHL2|TBAL3_HUMAN Tubulin alpha chain-like 3 OS=Homo sapiens OX=9606 GN=TUBAL3 PE=1 SV=2	1	5	1	1	4	4	5	4	4	4	5	5	5	4	4	4	0	0	1	0	0	0	1	1	1	0	0	0	0	0	1	0	0	0	1	1	1	0	0	0
O00422	O00422	O00422	2	2	2	Histone deacetylase complex subunit SAP18	SAP18	Homo sapiens	sp|O00422|SAP18_HUMAN Histone deacetylase complex subunit SAP18 OS=Homo sapiens OX=9606 GN=SAP18 PE=1 SV=1	1	2	2	2	2	2	2	1	1	2	1	1	1	2	1	2	2	2	2	1	1	2	1	1	1	2	1	2	2	2	2	1	1	2	1	1	1	2	1	2
Q96EK7	Q96EK7	Q96EK7	2	2	2	Constitutive coactivator of peroxisome proliferator-activated receptor gamma	FAM120B	Homo sapiens	sp|Q96EK7|F120B_HUMAN Constitutive coactivator of peroxisome proliferator-activated receptor gamma OS=Homo sapiens OX=9606 GN=FAM120B PE=1 SV=1	1	2	2	2	1	1	2	1	1	1	2	2	1	2	2	2	1	1	2	1	1	1	2	2	1	2	2	2	1	1	2	1	1	1	2	2	1	2	2	2
O95757	O95757	O95757	4	4	3	Heat shock 70 kDa protein 4L	HSPA4L	Homo sapiens	sp|O95757|HS74L_HUMAN Heat shock 70 kDa protein 4L OS=Homo sapiens OX=9606 GN=HSPA4L PE=1 SV=3	1	4	4	3	1	1	2	4	3	3	4	4	4	3	3	3	1	1	2	4	3	3	4	4	4	3	3	3	0	0	1	3	2	2	3	3	3	2	2	2
Q8N474	Q8N474	Q8N474	3	3	3	Secreted frizzled-related protein 1	SFRP1	Homo sapiens	sp|Q8N474|SFRP1_HUMAN Secreted frizzled-related protein 1 OS=Homo sapiens OX=9606 GN=SFRP1 PE=1 SV=1	1	3	3	3	1	1	2	2	2	2	2	2	2	2	2	1	1	1	2	2	2	2	2	2	2	2	2	1	1	1	2	2	2	2	2	2	2	2	2	1
O75306	O75306	O75306	4	4	4	NADH dehydrogenase [ubiquinone] iron-sulfur protein 2, mitochondrial	NDUFS2	Homo sapiens	sp|O75306|NDUS2_HUMAN NADH dehydrogenase [ubiquinone] iron-sulfur protein 2, mitochondrial OS=Homo sapiens OX=9606 GN=NDUFS2 PE=1 SV=2	1	4	4	4	2	1	3	3	3	2	3	3	3	3	4	2	2	1	3	3	3	2	3	3	3	3	4	2	2	1	3	3	3	2	3	3	3	3	4	2
O00116	O00116	O00116	1	1	1	Alkyldihydroxyacetonephosphate synthase, peroxisomal	AGPS	Homo sapiens	sp|O00116|ADAS_HUMAN Alkyldihydroxyacetonephosphate synthase, peroxisomal OS=Homo sapiens OX=9606 GN=AGPS PE=1 SV=1	1	1	1	1	0	0	0	1	1	1	1	1	1	1	1	0	0	0	0	1	1	1	1	1	1	1	1	0	0	0	0	1	1	1	1	1	1	1	1	0
Q9UN86	Q9UN86	Q9UN86	1	1	1	Ras GTPase-activating protein-binding protein 2	G3BP2	Homo sapiens	sp|Q9UN86|G3BP2_HUMAN Ras GTPase-activating protein-binding protein 2 OS=Homo sapiens OX=9606 GN=G3BP2 PE=1 SV=2	1	1	1	1	0	0	0	0	0	0	1	1	0	1	0	1	0	0	0	0	0	0	1	1	0	1	0	1	0	0	0	0	0	0	1	1	0	1	0	1
A6NE02	A6NE02	A6NE02	3	3	3	BTB/POZ domain-containing protein 17	BTBD17	Homo sapiens	sp|A6NE02|BTBDH_HUMAN BTB/POZ domain-containing protein 17 OS=Homo sapiens OX=9606 GN=BTBD17 PE=3 SV=1	1	3	3	3	0	0	0	0	0	0	1	0	0	1	0	0	0	0	0	0	0	0	1	0	0	1	0	0	0	0	0	0	0	0	1	0	0	1	0	0
Q9Y333	Q9Y333	Q9Y333	1	1	1	U6 snRNA-associated Sm-like protein LSm2	LSM2	Homo sapiens	sp|Q9Y333|LSM2_HUMAN U6 snRNA-associated Sm-like protein LSm2 OS=Homo sapiens OX=9606 GN=LSM2 PE=1 SV=1	1	1	1	1	1	1	1	1	1	1	1	1	1	1	1	1	1	1	1	1	1	1	1	1	1	1	1	1	1	1	1	1	1	1	1	1	1	1	1	1
Q9Y6I3;Q9H201	Q9Y6I3	Q9Y6I3	4;1	4;1	4;1	Epsin-1	EPN1	Homo sapiens	sp|Q9Y6I3|EPN1_HUMAN Epsin-1 OS=Homo sapiens OX=9606 GN=EPN1 PE=1 SV=2	2	4	4	4	2	2	3	2	3	4	3	3	2	4	3	3	2	2	3	2	3	4	3	3	2	4	3	3	2	2	3	2	3	4	3	3	2	4	3	3
Q09138;P54619	Q09138;P54619	Q09138	1;1	1;1	1;1	5-AMP-activated protein kinase subunit gamma-1	PRKAG1	Sus scrofa	sp|Q09138|AAKG1_PIG 5-AMP-activated protein kinase subunit gamma-1 OS=Sus scrofa OX=9823 GN=PRKAG1 PE=1 SV=2;sp|P54619|AAKG1_HUMAN 5-AMP-activated protein kinase subunit gamma-1 OS=Homo sapiens OX=9606 GN=PRKAG1 PE=1 SV=1	2	1	1	1	1	1	1	1	1	1	1	1	1	1	1	0	1	1	1	1	1	1	1	1	1	1	1	0	1	1	1	1	1	1	1	1	1	1	1	0
O15144	O15144	O15144	5	5	5	Actin-related protein 2/3 complex subunit 2	ARPC2	Homo sapiens	sp|O15144|ARPC2_HUMAN Actin-related protein 2/3 complex subunit 2 OS=Homo sapiens OX=9606 GN=ARPC2 PE=1 SV=1	1	5	5	5	3	3	4	4	4	4	3	3	4	5	5	5	3	3	4	4	4	4	3	3	4	5	5	5	3	3	4	4	4	4	3	3	4	5	5	5
P19130	P19130	P19130	3	2	2	Ferritin heavy chain	FTH1	Sus scrofa	sp|P19130|FRIH_PIG Ferritin heavy chain OS=Sus scrofa OX=9823 GN=FTH1 PE=1 SV=3	1	3	2	2	1	1	1	3	3	3	1	2	2	3	3	3	1	1	1	2	2	2	1	2	2	2	2	2	1	1	1	2	2	2	1	2	2	2	2	2
P35080	P35080	P35080	1	1	1	Profilin-2	PFN2	Homo sapiens	sp|P35080|PROF2_HUMAN Profilin-2 OS=Homo sapiens OX=9606 GN=PFN2 PE=1 SV=3	1	1	1	1	1	1	1	1	1	1	1	1	1	1	1	1	1	1	1	1	1	1	1	1	1	1	1	1	1	1	1	1	1	1	1	1	1	1	1	1
Q95250;O00264	Q95250;O00264	Q95250	2;1	2;1	2;1	Membrane-associated progesterone receptor component 1	PGRMC1	Sus scrofa	sp|Q95250|PGRC1_PIG Membrane-associated progesterone receptor component 1 OS=Sus scrofa OX=9823 GN=PGRMC1 PE=1 SV=3;sp|O00264|PGRC1_HUMAN Membrane-associated progesterone receptor component 1 OS=Homo sapiens OX=9606 GN=PGRMC1 PE=1 SV=3	2	2	2	2	1	1	1	2	2	1	2	2	2	2	2	2	1	1	1	2	2	1	2	2	2	2	2	2	1	1	1	2	2	1	2	2	2	2	2	2
P21333;O75369;Q14315	P21333	P21333	3;1;1	3;1;1	3;1;1	Filamin-A	FLNA	Homo sapiens	sp|P21333|FLNA_HUMAN Filamin-A OS=Homo sapiens OX=9606 GN=FLNA PE=1 SV=4	3	3	3	3	1	1	1	2	2	2	3	3	2	2	2	1	1	1	1	2	2	2	3	3	2	2	2	1	1	1	1	2	2	2	3	3	2	2	2	1
Q07666;Q5VWX1	Q07666	Q07666	4;1	4;1	3;0	KH domain-containing, RNA-binding, signal transduction-associated protein 1	KHDRBS1	Homo sapiens	sp|Q07666|KHDR1_HUMAN KH domain-containing, RNA-binding, signal transduction-associated protein 1 OS=Homo sapiens OX=9606 GN=KHDRBS1 PE=1 SV=1	2	4	4	3	1	1	2	3	3	3	2	4	3	3	3	3	1	1	2	3	3	3	2	4	3	3	3	3	1	1	1	2	2	2	2	3	2	2	2	2
P59780	P59780	P59780	3	3	3	AP-3 complex subunit sigma-2	AP3S2	Homo sapiens	sp|P59780|AP3S2_HUMAN AP-3 complex subunit sigma-2 OS=Homo sapiens OX=9606 GN=AP3S2 PE=2 SV=1	1	3	3	3	1	1	3	3	3	1	3	3	3	1	1	1	1	1	3	3	3	1	3	3	3	1	1	1	1	1	3	3	3	1	3	3	3	1	1	1
P62197;P62195;Q8NB90	P62197;P62195	P62197	5;5;1	5;5;1	5;5;1	26S proteasome regulatory subunit 8	PSMC5	Sus scrofa	sp|P62197|PRS8_PIG 26S proteasome regulatory subunit 8 OS=Sus scrofa OX=9823 GN=PSMC5 PE=2 SV=1;sp|P62195|PRS8_HUMAN 26S proteasome regulatory subunit 8 OS=Homo sapiens OX=9606 GN=PSMC5 PE=1 SV=1	3	5	5	5	2	0	4	3	2	3	2	2	3	2	2	2	2	0	4	3	2	3	2	2	3	2	2	2	2	0	4	3	2	3	2	2	3	2	2	2
Q15075	Q15075	Q15075	4	4	4	Early endosome antigen 1	EEA1	Homo sapiens	sp|Q15075|EEA1_HUMAN Early endosome antigen 1 OS=Homo sapiens OX=9606 GN=EEA1 PE=1 SV=2	1	4	4	4	0	0	1	3	3	3	2	4	4	3	2	2	0	0	1	3	3	3	2	4	4	3	2	2	0	0	1	3	3	3	2	4	4	3	2	2
P08552	P08552	P08552	21	2	2	Neurofilament medium polypeptide (Fragment)	NEFM	Sus scrofa	sp|P08552|NFM_PIG Neurofilament medium polypeptide (Fragment) OS=Sus scrofa OX=9823 GN=NEFM PE=1 SV=2	1	21	2	2	17	16	18	18	18	18	20	19	19	18	19	19	2	2	2	2	2	2	2	2	2	2	2	2	2	2	2	2	2	2	2	2	2	2	2	2
Q9Y2W1	Q9Y2W1	Q9Y2W1	6	6	6	Thyroid hormone receptor-associated protein 3	THRAP3	Homo sapiens	sp|Q9Y2W1|TR150_HUMAN Thyroid hormone receptor-associated protein 3 OS=Homo sapiens OX=9606 GN=THRAP3 PE=1 SV=2	1	6	6	6	2	2	2	6	6	5	5	6	6	4	4	3	2	2	2	6	6	5	5	6	6	4	4	3	2	2	2	6	6	5	5	6	6	4	4	3
P14332	P14332	P14332	1	1	1	6-phosphogluconate dehydrogenase, decarboxylating (Fragment)	PGD	Sus scrofa	sp|P14332|6PGD_PIG 6-phosphogluconate dehydrogenase, decarboxylating (Fragment) OS=Sus scrofa OX=9823 GN=PGD PE=2 SV=3	1	1	1	1	0	0	0	0	0	0	0	1	0	0	0	0	0	0	0	0	0	0	0	1	0	0	0	0	0	0	0	0	0	0	0	1	0	0	0	0
P51553	P51553	P51553	3	3	2	Isocitrate dehydrogenase [NAD] subunit gamma, mitochondrial	IDH3G	Homo sapiens	sp|P51553|IDH3G_HUMAN Isocitrate dehydrogenase [NAD] subunit gamma, mitochondrial OS=Homo sapiens OX=9606 GN=IDH3G PE=1 SV=1	1	3	3	2	3	3	3	3	3	3	3	3	3	3	3	3	3	3	3	3	3	3	3	3	3	3	3	3	2	2	2	2	2	2	2	2	2	2	2	2
P84085	P84085	P84085	9	4	4	ADP-ribosylation factor 5	ARF5	Homo sapiens	sp|P84085|ARF5_HUMAN ADP-ribosylation factor 5 OS=Homo sapiens OX=9606 GN=ARF5 PE=1 SV=2	1	9	4	4	6	7	7	8	8	8	6	5	8	7	6	6	1	2	2	3	3	3	1	1	3	2	1	1	1	2	2	3	3	3	1	1	3	2	1	1
O00483	O00483	O00483	3	3	3	Cytochrome c oxidase subunit NDUFA4	NDUFA4	Homo sapiens	sp|O00483|NDUA4_HUMAN Cytochrome c oxidase subunit NDUFA4 OS=Homo sapiens OX=9606 GN=NDUFA4 PE=1 SV=1	1	3	3	3	2	2	2	2	3	2	2	3	2	2	2	2	2	2	2	2	3	2	2	3	2	2	2	2	2	2	2	2	3	2	2	3	2	2	2	2
O43684	O43684	O43684	5	5	5	Mitotic checkpoint protein BUB3	BUB3	Homo sapiens	sp|O43684|BUB3_HUMAN Mitotic checkpoint protein BUB3 OS=Homo sapiens OX=9606 GN=BUB3 PE=1 SV=1	1	5	5	5	1	1	1	4	3	4	2	3	3	5	3	1	1	1	1	4	3	4	2	3	3	5	3	1	1	1	1	4	3	4	2	3	3	5	3	1
Q6QA76;Q5EBL8	Q6QA76;Q5EBL8	Q6QA76	3;2	3;2	3;2	PDZ domain-containing protein 11	PDZD11	Sus scrofa	sp|Q6QA76|PDZ11_PIG PDZ domain-containing protein 11 OS=Sus scrofa OX=9823 GN=PDZD11 PE=2 SV=1;sp|Q5EBL8|PDZ11_HUMAN PDZ domain-containing protein 11 OS=Homo sapiens OX=9606 GN=PDZD11 PE=1 SV=2	2	3	3	3	1	2	1	3	3	3	2	2	3	3	3	2	1	2	1	3	3	3	2	2	3	3	3	2	1	2	1	3	3	3	2	2	3	3	3	2
P62333	P62333	P62333	3	3	3	26S proteasome regulatory subunit 10B	PSMC6	Homo sapiens	sp|P62333|PRS10_HUMAN 26S proteasome regulatory subunit 10B OS=Homo sapiens OX=9606 GN=PSMC6 PE=1 SV=1	1	3	3	3	2	2	2	1	1	2	1	1	1	2	2	2	2	2	2	1	1	2	1	1	1	2	2	2	2	2	2	1	1	2	1	1	1	2	2	2
P61962	P61962	P61962	1	1	1	DDB1- and CUL4-associated factor 7	DCAF7	Homo sapiens	sp|P61962|DCAF7_HUMAN DDB1- and CUL4-associated factor 7 OS=Homo sapiens OX=9606 GN=DCAF7 PE=1 SV=1	1	1	1	1	1	1	1	1	1	1	1	1	1	1	1	1	1	1	1	1	1	1	1	1	1	1	1	1	1	1	1	1	1	1	1	1	1	1	1	1
P09471;P29797;P38405;P63092;Q5JWF2	P09471;P29797;P38405;P63092;Q5JWF2	P09471	2;1;1;1;1	1;0;0;0;0	1;0;0;0;0	Guanine nucleotide-binding protein G(o) subunit alpha	GNAO1	Homo sapiens	sp|P09471|GNAO_HUMAN Guanine nucleotide-binding protein G(o) subunit alpha OS=Homo sapiens OX=9606 GN=GNAO1 PE=1 SV=4;sp|P29797|GNAS_PIG Guanine nucleotide-binding protein G(s) subunit alpha OS=Sus scrofa OX=9823 GN=GNAS PE=2 SV=1;sp|P38405|GNAL_HUMAN Guan	5	2	1	1	2	2	2	2	2	2	2	2	2	2	2	2	1	1	1	1	1	1	1	1	1	1	1	1	1	1	1	1	1	1	1	1	1	1	1	1
P46779	P46779	P46779	6	6	6	60S ribosomal protein L28	RPL28	Homo sapiens	sp|P46779|RL28_HUMAN 60S ribosomal protein L28 OS=Homo sapiens OX=9606 GN=RPL28 PE=1 SV=3	1	6	6	6	5	5	5	5	5	5	6	5	5	5	5	5	5	5	5	5	5	5	6	5	5	5	5	5	5	5	5	5	5	5	6	5	5	5	5	5
O75643	O75643	O75643	4	4	4	U5 small nuclear ribonucleoprotein 200 kDa helicase	SNRNP200	Homo sapiens	sp|O75643|U520_HUMAN U5 small nuclear ribonucleoprotein 200 kDa helicase OS=Homo sapiens OX=9606 GN=SNRNP200 PE=1 SV=2	1	4	4	4	1	2	3	1	1	1	1	1	1	2	2	1	1	2	3	1	1	1	1	1	1	2	2	1	1	2	3	1	1	1	1	1	1	2	2	1
P80928;P14174	P80928	P80928	3;1	3;1	3;1	Macrophage migration inhibitory factor	MIF	Sus scrofa	sp|P80928|MIF_PIG Macrophage migration inhibitory factor OS=Sus scrofa OX=9823 GN=MIF PE=1 SV=3	2	3	3	3	1	1	1	2	2	2	3	3	2	1	2	1	1	1	1	2	2	2	3	3	2	1	2	1	1	1	1	2	2	2	3	3	2	1	2	1
Q9NX20	Q9NX20	Q9NX20	5	5	5	39S ribosomal protein L16, mitochondrial	MRPL16	Homo sapiens	sp|Q9NX20|RM16_HUMAN 39S ribosomal protein L16, mitochondrial OS=Homo sapiens OX=9606 GN=MRPL16 PE=1 SV=1	1	5	5	5	5	4	4	4	4	4	2	2	4	4	4	4	5	4	4	4	4	4	2	2	4	4	4	4	5	4	4	4	4	4	2	2	4	4	4	4
P61601;Q06AT1;P84074;P37235	P61601;Q06AT1;P84074;P37235	P61601	4;2;2;2	4;2;2;2	3;1;1;1	Neurocalcin-delta	NCALD	Homo sapiens	sp|P61601|NCALD_HUMAN Neurocalcin-delta OS=Homo sapiens OX=9606 GN=NCALD PE=1 SV=2;sp|Q06AT1|HPCA_PIG Neuron-specific calcium-binding protein hippocalcin OS=Sus scrofa OX=9823 GN=HPCA PE=2 SV=3;sp|P84074|HPCA_HUMAN Neuron-specific calcium-binding protein h	4	4	4	3	1	2	2	2	2	3	2	3	2	3	2	3	1	2	2	2	2	3	2	3	2	3	2	3	0	1	1	1	1	2	1	2	1	2	1	2
Q01844	Q01844	Q01844	2	2	2	RNA-binding protein EWS	EWSR1	Homo sapiens	sp|Q01844|EWS_HUMAN RNA-binding protein EWS OS=Homo sapiens OX=9606 GN=EWSR1 PE=1 SV=1	1	2	2	2	1	1	1	1	1	1	1	2	1	1	1	1	1	1	1	1	1	1	1	2	1	1	1	1	1	1	1	1	1	1	1	2	1	1	1	1
O00571;O15523	O00571;O15523	O00571	5;4	4;3	4;3	ATP-dependent RNA helicase DDX3X	DDX3X	Homo sapiens	sp|O00571|DDX3X_HUMAN ATP-dependent RNA helicase DDX3X OS=Homo sapiens OX=9606 GN=DDX3X PE=1 SV=3;sp|O15523|DDX3Y_HUMAN ATP-dependent RNA helicase DDX3Y OS=Homo sapiens OX=9606 GN=DDX3Y PE=1 SV=2	2	5	4	4	1	1	2	2	2	1	2	4	2	2	2	1	1	1	1	1	1	1	1	3	1	2	2	1	1	1	1	1	1	1	1	3	1	2	2	1
P26998	P26998	P26998	3	3	3	Beta-crystallin B3	CRYBB3	Homo sapiens	sp|P26998|CRBB3_HUMAN Beta-crystallin B3 OS=Homo sapiens OX=9606 GN=CRYBB3 PE=1 SV=4	1	3	3	3	2	1	0	0	0	1	0	1	1	2	1	2	2	1	0	0	0	1	0	1	1	2	1	2	2	1	0	0	0	1	0	1	1	2	1	2
Q9Y383	Q9Y383	Q9Y383	5	5	4	Putative RNA-binding protein Luc7-like 2	LUC7L2	Homo sapiens	sp|Q9Y383|LC7L2_HUMAN Putative RNA-binding protein Luc7-like 2 OS=Homo sapiens OX=9606 GN=LUC7L2 PE=1 SV=2	1	5	5	4	2	2	3	3	5	4	3	3	3	2	3	2	2	2	3	3	5	4	3	3	3	2	3	2	2	2	3	3	4	4	3	3	3	2	3	2
Q6P1M3	Q6P1M3	Q6P1M3	6	6	6	LLGL scribble cell polarity complex component 2	LLGL2	Homo sapiens	sp|Q6P1M3|L2GL2_HUMAN LLGL scribble cell polarity complex component 2 OS=Homo sapiens OX=9606 GN=LLGL2 PE=1 SV=2	1	6	6	6	3	4	4	5	4	4	4	5	6	5	5	4	3	4	4	5	4	4	4	5	6	5	5	4	3	4	4	5	4	4	4	5	6	5	5	4
P06746	P06746	P06746	7	7	7	DNA polymerase beta	POLB	Homo sapiens	sp|P06746|DPOLB_HUMAN DNA polymerase beta OS=Homo sapiens OX=9606 GN=POLB PE=1 SV=3	1	7	7	7	1	1	1	1	1	3	1	3	1	6	3	3	1	1	1	1	1	3	1	3	1	6	3	3	1	1	1	1	1	3	1	3	1	6	3	3
P36887;P17612	P36887;P17612	P36887	5;5	5;5	1;1	cAMP-dependent protein kinase catalytic subunit alpha	PRKACA	Sus scrofa	sp|P36887|KAPCA_PIG cAMP-dependent protein kinase catalytic subunit alpha OS=Sus scrofa OX=9823 GN=PRKACA PE=1 SV=4;sp|P17612|KAPCA_HUMAN cAMP-dependent protein kinase catalytic subunit alpha OS=Homo sapiens OX=9606 GN=PRKACA PE=1 SV=2	2	5	5	1	1	2	1	4	3	5	3	5	4	5	4	4	1	2	1	4	3	5	3	5	4	5	4	4	1	1	0	1	0	1	0	1	1	1	0	1
P48643	P48643	P48643	4	4	4	T-complex protein 1 subunit epsilon	CCT5	Homo sapiens	sp|P48643|TCPE_HUMAN T-complex protein 1 subunit epsilon OS=Homo sapiens OX=9606 GN=CCT5 PE=1 SV=1	1	4	4	4	1	0	1	3	4	2	2	3	3	2	2	1	1	0	1	3	4	2	2	3	3	2	2	1	1	0	1	3	4	2	2	3	3	2	2	1
P35606	P35606	P35606	7	7	7	Coatomer subunit beta	COPB2	Homo sapiens	sp|P35606|COPB2_HUMAN Coatomer subunit beta OS=Homo sapiens OX=9606 GN=COPB2 PE=1 SV=2	1	7	7	7	3	3	3	4	5	4	4	5	6	4	4	4	3	3	3	4	5	4	4	5	6	4	4	4	3	3	3	4	5	4	4	5	6	4	4	4
Q01105;P0DME0	Q01105;P0DME0	Q01105	3;2	3;2	3;2	Protein SET	SET	Homo sapiens	sp|Q01105|SET_HUMAN Protein SET OS=Homo sapiens OX=9606 GN=SET PE=1 SV=3;sp|P0DME0|SETLP_HUMAN Protein SETSIP OS=Homo sapiens OX=9606 GN=SETSIP PE=1 SV=1	2	3	3	3	0	1	2	2	1	0	1	1	2	1	0	0	0	1	2	2	1	0	1	1	2	1	0	0	0	1	2	2	1	0	1	1	2	1	0	0
O75964	O75964	O75964	1	1	1	ATP synthase subunit g, mitochondrial	ATP5MG	Homo sapiens	sp|O75964|ATP5L_HUMAN ATP synthase subunit g, mitochondrial OS=Homo sapiens OX=9606 GN=ATP5MG PE=1 SV=3	1	1	1	1	1	1	1	1	1	1	1	1	1	1	1	1	1	1	1	1	1	1	1	1	1	1	1	1	1	1	1	1	1	1	1	1	1	1	1	1
P20042	P20042	P20042	4	4	4	Eukaryotic translation initiation factor 2 subunit 2	EIF2S2	Homo sapiens	sp|P20042|IF2B_HUMAN Eukaryotic translation initiation factor 2 subunit 2 OS=Homo sapiens OX=9606 GN=EIF2S2 PE=1 SV=2	1	4	4	4	0	0	1	2	2	2	1	3	3	2	2	0	0	0	1	2	2	2	1	3	3	2	2	0	0	0	1	2	2	2	1	3	3	2	2	0
P04178	P04178	P04178	5	5	5	Superoxide dismutase [Cu-Zn]	SOD1	Sus scrofa	sp|P04178|SODC_PIG Superoxide dismutase [Cu-Zn] OS=Sus scrofa OX=9823 GN=SOD1 PE=1 SV=2	1	5	5	5	3	2	2	3	3	3	3	5	4	3	3	4	3	2	2	3	3	3	3	5	4	3	3	4	3	2	2	3	3	3	3	5	4	3	3	4
Q13573	Q13573	Q13573	3	3	3	SNW domain-containing protein 1	SNW1	Homo sapiens	sp|Q13573|SNW1_HUMAN SNW domain-containing protein 1 OS=Homo sapiens OX=9606 GN=SNW1 PE=1 SV=1	1	3	3	3	1	1	1	1	2	1	1	2	2	1	1	1	1	1	1	1	2	1	1	2	2	1	1	1	1	1	1	1	2	1	1	2	2	1	1	1
Q14241	Q14241	Q14241	1	1	1	Elongin-A	ELOA	Homo sapiens	sp|Q14241|ELOA1_HUMAN Elongin-A OS=Homo sapiens OX=9606 GN=ELOA PE=1 SV=2	1	1	1	1	1	0	0	1	1	1	1	0	1	1	1	1	1	0	0	1	1	1	1	0	1	1	1	1	1	0	0	1	1	1	1	0	1	1	1	1
O15145	O15145	O15145	2	2	2	Actin-related protein 2/3 complex subunit 3	ARPC3	Homo sapiens	sp|O15145|ARPC3_HUMAN Actin-related protein 2/3 complex subunit 3 OS=Homo sapiens OX=9606 GN=ARPC3 PE=1 SV=3	1	2	2	2	1	1	1	2	1	2	2	2	2	2	2	2	1	1	1	2	1	2	2	2	2	2	2	2	1	1	1	2	1	2	2	2	2	2	2	2
Q86XP3	Q86XP3	Q86XP3	9	9	9	ATP-dependent RNA helicase DDX42	DDX42	Homo sapiens	sp|Q86XP3|DDX42_HUMAN ATP-dependent RNA helicase DDX42 OS=Homo sapiens OX=9606 GN=DDX42 PE=1 SV=1	1	9	9	9	3	3	7	3	3	4	2	4	3	3	2	4	3	3	7	3	3	4	2	4	3	3	2	4	3	3	7	3	3	4	2	4	3	3	2	4
Q16778;P33778;P23527;P06899;Q8N257;Q6DRA6;Q6DN03	Q16778;P33778;P23527;P06899;Q8N257	Q16778	6;6;6;6;5;2;2	2;2;2;2;2;2;2	2;2;2;2;2;2;2	Histone H2B type 2-E	HIST2H2BE	Homo sapiens	sp|Q16778|H2B2E_HUMAN Histone H2B type 2-E OS=Homo sapiens OX=9606 GN=HIST2H2BE PE=1 SV=3;sp|P33778|H2B1B_HUMAN Histone H2B type 1-B OS=Homo sapiens OX=9606 GN=HIST1H2BB PE=1 SV=2;sp|P23527|H2B1O_HUMAN Histone H2B type 1-O OS=Homo sapiens OX=9606 GN=HIST1H	7	6	2	2	6	6	6	6	6	6	6	6	6	6	6	6	2	2	2	2	2	2	2	2	2	2	2	2	2	2	2	2	2	2	2	2	2	2	2	2
Q8IWQ3	Q8IWQ3	Q8IWQ3	3	3	3	Serine/threonine-protein kinase BRSK2	BRSK2	Homo sapiens	sp|Q8IWQ3|BRSK2_HUMAN Serine/threonine-protein kinase BRSK2 OS=Homo sapiens OX=9606 GN=BRSK2 PE=1 SV=3	1	3	3	3	2	2	2	2	2	2	2	3	2	2	2	2	2	2	2	2	2	2	2	3	2	2	2	2	2	2	2	2	2	2	2	3	2	2	2	2
P13804	P13804	P13804	3	3	3	Electron transfer flavoprotein subunit alpha, mitochondrial	ETFA	Homo sapiens	sp|P13804|ETFA_HUMAN Electron transfer flavoprotein subunit alpha, mitochondrial OS=Homo sapiens OX=9606 GN=ETFA PE=1 SV=1	1	3	3	3	2	2	1	3	3	3	3	3	3	3	3	3	2	2	1	3	3	3	3	3	3	3	3	3	2	2	1	3	3	3	3	3	3	3	3	3
P10155	P10155	P10155	5	5	5	60 kDa SS-A/Ro ribonucleoprotein	RO60	Homo sapiens	sp|P10155|RO60_HUMAN 60 kDa SS-A/Ro ribonucleoprotein OS=Homo sapiens OX=9606 GN=RO60 PE=1 SV=2	1	5	5	5	1	2	2	4	2	4	3	4	4	4	2	3	1	2	2	4	2	4	3	4	4	4	2	3	1	2	2	4	2	4	3	4	4	4	2	3
Q06AU6;P20339;P51148	Q06AU6;P20339;P51148	Q06AU6	3;3;2	3;3;2	1;1;0	Ras-related protein Rab-5A	RAB5A	Sus scrofa	sp|Q06AU6|RAB5A_PIG Ras-related protein Rab-5A OS=Sus scrofa OX=9823 GN=RAB5A PE=2 SV=1;sp|P20339|RAB5A_HUMAN Ras-related protein Rab-5A OS=Homo sapiens OX=9606 GN=RAB5A PE=1 SV=2;sp|P51148|RAB5C_HUMAN Ras-related protein Rab-5C OS=Homo sapiens OX=9606 GN=	3	3	3	1	2	3	3	3	3	3	3	3	3	3	3	3	2	3	3	3	3	3	3	3	3	3	3	3	1	1	1	1	1	1	1	1	1	1	1	1
Q3ZCM7	Q3ZCM7	Q3ZCM7	11	2	2	Tubulin beta-8 chain	TUBB8	Homo sapiens	sp|Q3ZCM7|TBB8_HUMAN Tubulin beta-8 chain OS=Homo sapiens OX=9606 GN=TUBB8 PE=1 SV=2	1	11	2	2	8	8	9	9	9	10	8	9	9	10	9	9	0	0	0	1	1	2	0	1	1	2	1	1	0	0	0	1	1	2	0	1	1	2	1	1
Q9UI09	Q9UI09	Q9UI09	2	2	2	NADH dehydrogenase [ubiquinone] 1 alpha subcomplex subunit 12	NDUFA12	Homo sapiens	sp|Q9UI09|NDUAC_HUMAN NADH dehydrogenase [ubiquinone] 1 alpha subcomplex subunit 12 OS=Homo sapiens OX=9606 GN=NDUFA12 PE=1 SV=1	1	2	2	2	2	2	1	1	1	1	1	1	1	1	1	1	2	2	1	1	1	1	1	1	1	1	1	1	2	2	1	1	1	1	1	1	1	1	1	1
P16989;Q9Y2T7	P16989;Q9Y2T7	P16989	5;4	1;0	1;0	Y-box-binding protein 3	YBX3	Homo sapiens	sp|P16989|YBOX3_HUMAN Y-box-binding protein 3 OS=Homo sapiens OX=9606 GN=YBX3 PE=1 SV=4;sp|Q9Y2T7|YBOX2_HUMAN Y-box-binding protein 2 OS=Homo sapiens OX=9606 GN=YBX2 PE=1 SV=2	2	5	1	1	2	2	1	3	3	3	2	4	3	3	2	1	1	1	0	1	1	1	1	1	0	1	0	0	1	1	0	1	1	1	1	1	0	1	0	0
P20839	P20839	P20839	9	9	8	Inosine-5-monophosphate dehydrogenase 1	IMPDH1	Homo sapiens	sp|P20839|IMDH1_HUMAN Inosine-5-monophosphate dehydrogenase 1 OS=Homo sapiens OX=9606 GN=IMPDH1 PE=1 SV=2	1	9	9	8	3	3	4	5	5	6	6	7	5	5	5	5	3	3	4	5	5	6	6	7	5	5	5	5	3	3	3	5	5	5	6	6	5	5	5	5
P20303;P11166	P20303;P11166	P20303	3;3	3;3	3;3	Solute carrier family 2, facilitated glucose transporter member 1	SLC2A1	Sus scrofa	sp|P20303|GTR1_PIG Solute carrier family 2, facilitated glucose transporter member 1 OS=Sus scrofa OX=9823 GN=SLC2A1 PE=2 SV=2;sp|P11166|GTR1_HUMAN Solute carrier family 2, facilitated glucose transporter member 1 OS=Homo sapiens OX=9606 GN=SLC2A1 PE=1 SV=	2	3	3	3	3	2	2	3	1	2	3	2	3	3	3	3	3	2	2	3	1	2	3	2	3	3	3	3	3	2	2	3	1	2	3	2	3	3	3	3
O43290	O43290	O43290	3	3	3	U4/U6.U5 tri-snRNP-associated protein 1	SART1	Homo sapiens	sp|O43290|SNUT1_HUMAN U4/U6.U5 tri-snRNP-associated protein 1 OS=Homo sapiens OX=9606 GN=SART1 PE=1 SV=1	1	3	3	3	1	1	2	1	1	2	2	2	1	2	2	2	1	1	2	1	1	2	2	2	1	2	2	2	1	1	2	1	1	2	2	2	1	2	2	2
Q09028;Q16576	Q09028;Q16576	Q09028	4;2	4;2	4;2	Histone-binding protein RBBP4	RBBP4	Homo sapiens	sp|Q09028|RBBP4_HUMAN Histone-binding protein RBBP4 OS=Homo sapiens OX=9606 GN=RBBP4 PE=1 SV=3;sp|Q16576|RBBP7_HUMAN Histone-binding protein RBBP7 OS=Homo sapiens OX=9606 GN=RBBP7 PE=1 SV=1	2	4	4	4	1	1	3	2	3	2	3	2	2	3	3	2	1	1	3	2	3	2	3	2	2	3	3	2	1	1	3	2	3	2	3	2	2	3	3	2
Q14194;Q14117	Q14194	Q14194	7;1	5;1	3;0	Dihydropyrimidinase-related protein 1	CRMP1	Homo sapiens	sp|Q14194|DPYL1_HUMAN Dihydropyrimidinase-related protein 1 OS=Homo sapiens OX=9606 GN=CRMP1 PE=1 SV=1	2	7	5	3	5	5	5	6	6	6	6	6	6	6	6	4	4	4	4	4	4	4	5	5	4	4	4	3	2	2	2	2	2	2	3	3	2	2	2	2
P05455	P05455	P05455	3	3	3	Lupus La protein	SSB	Homo sapiens	sp|P05455|LA_HUMAN Lupus La protein OS=Homo sapiens OX=9606 GN=SSB PE=1 SV=2	1	3	3	3	1	0	1	2	2	2	1	3	2	2	2	2	1	0	1	2	2	2	1	3	2	2	2	2	1	0	1	2	2	2	1	3	2	2	2	2
P79293;P12883;P13533;Q9H6N6	P79293;P12883;P13533	P79293	3;3;2;1	2;2;1;1	2;2;1;1	Myosin-7	MYH7	Sus scrofa	sp|P79293|MYH7_PIG Myosin-7 OS=Sus scrofa OX=9823 GN=MYH7 PE=2 SV=2;sp|P12883|MYH7_HUMAN Myosin-7 OS=Homo sapiens OX=9606 GN=MYH7 PE=1 SV=5;sp|P13533|MYH6_HUMAN Myosin-6 OS=Homo sapiens OX=9606 GN=MYH6 PE=1 SV=5	4	3	2	2	2	3	2	1	1	1	1	1	1	1	1	1	1	2	1	0	0	0	0	0	0	0	0	0	1	2	1	0	0	0	0	0	0	0	0	0
P10515	P10515	P10515	5	5	5	Dihydrolipoyllysine-residue acetyltransferase component of pyruvate dehydrogenase complex, mitochondrial	DLAT	Homo sapiens	sp|P10515|ODP2_HUMAN Dihydrolipoyllysine-residue acetyltransferase component of pyruvate dehydrogenase complex, mitochondrial OS=Homo sapiens OX=9606 GN=DLAT PE=1 SV=3	1	5	5	5	4	3	4	3	2	4	4	4	4	4	3	1	4	3	4	3	2	4	4	4	4	4	3	1	4	3	4	3	2	4	4	4	4	4	3	1
P61604	P61604	P61604	4	4	4	10 kDa heat shock protein, mitochondrial	HSPE1	Homo sapiens	sp|P61604|CH10_HUMAN 10 kDa heat shock protein, mitochondrial OS=Homo sapiens OX=9606 GN=HSPE1 PE=1 SV=2	1	4	4	4	2	2	1	4	4	4	4	4	4	4	4	4	2	2	1	4	4	4	4	4	4	4	4	4	2	2	1	4	4	4	4	4	4	4	4	4
Q9Y3E1;Q7Z4V5	Q9Y3E1	Q9Y3E1	4;1	4;1	4;1	Hepatoma-derived growth factor-related protein 3	HDGFL3	Homo sapiens	sp|Q9Y3E1|HDGR3_HUMAN Hepatoma-derived growth factor-related protein 3 OS=Homo sapiens OX=9606 GN=HDGFL3 PE=1 SV=1	2	4	4	4	3	3	3	4	2	3	4	4	4	3	2	3	3	3	3	4	2	3	4	4	4	3	2	3	3	3	3	4	2	3	4	4	4	3	2	3
P78559	P78559	P78559	5	4	4	Microtubule-associated protein 1A	MAP1A	Homo sapiens	sp|P78559|MAP1A_HUMAN Microtubule-associated protein 1A OS=Homo sapiens OX=9606 GN=MAP1A PE=1 SV=6	1	5	4	4	3	3	3	4	4	4	3	4	4	4	4	5	2	2	2	3	3	3	2	3	3	3	3	4	2	2	2	3	3	3	2	3	3	3	3	4
P58546	P58546	P58546	1	1	1	Myotrophin	MTPN	Homo sapiens	sp|P58546|MTPN_HUMAN Myotrophin OS=Homo sapiens OX=9606 GN=MTPN PE=1 SV=2	1	1	1	1	0	0	0	1	1	0	1	1	1	1	0	0	0	0	0	1	1	0	1	1	1	1	0	0	0	0	0	1	1	0	1	1	1	1	0	0
P62863;P62861	P62863;P62861	P62863	3;3	3;3	3;3	40S ribosomal protein S30	FAU	Sus scrofa	sp|P62863|RS30_PIG 40S ribosomal protein S30 OS=Sus scrofa OX=9823 GN=FAU PE=3 SV=1;sp|P62861|RS30_HUMAN 40S ribosomal protein S30 OS=Homo sapiens OX=9606 GN=FAU PE=1 SV=1	2	3	3	3	3	3	2	2	2	3	2	2	2	3	2	2	3	3	2	2	2	3	2	2	2	3	2	2	3	3	2	2	2	3	2	2	2	3	2	2
P11217;P11216;P06737	P11217	P11217	8;3;3	8;3;3	8;3;3	Glycogen phosphorylase, muscle form	PYGM	Homo sapiens	sp|P11217|PYGM_HUMAN Glycogen phosphorylase, muscle form OS=Homo sapiens OX=9606 GN=PYGM PE=1 SV=6	3	8	8	8	6	6	3	3	3	2	3	3	3	2	2	2	6	6	3	3	3	2	3	3	3	2	2	2	6	6	3	3	3	2	3	3	3	2	2	2
P11171	P11171	P11171	8	7	6	Protein 4.1	EPB41	Homo sapiens	sp|P11171|41_HUMAN Protein 4.1 OS=Homo sapiens OX=9606 GN=EPB41 PE=1 SV=4	1	8	7	6	5	5	5	7	6	6	8	7	7	6	5	5	5	5	5	6	5	5	7	6	6	5	5	5	4	4	4	5	4	4	6	5	5	4	4	4
P07196	P07196	P07196	23	3	3	Neurofilament light polypeptide	NEFL	Homo sapiens	sp|P07196|NFL_HUMAN Neurofilament light polypeptide OS=Homo sapiens OX=9606 GN=NEFL PE=1 SV=3	1	23	3	3	20	21	21	20	21	20	20	18	20	20	20	20	2	3	2	2	2	2	2	2	2	2	2	2	2	3	2	2	2	2	2	2	2	2	2	2
Q95281;P47914	Q95281;P47914	Q95281	2;1	2;1	2;1	60S ribosomal protein L29	RPL29	Sus scrofa	sp|Q95281|RL29_PIG 60S ribosomal protein L29 OS=Sus scrofa OX=9823 GN=RPL29 PE=1 SV=4;sp|P47914|RL29_HUMAN 60S ribosomal protein L29 OS=Homo sapiens OX=9606 GN=RPL29 PE=1 SV=2	2	2	2	2	2	2	2	2	2	2	2	2	2	2	2	2	2	2	2	2	2	2	2	2	2	2	2	2	2	2	2	2	2	2	2	2	2	2	2	2
P55769	P55769	P55769	4	4	4	NHP2-like protein 1	SNU13	Homo sapiens	sp|P55769|NH2L1_HUMAN NHP2-like protein 1 OS=Homo sapiens OX=9606 GN=SNU13 PE=1 SV=3	1	4	4	4	2	2	1	3	2	2	2	2	2	3	2	2	2	2	1	3	2	2	2	2	2	3	2	2	2	2	1	3	2	2	2	2	2	3	2	2
O14874	O14874	O14874	5	5	5	[3-methyl-2-oxobutanoate dehydrogenase [lipoamide]] kinase, mitochondrial	BCKDK	Homo sapiens	sp|O14874|BCKD_HUMAN [3-methyl-2-oxobutanoate dehydrogenase [lipoamide]] kinase, mitochondrial OS=Homo sapiens OX=9606 GN=BCKDK PE=1 SV=2	1	5	5	5	3	3	4	4	3	3	3	4	4	3	3	2	3	3	4	4	3	3	3	4	4	3	3	2	3	3	4	4	3	3	3	4	4	3	3	2
P43320	P43320	P43320	3	3	3	Beta-crystallin B2	CRYBB2	Homo sapiens	sp|P43320|CRBB2_HUMAN Beta-crystallin B2 OS=Homo sapiens OX=9606 GN=CRYBB2 PE=1 SV=2	1	3	3	3	3	3	3	3	3	3	3	3	3	3	3	3	3	3	3	3	3	3	3	3	3	3	3	3	3	3	3	3	3	3	3	3	3	3	3	3
P17987	P17987	P17987	5	5	5	T-complex protein 1 subunit alpha	TCP1	Homo sapiens	sp|P17987|TCPA_HUMAN T-complex protein 1 subunit alpha OS=Homo sapiens OX=9606 GN=TCP1 PE=1 SV=1	1	5	5	5	1	1	3	2	1	3	3	3	2	2	1	2	1	1	3	2	1	3	3	3	2	2	1	2	1	1	3	2	1	3	3	3	2	2	1	2
P62068;O75317	P62068;O75317	P62068	4;2	4;2	4;2	Ubiquitin carboxyl-terminal hydrolase 46	USP46	Homo sapiens	sp|P62068|UBP46_HUMAN Ubiquitin carboxyl-terminal hydrolase 46 OS=Homo sapiens OX=9606 GN=USP46 PE=1 SV=1;sp|O75317|UBP12_HUMAN Ubiquitin carboxyl-terminal hydrolase 12 OS=Homo sapiens OX=9606 GN=USP12 PE=1 SV=2	2	4	4	4	1	2	2	4	3	4	2	3	4	4	3	2	1	2	2	4	3	4	2	3	4	4	3	2	1	2	2	4	3	4	2	3	4	4	3	2
P01846	P01846	P01846	4	4	4	Ig lambda chain C region		Sus scrofa	sp|P01846|LAC_PIG Ig lambda chain C region OS=Sus scrofa OX=9823 PE=1 SV=1	1	4	4	4	2	2	3	3	3	3	3	3	3	3	3	3	2	2	3	3	3	3	3	3	3	3	3	3	2	2	3	3	3	3	3	3	3	3	3	3
P48556	P48556	P48556	4	4	4	26S proteasome non-ATPase regulatory subunit 8	PSMD8	Homo sapiens	sp|P48556|PSMD8_HUMAN 26S proteasome non-ATPase regulatory subunit 8 OS=Homo sapiens OX=9606 GN=PSMD8 PE=1 SV=2	1	4	4	4	3	2	3	4	4	4	4	3	4	4	4	4	3	2	3	4	4	4	4	3	4	4	4	4	3	2	3	4	4	4	4	3	4	4	4	4
O00233	O00233	O00233	4	4	4	26S proteasome non-ATPase regulatory subunit 9	PSMD9	Homo sapiens	sp|O00233|PSMD9_HUMAN 26S proteasome non-ATPase regulatory subunit 9 OS=Homo sapiens OX=9606 GN=PSMD9 PE=1 SV=3	1	4	4	4	4	3	4	3	3	4	3	3	4	4	3	3	4	3	4	3	3	4	3	3	4	4	3	3	4	3	4	3	3	4	3	3	4	4	3	3
O43447	O43447	O43447	3	3	3	Peptidyl-prolyl cis-trans isomerase H	PPIH	Homo sapiens	sp|O43447|PPIH_HUMAN Peptidyl-prolyl cis-trans isomerase H OS=Homo sapiens OX=9606 GN=PPIH PE=1 SV=1	1	3	3	3	2	3	3	3	3	3	3	3	3	3	3	3	2	3	3	3	3	3	3	3	3	3	3	3	2	3	3	3	3	3	3	3	3	3	3	3
P25705;REV__O00522;REV__Q9Y5A7	P25705	P25705	25;1;1	1;0;0	1;0;0	ATP synthase subunit alpha, mitochondrial	ATP5F1A	Homo sapiens	sp|P25705|ATPA_HUMAN ATP synthase subunit alpha, mitochondrial OS=Homo sapiens OX=9606 GN=ATP5F1A PE=1 SV=1	3	25	1	1	23	24	24	24	23	24	23	24	24	23	23	23	0	1	1	1	0	1	0	1	1	0	0	1	0	1	1	1	0	1	0	1	1	0	0	1
P68366	P68366	P68366	22	4	4	Tubulin alpha-4A chain	TUBA4A	Homo sapiens	sp|P68366|TBA4A_HUMAN Tubulin alpha-4A chain OS=Homo sapiens OX=9606 GN=TUBA4A PE=1 SV=1	1	22	4	4	21	19	20	21	20	21	21	20	21	22	22	22	4	3	3	3	2	3	3	3	3	4	4	4	4	3	3	3	2	3	3	3	3	4	4	4
O95782	O95782	O95782	8	8	4	AP-2 complex subunit alpha-1	AP2A1	Homo sapiens	sp|O95782|AP2A1_HUMAN AP-2 complex subunit alpha-1 OS=Homo sapiens OX=9606 GN=AP2A1 PE=1 SV=3	1	8	8	4	0	1	2	7	4	4	5	7	6	6	5	2	0	1	2	7	4	4	5	7	6	6	5	2	0	1	1	4	2	3	2	3	2	3	2	1
Q13162	Q13162	Q13162	3	1	1	Peroxiredoxin-4	PRDX4	Homo sapiens	sp|Q13162|PRDX4_HUMAN Peroxiredoxin-4 OS=Homo sapiens OX=9606 GN=PRDX4 PE=1 SV=1	1	3	1	1	3	3	3	2	2	2	3	2	2	2	2	2	1	1	1	1	1	1	1	1	1	1	1	1	1	1	1	1	1	1	1	1	1	1	1	1
Q15008	Q15008	Q15008	4	4	4	26S proteasome non-ATPase regulatory subunit 6	PSMD6	Homo sapiens	sp|Q15008|PSMD6_HUMAN 26S proteasome non-ATPase regulatory subunit 6 OS=Homo sapiens OX=9606 GN=PSMD6 PE=1 SV=1	1	4	4	4	1	1	0	2	1	2	2	3	3	3	0	0	1	1	0	2	1	2	2	3	3	3	0	0	1	1	0	2	1	2	2	3	3	3	0	0
Q9BPX5	Q9BPX5	Q9BPX5	2	2	2	Actin-related protein 2/3 complex subunit 5-like protein	ARPC5L	Homo sapiens	sp|Q9BPX5|ARP5L_HUMAN Actin-related protein 2/3 complex subunit 5-like protein OS=Homo sapiens OX=9606 GN=ARPC5L PE=1 SV=1	1	2	2	2	1	1	2	1	2	1	2	1	2	2	1	1	1	1	2	1	2	1	2	1	2	2	1	1	1	1	2	1	2	1	2	1	2	2	1	1
Q15029	Q15029	Q15029	9	9	9	116 kDa U5 small nuclear ribonucleoprotein component	EFTUD2	Homo sapiens	sp|Q15029|U5S1_HUMAN 116 kDa U5 small nuclear ribonucleoprotein component OS=Homo sapiens OX=9606 GN=EFTUD2 PE=1 SV=1	1	9	9	9	1	2	4	4	1	2	9	7	6	1	0	1	1	2	4	4	1	2	9	7	6	1	0	1	1	2	4	4	1	2	9	7	6	1	0	1
Q5D144	Q5D144	Q5D144	3	3	3	Transcription factor A, mitochondrial	TFAM	Sus scrofa	sp|Q5D144|TFAM_PIG Transcription factor A, mitochondrial OS=Sus scrofa OX=9823 GN=TFAM PE=2 SV=1	1	3	3	3	2	2	2	3	2	3	3	3	3	3	3	3	2	2	2	3	2	3	3	3	3	3	3	3	2	2	2	3	2	3	3	3	3	3	3	3
Q15428	Q15428	Q15428	4	4	4	Splicing factor 3A subunit 2	SF3A2	Homo sapiens	sp|Q15428|SF3A2_HUMAN Splicing factor 3A subunit 2 OS=Homo sapiens OX=9606 GN=SF3A2 PE=1 SV=2	1	4	4	4	1	2	2	0	0	1	3	1	0	1	1	0	1	2	2	0	0	1	3	1	0	1	1	0	1	2	2	0	0	1	3	1	0	1	1	0
Q7Z7H5	Q7Z7H5	Q7Z7H5	2	2	2	Transmembrane emp24 domain-containing protein 4	TMED4	Homo sapiens	sp|Q7Z7H5|TMED4_HUMAN Transmembrane emp24 domain-containing protein 4 OS=Homo sapiens OX=9606 GN=TMED4 PE=1 SV=1	1	2	2	2	2	2	2	2	2	2	2	2	2	2	1	2	2	2	2	2	2	2	2	2	2	2	1	2	2	2	2	2	2	2	2	2	2	2	1	2
P63211;P61952	P63211	P63211	3;1	3;1	3;1	Guanine nucleotide-binding protein G(T) subunit gamma-T1	GNGT1	Homo sapiens	sp|P63211|GBG1_HUMAN Guanine nucleotide-binding protein G(T) subunit gamma-T1 OS=Homo sapiens OX=9606 GN=GNGT1 PE=1 SV=2	2	3	3	3	1	1	2	3	2	2	3	3	3	2	2	2	1	1	2	3	2	2	3	3	3	2	2	2	1	1	2	3	2	2	3	3	3	2	2	2
Q13432;A6NIH7	Q13432	Q13432	5;1	5;1	5;1	Protein unc-119 homolog A	UNC119	Homo sapiens	sp|Q13432|U119A_HUMAN Protein unc-119 homolog A OS=Homo sapiens OX=9606 GN=UNC119 PE=1 SV=1	2	5	5	5	2	2	2	4	4	5	4	4	4	5	5	4	2	2	2	4	4	5	4	4	4	5	5	4	2	2	2	4	4	5	4	4	4	5	5	4
Q007T2;P60953	Q007T2;P60953	Q007T2	4;4	4;4	4;4	Cell division control protein 42 homolog	CDC42	Sus scrofa	sp|Q007T2|CDC42_PIG Cell division control protein 42 homolog OS=Sus scrofa OX=9823 GN=CDC42 PE=2 SV=2;sp|P60953|CDC42_HUMAN Cell division control protein 42 homolog OS=Homo sapiens OX=9606 GN=CDC42 PE=1 SV=2	2	4	4	4	0	0	0	3	2	3	0	3	3	2	3	2	0	0	0	3	2	3	0	3	3	2	3	2	0	0	0	3	2	3	0	3	3	2	3	2
Q9BZE1	Q9BZE1	Q9BZE1	1	1	1	39S ribosomal protein L37, mitochondrial	MRPL37	Homo sapiens	sp|Q9BZE1|RM37_HUMAN 39S ribosomal protein L37, mitochondrial OS=Homo sapiens OX=9606 GN=MRPL37 PE=1 SV=2	1	1	1	1	0	0	1	1	1	1	1	1	1	1	1	1	0	0	1	1	1	1	1	1	1	1	1	1	0	0	1	1	1	1	1	1	1	1	1	1
P52815	P52815	P52815	3	3	3	39S ribosomal protein L12, mitochondrial	MRPL12	Homo sapiens	sp|P52815|RM12_HUMAN 39S ribosomal protein L12, mitochondrial OS=Homo sapiens OX=9606 GN=MRPL12 PE=1 SV=2	1	3	3	3	1	1	1	1	1	1	1	1	2	1	1	1	1	1	1	1	1	1	1	1	2	1	1	1	1	1	1	1	1	1	1	1	2	1	1	1
Q9BVA1	Q9BVA1	Q9BVA1	23	1	1	Tubulin beta-2B chain	TUBB2B	Homo sapiens	sp|Q9BVA1|TBB2B_HUMAN Tubulin beta-2B chain OS=Homo sapiens OX=9606 GN=TUBB2B PE=1 SV=1	1	23	1	1	21	19	21	20	19	22	20	20	20	22	20	21	1	1	1	1	1	1	1	1	1	1	1	1	1	1	1	1	1	1	1	1	1	1	1	1
P35221	P35221	P35221	5	5	1	Catenin alpha-1	CTNNA1	Homo sapiens	sp|P35221|CTNA1_HUMAN Catenin alpha-1 OS=Homo sapiens OX=9606 GN=CTNNA1 PE=1 SV=1	1	5	5	1	1	2	2	3	3	4	3	3	3	1	1	1	1	2	2	3	3	4	3	3	3	1	1	1	1	1	1	1	1	1	1	1	1	1	1	1
P14854	P14854	P14854	4	4	4	Cytochrome c oxidase subunit 6B1	COX6B1	Homo sapiens	sp|P14854|CX6B1_HUMAN Cytochrome c oxidase subunit 6B1 OS=Homo sapiens OX=9606 GN=COX6B1 PE=1 SV=2	1	4	4	4	4	4	4	4	4	4	4	4	4	4	4	4	4	4	4	4	4	4	4	4	4	4	4	4	4	4	4	4	4	4	4	4	4	4	4	4
P83884;P83881;Q969Q0	P83884;P83881;Q969Q0	P83884	5;5;3	5;5;3	5;5;3	60S ribosomal protein L36a	RPL36A	Sus scrofa	sp|P83884|RL36A_PIG 60S ribosomal protein L36a OS=Sus scrofa OX=9823 GN=RPL36A PE=1 SV=2;sp|P83881|RL36A_HUMAN 60S ribosomal protein L36a OS=Homo sapiens OX=9606 GN=RPL36A PE=1 SV=2;sp|Q969Q0|RL36L_HUMAN 60S ribosomal protein L36a-like OS=Homo sapiens OX=9	3	5	5	5	4	4	4	5	4	4	4	4	4	4	4	4	4	4	4	5	4	4	4	4	4	4	4	4	4	4	4	5	4	4	4	4	4	4	4	4
Q9H0R8;O95166	Q9H0R8;O95166	Q9H0R8	1;1	1;1	1;1	Gamma-aminobutyric acid receptor-associated protein-like 1	GABARAPL1	Homo sapiens	sp|Q9H0R8|GBRL1_HUMAN Gamma-aminobutyric acid receptor-associated protein-like 1 OS=Homo sapiens OX=9606 GN=GABARAPL1 PE=1 SV=1;sp|O95166|GBRAP_HUMAN Gamma-aminobutyric acid receptor-associated protein OS=Homo sapiens OX=9606 GN=GABARAP PE=1 SV=1	2	1	1	1	1	1	1	1	1	1	1	1	1	1	1	1	1	1	1	1	1	1	1	1	1	1	1	1	1	1	1	1	1	1	1	1	1	1	1	1
O94875;P28220	O94875	O94875	8;1	8;1	8;1	Sorbin and SH3 domain-containing protein 2	SORBS2	Homo sapiens	sp|O94875|SRBS2_HUMAN Sorbin and SH3 domain-containing protein 2 OS=Homo sapiens OX=9606 GN=SORBS2 PE=1 SV=3	2	8	8	8	7	6	8	8	8	8	8	8	8	8	8	7	7	6	8	8	8	8	8	8	8	8	8	7	7	6	8	8	8	8	8	8	8	8	8	7
Q9GZN8	Q9GZN8	Q9GZN8	4	4	4	UPF0687 protein C20orf27	C20orf27	Homo sapiens	sp|Q9GZN8|CT027_HUMAN UPF0687 protein C20orf27 OS=Homo sapiens OX=9606 GN=C20orf27 PE=1 SV=3	1	4	4	4	4	4	4	4	4	4	3	4	4	4	4	4	4	4	4	4	4	4	3	4	4	4	4	4	4	4	4	4	4	4	3	4	4	4	4	4
Q9Y6N5	Q9Y6N5	Q9Y6N5	2	2	2	Sulfide:quinone oxidoreductase, mitochondrial	SQOR	Homo sapiens	sp|Q9Y6N5|SQOR_HUMAN Sulfide:quinone oxidoreductase, mitochondrial OS=Homo sapiens OX=9606 GN=SQOR PE=1 SV=1	1	2	2	2	1	0	1	2	2	1	1	1	2	2	2	1	1	0	1	2	2	1	1	1	2	2	2	1	1	0	1	2	2	1	1	1	2	2	2	1
Q6UXN9	Q6UXN9	Q6UXN9	4	4	4	WD repeat-containing protein 82	WDR82	Homo sapiens	sp|Q6UXN9|WDR82_HUMAN WD repeat-containing protein 82 OS=Homo sapiens OX=9606 GN=WDR82 PE=1 SV=1	1	4	4	4	2	1	2	4	3	2	2	2	4	2	2	2	2	1	2	4	3	2	2	2	4	2	2	2	2	1	2	4	3	2	2	2	4	2	2	2
P00503;P17174	P00503	P00503	4;1	4;1	4;1	Aspartate aminotransferase, cytoplasmic	GOT1	Sus scrofa	sp|P00503|AATC_PIG Aspartate aminotransferase, cytoplasmic OS=Sus scrofa OX=9823 GN=GOT1 PE=1 SV=3	2	4	4	4	2	2	1	3	2	2	2	4	3	3	3	2	2	2	1	3	2	2	2	4	3	3	3	2	2	2	1	3	2	2	2	4	3	3	3	2
O43301	O43301	O43301	7	7	6	Heat shock 70 kDa protein 12A	HSPA12A	Homo sapiens	sp|O43301|HS12A_HUMAN Heat shock 70 kDa protein 12A OS=Homo sapiens OX=9606 GN=HSPA12A PE=1 SV=2	1	7	7	6	2	2	3	3	2	6	4	4	4	5	4	4	2	2	3	3	2	6	4	4	4	5	4	4	2	2	2	3	2	6	3	3	4	5	4	4
P57721	P57721	P57721	5	2	2	Poly(rC)-binding protein 3	PCBP3	Homo sapiens	sp|P57721|PCBP3_HUMAN Poly(rC)-binding protein 3 OS=Homo sapiens OX=9606 GN=PCBP3 PE=2 SV=2	1	5	2	2	4	4	4	5	5	5	5	5	5	5	5	5	2	2	2	2	2	2	2	2	2	2	2	2	2	2	2	2	2	2	2	2	2	2	2	2
Q16643	Q16643	Q16643	5	5	5	Drebrin	DBN1	Homo sapiens	sp|Q16643|DREB_HUMAN Drebrin OS=Homo sapiens OX=9606 GN=DBN1 PE=1 SV=4	1	5	5	5	3	3	4	4	3	4	4	5	5	4	4	3	3	3	4	4	3	4	4	5	5	4	4	3	3	3	4	4	3	4	4	5	5	4	4	3
A6M931;P38919;P60842;Q14240	A6M931;P38919	A6M931	7;6;1;1	7;6;1;1	7;6;1;1	Eukaryotic initiation factor 4A-III	EIF4A3	Sus scrofa	sp|A6M931|IF4A3_PIG Eukaryotic initiation factor 4A-III OS=Sus scrofa OX=9823 GN=EIF4A3 PE=2 SV=1;sp|P38919|IF4A3_HUMAN Eukaryotic initiation factor 4A-III OS=Homo sapiens OX=9606 GN=EIF4A3 PE=1 SV=4	4	7	7	7	2	0	3	3	3	4	5	5	5	4	5	4	2	0	3	3	3	4	5	5	5	4	5	4	2	0	3	3	3	4	5	5	5	4	5	4
Q6DD87	Q6DD87	Q6DD87	3	3	3	Zinc finger protein 787	ZNF787	Homo sapiens	sp|Q6DD87|ZN787_HUMAN Zinc finger protein 787 OS=Homo sapiens OX=9606 GN=ZNF787 PE=1 SV=4	1	3	3	3	3	3	3	3	3	3	3	3	3	3	3	3	3	3	3	3	3	3	3	3	3	3	3	3	3	3	3	3	3	3	3	3	3	3	3	3
P26373	P26373	P26373	6	6	6	60S ribosomal protein L13	RPL13	Homo sapiens	sp|P26373|RL13_HUMAN 60S ribosomal protein L13 OS=Homo sapiens OX=9606 GN=RPL13 PE=1 SV=4	1	6	6	6	4	4	5	6	6	5	5	5	6	5	5	5	4	4	5	6	6	5	5	5	6	5	5	5	4	4	5	6	6	5	5	5	6	5	5	5
P19388	P19388	P19388	2	2	2	DNA-directed RNA polymerases I, II, and III subunit RPABC1	POLR2E	Homo sapiens	sp|P19388|RPAB1_HUMAN DNA-directed RNA polymerases I, II, and III subunit RPABC1 OS=Homo sapiens OX=9606 GN=POLR2E PE=1 SV=4	1	2	2	2	1	1	0	2	2	2	1	2	2	2	2	2	1	1	0	2	2	2	1	2	2	2	2	2	1	1	0	2	2	2	1	2	2	2	2	2
Q9NWH9	Q9NWH9	Q9NWH9	6	6	6	SAFB-like transcription modulator	SLTM	Homo sapiens	sp|Q9NWH9|SLTM_HUMAN SAFB-like transcription modulator OS=Homo sapiens OX=9606 GN=SLTM PE=1 SV=2	1	6	6	6	3	3	5	4	4	4	4	4	4	4	5	3	3	3	5	4	4	4	4	4	4	4	5	3	3	3	5	4	4	4	4	4	4	4	5	3
Q9BDP9;Q16568	Q9BDP9;Q16568	Q9BDP9	1;1	1;1	1;1	Cocaine- and amphetamine-regulated transcript protein (Fragment)	CARTPT	Sus scrofa	sp|Q9BDP9|CART_PIG Cocaine- and amphetamine-regulated transcript protein (Fragment) OS=Sus scrofa OX=9823 GN=CARTPT PE=2 SV=1;sp|Q16568|CART_HUMAN Cocaine- and amphetamine-regulated transcript protein OS=Homo sapiens OX=9606 GN=CARTPT PE=1 SV=1	2	1	1	1	1	1	0	1	0	1	0	1	1	1	0	1	1	1	0	1	0	1	0	1	1	1	0	1	1	1	0	1	0	1	0	1	1	1	0	1
O95865	O95865	O95865	4	4	4	N(G),N(G)-dimethylarginine dimethylaminohydrolase 2	DDAH2	Homo sapiens	sp|O95865|DDAH2_HUMAN N(G),N(G)-dimethylarginine dimethylaminohydrolase 2 OS=Homo sapiens OX=9606 GN=DDAH2 PE=1 SV=1	1	4	4	4	2	2	2	4	4	4	4	4	4	4	4	4	2	2	2	4	4	4	4	4	4	4	4	4	2	2	2	4	4	4	4	4	4	4	4	4
Q9BWJ5	Q9BWJ5	Q9BWJ5	1	1	1	Splicing factor 3B subunit 5	SF3B5	Homo sapiens	sp|Q9BWJ5|SF3B5_HUMAN Splicing factor 3B subunit 5 OS=Homo sapiens OX=9606 GN=SF3B5 PE=1 SV=1	1	1	1	1	1	1	1	1	1	1	1	1	1	1	1	1	1	1	1	1	1	1	1	1	1	1	1	1	1	1	1	1	1	1	1	1	1	1	1	1
P15531;P22392;O60361	P15531;P22392	P15531	6;4;2	6;4;2	3;1;0	Nucleoside diphosphate kinase A	NME1	Homo sapiens	sp|P15531|NDKA_HUMAN Nucleoside diphosphate kinase A OS=Homo sapiens OX=9606 GN=NME1 PE=1 SV=1;sp|P22392|NDKB_HUMAN Nucleoside diphosphate kinase B OS=Homo sapiens OX=9606 GN=NME2 PE=1 SV=1	3	6	6	3	4	4	5	6	5	6	5	5	5	6	6	6	4	4	5	6	5	6	5	5	5	6	6	6	2	2	2	3	2	3	3	3	3	3	3	3
P21283	P21283	P21283	5	5	4	V-type proton ATPase subunit C 1	ATP6V1C1	Homo sapiens	sp|P21283|VATC1_HUMAN V-type proton ATPase subunit C 1 OS=Homo sapiens OX=9606 GN=ATP6V1C1 PE=1 SV=4	1	5	5	4	1	1	2	3	3	3	3	3	4	3	3	0	1	1	2	3	3	3	3	3	4	3	3	0	0	0	1	2	2	2	3	2	3	2	2	0
Q99747	Q99747	Q99747	5	5	5	Gamma-soluble NSF attachment protein	NAPG	Homo sapiens	sp|Q99747|SNAG_HUMAN Gamma-soluble NSF attachment protein OS=Homo sapiens OX=9606 GN=NAPG PE=1 SV=1	1	5	5	5	2	2	2	3	3	3	2	2	3	3	4	2	2	2	2	3	3	3	2	2	3	3	4	2	2	2	2	3	3	3	2	2	3	3	4	2
Q9ULH1	Q9ULH1	Q9ULH1	5	5	4	Arf-GAP with SH3 domain, ANK repeat and PH domain-containing protein 1	ASAP1	Homo sapiens	sp|Q9ULH1|ASAP1_HUMAN Arf-GAP with SH3 domain, ANK repeat and PH domain-containing protein 1 OS=Homo sapiens OX=9606 GN=ASAP1 PE=1 SV=4	1	5	5	4	1	1	1	2	1	1	4	2	2	1	1	1	1	1	1	2	1	1	4	2	2	1	1	1	1	1	1	1	1	1	4	1	1	1	1	1
P31942	P31942	P31942	2	2	2	Heterogeneous nuclear ribonucleoprotein H3	HNRNPH3	Homo sapiens	sp|P31942|HNRH3_HUMAN Heterogeneous nuclear ribonucleoprotein H3 OS=Homo sapiens OX=9606 GN=HNRNPH3 PE=1 SV=2	1	2	2	2	2	1	1	2	2	2	1	1	2	2	2	2	2	1	1	2	2	2	1	1	2	2	2	2	2	1	1	2	2	2	1	1	2	2	2	2
P05387	P05387	P05387	3	3	2	60S acidic ribosomal protein P2	RPLP2	Homo sapiens	sp|P05387|RLA2_HUMAN 60S acidic ribosomal protein P2 OS=Homo sapiens OX=9606 GN=RPLP2 PE=1 SV=1	1	3	3	2	1	2	2	3	3	3	3	3	3	3	3	2	1	2	2	3	3	3	3	3	3	3	3	2	1	1	1	2	2	2	2	2	2	2	2	1
Q15365	Q15365	Q15365	4	2	2	Poly(rC)-binding protein 1	PCBP1	Homo sapiens	sp|Q15365|PCBP1_HUMAN Poly(rC)-binding protein 1 OS=Homo sapiens OX=9606 GN=PCBP1 PE=1 SV=2	1	4	2	2	2	2	2	4	4	4	4	4	4	4	4	4	1	1	1	2	2	2	2	2	2	2	2	2	1	1	1	2	2	2	2	2	2	2	2	2
P05023;P19156;P20648	P05023	P05023	16;3;3	2;0;0	0;0;0	Sodium/potassium-transporting ATPase subunit alpha-1	ATP1A1	Homo sapiens	sp|P05023|AT1A1_HUMAN Sodium/potassium-transporting ATPase subunit alpha-1 OS=Homo sapiens OX=9606 GN=ATP1A1 PE=1 SV=1	3	16	2	0	14	14	15	12	12	12	13	13	13	12	12	12	1	1	2	1	1	1	1	1	1	1	1	1	0	0	0	0	0	0	0	0	0	0	0	0
P27695	P27695	P27695	6	6	6	DNA-(apurinic or apyrimidinic site) lyase	APEX1	Homo sapiens	sp|P27695|APEX1_HUMAN DNA-(apurinic or apyrimidinic site) lyase OS=Homo sapiens OX=9606 GN=APEX1 PE=1 SV=2	1	6	6	6	2	2	2	1	2	2	1	3	2	4	2	2	2	2	2	1	2	2	1	3	2	4	2	2	2	2	2	1	2	2	1	3	2	4	2	2
O13010;P48426	O13010;P48426	O13010	4;4	1;1	1;1	Phosphatidylinositol 5-phosphate 4-kinase type-2 alpha	PIP4K2A	Sus scrofa	sp|O13010|PI42A_PIG Phosphatidylinositol 5-phosphate 4-kinase type-2 alpha OS=Sus scrofa OX=9823 GN=PIP4K2A PE=2 SV=1;sp|P48426|PI42A_HUMAN Phosphatidylinositol 5-phosphate 4-kinase type-2 alpha OS=Homo sapiens OX=9606 GN=PIP4K2A PE=1 SV=2	2	4	1	1	1	2	3	3	3	3	3	4	3	3	2	1	0	1	1	1	1	1	1	1	1	1	1	0	0	1	1	1	1	1	1	1	1	1	1	0
O00487	O00487	O00487	4	4	4	26S proteasome non-ATPase regulatory subunit 14	PSMD14	Homo sapiens	sp|O00487|PSDE_HUMAN 26S proteasome non-ATPase regulatory subunit 14 OS=Homo sapiens OX=9606 GN=PSMD14 PE=1 SV=1	1	4	4	4	4	4	4	4	4	4	4	4	4	4	4	3	4	4	4	4	4	4	4	4	4	4	4	3	4	4	4	4	4	4	4	4	4	4	4	3
P27816	P27816	P27816	4	4	4	Microtubule-associated protein 4	MAP4	Homo sapiens	sp|P27816|MAP4_HUMAN Microtubule-associated protein 4 OS=Homo sapiens OX=9606 GN=MAP4 PE=1 SV=3	1	4	4	4	3	3	3	3	3	4	3	3	3	3	3	3	3	3	3	3	3	4	3	3	3	3	3	3	3	3	3	3	3	4	3	3	3	3	3	3
P62273;Q6QAP6	P62273;Q6QAP6	P62273	3;2	3;2	3;2	40S ribosomal protein S29	RPS29	Homo sapiens	sp|P62273|RS29_HUMAN 40S ribosomal protein S29 OS=Homo sapiens OX=9606 GN=RPS29 PE=1 SV=2;sp|Q6QAP6|RS29_PIG 40S ribosomal protein S29 OS=Sus scrofa OX=9823 GN=RPS29 PE=1 SV=3	2	3	3	3	3	3	3	3	3	3	2	3	3	3	2	3	3	3	3	3	3	3	2	3	3	3	2	3	3	3	3	3	3	3	2	3	3	3	2	3
Q9Y657;Q5JUX0	Q9Y657	Q9Y657	4;1	4;1	4;1	Spindlin-1	SPIN1	Homo sapiens	sp|Q9Y657|SPIN1_HUMAN Spindlin-1 OS=Homo sapiens OX=9606 GN=SPIN1 PE=1 SV=3	2	4	4	4	3	1	2	3	3	3	4	4	3	3	3	3	3	1	2	3	3	3	4	4	3	3	3	3	3	1	2	3	3	3	4	4	3	3	3	3
Q16795	Q16795	Q16795	3	3	3	NADH dehydrogenase [ubiquinone] 1 alpha subcomplex subunit 9, mitochondrial	NDUFA9	Homo sapiens	sp|Q16795|NDUA9_HUMAN NADH dehydrogenase [ubiquinone] 1 alpha subcomplex subunit 9, mitochondrial OS=Homo sapiens OX=9606 GN=NDUFA9 PE=1 SV=2	1	3	3	3	3	3	3	3	3	3	3	3	3	3	3	3	3	3	3	3	3	3	3	3	3	3	3	3	3	3	3	3	3	3	3	3	3	3	3	3
P47985;P0C7P4	P47985;P0C7P4	P47985	1;1	1;1	1;1	Cytochrome b-c1 complex subunit Rieske, mitochondrial	UQCRFS1	Homo sapiens	sp|P47985|UCRI_HUMAN Cytochrome b-c1 complex subunit Rieske, mitochondrial OS=Homo sapiens OX=9606 GN=UQCRFS1 PE=1 SV=2;sp|P0C7P4|UCRIL_HUMAN Putative cytochrome b-c1 complex subunit Rieske-like protein 1 OS=Homo sapiens OX=9606 GN=UQCRFS1P1 PE=5 SV=1	2	1	1	1	1	1	1	1	1	1	1	1	1	1	1	1	1	1	1	1	1	1	1	1	1	1	1	1	1	1	1	1	1	1	1	1	1	1	1	1
Q8NEV1;P68400	Q8NEV1;P68400	Q8NEV1	2;2	2;2	2;2	Casein kinase II subunit alpha 3	CSNK2A3	Homo sapiens	sp|Q8NEV1|CSK23_HUMAN Casein kinase II subunit alpha 3 OS=Homo sapiens OX=9606 GN=CSNK2A3 PE=1 SV=2;sp|P68400|CSK21_HUMAN Casein kinase II subunit alpha OS=Homo sapiens OX=9606 GN=CSNK2A1 PE=1 SV=1	2	2	2	2	0	1	0	2	0	1	1	2	2	1	1	0	0	1	0	2	0	1	1	2	2	1	1	0	0	1	0	2	0	1	1	2	2	1	1	0
Q16740	Q16740	Q16740	1	1	1	ATP-dependent Clp protease proteolytic subunit, mitochondrial	CLPP	Homo sapiens	sp|Q16740|CLPP_HUMAN ATP-dependent Clp protease proteolytic subunit, mitochondrial OS=Homo sapiens OX=9606 GN=CLPP PE=1 SV=1	1	1	1	1	1	1	1	1	1	1	1	1	1	1	1	1	1	1	1	1	1	1	1	1	1	1	1	1	1	1	1	1	1	1	1	1	1	1	1	1
P39060	P39060	P39060	4	4	4	Collagen alpha-1(XVIII) chain	COL18A1	Homo sapiens	sp|P39060|COIA1_HUMAN Collagen alpha-1(XVIII) chain OS=Homo sapiens OX=9606 GN=COL18A1 PE=1 SV=5	1	4	4	4	3	3	3	4	4	3	4	4	4	4	4	4	3	3	3	4	4	3	4	4	4	4	4	4	3	3	3	4	4	3	4	4	4	4	4	4
P98175	P98175	P98175	2	2	2	RNA-binding protein 10	RBM10	Homo sapiens	sp|P98175|RBM10_HUMAN RNA-binding protein 10 OS=Homo sapiens OX=9606 GN=RBM10 PE=1 SV=3	1	2	2	2	1	1	2	0	0	0	0	0	0	0	0	1	1	1	2	0	0	0	0	0	0	0	0	1	1	1	2	0	0	0	0	0	0	0	0	1
Q29290	Q29290	Q29290	1	1	1	Cystatin-B	CSTB	Sus scrofa	sp|Q29290|CYTB_PIG Cystatin-B OS=Sus scrofa OX=9823 GN=CSTB PE=1 SV=1	1	1	1	1	0	0	0	1	1	1	1	1	1	1	1	1	0	0	0	1	1	1	1	1	1	1	1	1	0	0	0	1	1	1	1	1	1	1	1	1
Q71UM5	Q71UM5	Q71UM5	3	1	1	40S ribosomal protein S27-like	RPS27L	Homo sapiens	sp|Q71UM5|RS27L_HUMAN 40S ribosomal protein S27-like OS=Homo sapiens OX=9606 GN=RPS27L PE=1 SV=3	1	3	1	1	3	3	3	3	3	3	3	3	3	3	3	3	1	1	1	1	1	1	1	1	1	1	1	1	1	1	1	1	1	1	1	1	1	1	1	1
Q7Z6B7;O75044;P0DMP2;P0DJJ0;O43295	Q7Z6B7;O75044	Q7Z6B7	3;2;1;1;1	3;2;1;1;1	3;2;1;1;1	SLIT-ROBO Rho GTPase-activating protein 1	SRGAP1	Homo sapiens	sp|Q7Z6B7|SRGP1_HUMAN SLIT-ROBO Rho GTPase-activating protein 1 OS=Homo sapiens OX=9606 GN=SRGAP1 PE=1 SV=1;sp|O75044|SRGP2_HUMAN SLIT-ROBO Rho GTPase-activating protein 2 OS=Homo sapiens OX=9606 GN=SRGAP2 PE=1 SV=3	5	3	3	3	1	0	3	1	1	1	2	2	2	1	1	2	1	0	3	1	1	1	2	2	2	1	1	2	1	0	3	1	1	1	2	2	2	1	1	2
Q9NW08	Q9NW08	Q9NW08	2	2	2	DNA-directed RNA polymerase III subunit RPC2	POLR3B	Homo sapiens	sp|Q9NW08|RPC2_HUMAN DNA-directed RNA polymerase III subunit RPC2 OS=Homo sapiens OX=9606 GN=POLR3B PE=1 SV=2	1	2	2	2	2	1	1	1	1	1	1	1	1	1	1	1	2	1	1	1	1	1	1	1	1	1	1	1	2	1	1	1	1	1	1	1	1	1	1	1
P08621	P08621	P08621	8	8	8	U1 small nuclear ribonucleoprotein 70 kDa	SNRNP70	Homo sapiens	sp|P08621|RU17_HUMAN U1 small nuclear ribonucleoprotein 70 kDa OS=Homo sapiens OX=9606 GN=SNRNP70 PE=1 SV=2	1	8	8	8	6	6	6	6	7	7	8	8	7	6	7	5	6	6	6	6	7	7	8	8	7	6	7	5	6	6	6	6	7	7	8	8	7	6	7	5
P16403;P10412;P16402;Q02539	P16403;P10412;P16402	P16403	9;8;8;4	9;8;8;4	5;4;4;0	Histone H1.2	H1-2	Homo sapiens	sp|P16403|H12_HUMAN Histone H1.2 OS=Homo sapiens OX=9606 GN=H1-2 PE=1 SV=2;sp|P10412|H14_HUMAN Histone H1.4 OS=Homo sapiens OX=9606 GN=H1-4 PE=1 SV=2;sp|P16402|H13_HUMAN Histone H1.3 OS=Homo sapiens OX=9606 GN=H1-3 PE=1 SV=2	4	9	9	5	8	8	7	9	9	9	9	9	9	9	9	9	8	8	7	9	9	9	9	9	9	9	9	9	5	5	5	5	5	5	5	5	5	5	5	5
P47897	P47897	P47897	2	2	2	Glutamine--tRNA ligase	QARS	Homo sapiens	sp|P47897|SYQ_HUMAN Glutamine--tRNA ligase OS=Homo sapiens OX=9606 GN=QARS PE=1 SV=1	1	2	2	2	0	1	1	1	1	1	2	1	1	1	0	0	0	1	1	1	1	1	2	1	1	1	0	0	0	1	1	1	1	1	2	1	1	1	0	0
Q9Y4L1	Q9Y4L1	Q9Y4L1	6	6	6	Hypoxia up-regulated protein 1	HYOU1	Homo sapiens	sp|Q9Y4L1|HYOU1_HUMAN Hypoxia up-regulated protein 1 OS=Homo sapiens OX=9606 GN=HYOU1 PE=1 SV=1	1	6	6	6	0	1	0	4	2	4	4	4	4	5	3	3	0	1	0	4	2	4	4	4	4	5	3	3	0	1	0	4	2	4	4	4	4	5	3	3
P12532	P12532	P12532	10	2	2	Creatine kinase U-type, mitochondrial	CKMT1A	Homo sapiens	sp|P12532|KCRU_HUMAN Creatine kinase U-type, mitochondrial OS=Homo sapiens OX=9606 GN=CKMT1A PE=1 SV=1	1	10	2	2	3	3	6	6	4	5	5	7	7	5	5	3	0	0	1	0	0	0	0	0	0	0	0	0	0	0	1	0	0	0	0	0	0	0	0	0
Q9NX63	Q9NX63	Q9NX63	1	1	1	MICOS complex subunit MIC19	CHCHD3	Homo sapiens	sp|Q9NX63|MIC19_HUMAN MICOS complex subunit MIC19 OS=Homo sapiens OX=9606 GN=CHCHD3 PE=1 SV=1	1	1	1	1	1	1	1	1	1	1	1	1	1	1	1	1	1	1	1	1	1	1	1	1	1	1	1	1	1	1	1	1	1	1	1	1	1	1	1	1
Q14168	Q14168	Q14168	2	2	1	MAGUK p55 subfamily member 2	MPP2	Homo sapiens	sp|Q14168|MPP2_HUMAN MAGUK p55 subfamily member 2 OS=Homo sapiens OX=9606 GN=MPP2 PE=1 SV=3	1	2	2	1	1	1	1	1	1	2	1	2	1	2	1	2	1	1	1	1	1	2	1	2	1	2	1	2	0	0	0	0	0	1	0	1	0	1	0	1
F1SRI0	F1SRI0	F1SRI0	1	1	1	Trafficking protein particle complex subunit 2	TRAPPC2	Sus scrofa	sp|F1SRI0|TPPC2_PIG Trafficking protein particle complex subunit 2 OS=Sus scrofa OX=9823 GN=TRAPPC2 PE=2 SV=2	1	1	1	1	1	1	1	0	0	0	0	0	0	0	0	0	1	1	1	0	0	0	0	0	0	0	0	0	1	1	1	0	0	0	0	0	0	0	0	0
Q2M3V2	Q2M3V2	Q2M3V2	1	1	1	Ankyrin repeat domain-containing protein SOWAHA	SOWAHA	Homo sapiens	sp|Q2M3V2|SWAHA_HUMAN Ankyrin repeat domain-containing protein SOWAHA OS=Homo sapiens OX=9606 GN=SOWAHA PE=1 SV=3	1	1	1	1	1	1	1	1	1	1	0	0	0	1	1	1	1	1	1	1	1	1	0	0	0	1	1	1	1	1	1	1	1	1	0	0	0	1	1	1
Q9UG56	Q9UG56	Q9UG56	1	1	1	Phosphatidylserine decarboxylase proenzyme, mitochondrial	PISD	Homo sapiens	sp|Q9UG56|PISD_HUMAN Phosphatidylserine decarboxylase proenzyme, mitochondrial OS=Homo sapiens OX=9606 GN=PISD PE=2 SV=4	1	1	1	1	0	0	0	1	0	0	0	0	0	0	0	0	0	0	0	1	0	0	0	0	0	0	0	0	0	0	0	1	0	0	0	0	0	0	0	0
P80895	P80895	P80895	1	1	1	Protein-L-isoaspartate(D-aspartate) O-methyltransferase	PCMT1	Sus scrofa	sp|P80895|PIMT_PIG Protein-L-isoaspartate(D-aspartate) O-methyltransferase OS=Sus scrofa OX=9823 GN=PCMT1 PE=1 SV=3	1	1	1	1	0	0	0	1	1	1	0	0	0	0	1	0	0	0	0	1	1	1	0	0	0	0	1	0	0	0	0	1	1	1	0	0	0	0	1	0
P48729;O19175;Q8N752	P48729;O19175;Q8N752	P48729	9;5;5	9;5;5	9;5;5	Casein kinase I isoform alpha	CSNK1A1	Homo sapiens	sp|P48729|KC1A_HUMAN Casein kinase I isoform alpha OS=Homo sapiens OX=9606 GN=CSNK1A1 PE=1 SV=2;sp|O19175|KC1A_PIG Casein kinase I isoform alpha (Fragment) OS=Sus scrofa OX=9823 GN=CSNK1A1 PE=2 SV=1;sp|Q8N752|KC1AL_HUMAN Casein kinase I isoform alpha-like	3	9	9	9	6	7	8	6	4	4	4	4	4	6	6	5	6	7	8	6	4	4	4	4	4	6	6	5	6	7	8	6	4	4	4	4	4	6	6	5
P10636	P10636	P10636	9	9	9	Microtubule-associated protein tau	MAPT	Homo sapiens	sp|P10636|TAU_HUMAN Microtubule-associated protein tau OS=Homo sapiens OX=9606 GN=MAPT PE=1 SV=5	1	9	9	9	6	5	4	8	7	6	6	6	8	5	6	4	6	5	4	8	7	6	6	6	8	5	6	4	6	5	4	8	7	6	6	6	8	5	6	4
P51149	P51149	P51149	2	2	2	Ras-related protein Rab-7a	RAB7A	Homo sapiens	sp|P51149|RAB7A_HUMAN Ras-related protein Rab-7a OS=Homo sapiens OX=9606 GN=RAB7A PE=1 SV=1	1	2	2	2	0	0	0	0	0	0	2	0	0	0	0	0	0	0	0	0	0	0	2	0	0	0	0	0	0	0	0	0	0	0	2	0	0	0	0	0
Q9Y2W2	Q9Y2W2	Q9Y2W2	5	5	5	WW domain-binding protein 11	WBP11	Homo sapiens	sp|Q9Y2W2|WBP11_HUMAN WW domain-binding protein 11 OS=Homo sapiens OX=9606 GN=WBP11 PE=1 SV=1	1	5	5	5	2	2	4	3	3	3	3	4	4	3	3	3	2	2	4	3	3	3	3	4	4	3	3	3	2	2	4	3	3	3	3	4	4	3	3	3
P60900	P60900	P60900	1	1	1	Proteasome subunit alpha type-6	PSMA6	Homo sapiens	sp|P60900|PSA6_HUMAN Proteasome subunit alpha type-6 OS=Homo sapiens OX=9606 GN=PSMA6 PE=1 SV=1	1	1	1	1	1	1	1	1	1	1	1	1	1	1	1	1	1	1	1	1	1	1	1	1	1	1	1	1	1	1	1	1	1	1	1	1	1	1	1	1
Q96S99	Q96S99	Q96S99	1	1	1	Pleckstrin homology domain-containing family F member 1	PLEKHF1	Homo sapiens	sp|Q96S99|PKHF1_HUMAN Pleckstrin homology domain-containing family F member 1 OS=Homo sapiens OX=9606 GN=PLEKHF1 PE=1 SV=3	1	1	1	1	1	1	1	1	1	1	1	1	1	1	1	1	1	1	1	1	1	1	1	1	1	1	1	1	1	1	1	1	1	1	1	1	1	1	1	1
P36915	P36915	P36915	6	6	6	Guanine nucleotide-binding protein-like 1	GNL1	Homo sapiens	sp|P36915|GNL1_HUMAN Guanine nucleotide-binding protein-like 1 OS=Homo sapiens OX=9606 GN=GNL1 PE=1 SV=2	1	6	6	6	1	1	2	3	2	4	4	3	4	2	3	2	1	1	2	3	2	4	4	3	4	2	3	2	1	1	2	3	2	4	4	3	4	2	3	2
O75489	O75489	O75489	4	4	4	NADH dehydrogenase [ubiquinone] iron-sulfur protein 3, mitochondrial	NDUFS3	Homo sapiens	sp|O75489|NDUS3_HUMAN NADH dehydrogenase [ubiquinone] iron-sulfur protein 3, mitochondrial OS=Homo sapiens OX=9606 GN=NDUFS3 PE=1 SV=1	1	4	4	4	4	4	4	4	4	3	4	4	4	4	4	4	4	4	4	4	4	3	4	4	4	4	4	4	4	4	4	4	4	3	4	4	4	4	4	4
Q96HP4	Q96HP4	Q96HP4	1	1	1	Oxidoreductase NAD-binding domain-containing protein 1	OXNAD1	Homo sapiens	sp|Q96HP4|OXND1_HUMAN Oxidoreductase NAD-binding domain-containing protein 1 OS=Homo sapiens OX=9606 GN=OXNAD1 PE=1 SV=1	1	1	1	1	0	0	0	1	0	1	0	1	1	1	1	1	0	0	0	1	0	1	0	1	1	1	1	1	0	0	0	1	0	1	0	1	1	1	1	1
A6NDR6;Q99687;O00470;O14770	A6NDR6;Q99687;O00470;O14770	A6NDR6	2;2;1;1	2;2;1;1	2;2;1;1	Putative homeobox protein Meis3-like 1	MEIS3P1	Homo sapiens	sp|A6NDR6|ME3L1_HUMAN Putative homeobox protein Meis3-like 1 OS=Homo sapiens OX=9606 GN=MEIS3P1 PE=5 SV=2;sp|Q99687|MEIS3_HUMAN Homeobox protein Meis3 OS=Homo sapiens OX=9606 GN=MEIS3 PE=2 SV=3;sp|O00470|MEIS1_HUMAN Homeobox protein Meis1 OS=Homo sapiens O	4	2	2	2	1	1	1	1	1	1	0	0	0	1	1	1	1	1	1	1	1	1	0	0	0	1	1	1	1	1	1	1	1	1	0	0	0	1	1	1
Q99633	Q99633	Q99633	1	1	1	Pre-mRNA-splicing factor 18	PRPF18	Homo sapiens	sp|Q99633|PRP18_HUMAN Pre-mRNA-splicing factor 18 OS=Homo sapiens OX=9606 GN=PRPF18 PE=1 SV=1	1	1	1	1	0	0	1	0	0	0	0	0	0	0	0	0	0	0	1	0	0	0	0	0	0	0	0	0	0	0	1	0	0	0	0	0	0	0	0	0
Q9UNQ2	Q9UNQ2	Q9UNQ2	6	6	6	Probable dimethyladenosine transferase	DIMT1	Homo sapiens	sp|Q9UNQ2|DIM1_HUMAN Probable dimethyladenosine transferase OS=Homo sapiens OX=9606 GN=DIMT1 PE=1 SV=1	1	6	6	6	2	3	6	3	2	4	3	2	3	4	4	4	2	3	6	3	2	4	3	2	3	4	4	4	2	3	6	3	2	4	3	2	3	4	4	4
P29762	P29762	P29762	5	5	5	Cellular retinoic acid-binding protein 1	CRABP1	Homo sapiens	sp|P29762|RABP1_HUMAN Cellular retinoic acid-binding protein 1 OS=Homo sapiens OX=9606 GN=CRABP1 PE=1 SV=2	1	5	5	5	3	3	3	4	4	4	2	2	3	5	3	3	3	3	3	4	4	4	2	2	3	5	3	3	3	3	3	4	4	4	2	2	3	5	3	3
A5A761	A5A761	A5A761	2	2	2	Sideroflexin-1	SFXN1	Sus scrofa	sp|A5A761|SFXN1_PIG Sideroflexin-1 OS=Sus scrofa OX=9823 GN=SFXN1 PE=2 SV=1	1	2	2	2	1	1	1	1	1	1	2	1	1	1	1	1	1	1	1	1	1	1	2	1	1	1	1	1	1	1	1	1	1	1	2	1	1	1	1	1
Q99946	Q99946	Q99946	1	1	1	Proline-rich transmembrane protein 1	PRRT1	Homo sapiens	sp|Q99946|PRRT1_HUMAN Proline-rich transmembrane protein 1 OS=Homo sapiens OX=9606 GN=PRRT1 PE=2 SV=2	1	1	1	1	1	1	1	1	1	1	0	0	1	1	1	1	1	1	1	1	1	1	0	0	1	1	1	1	1	1	1	1	1	1	0	0	1	1	1	1
Q9BRR9	Q9BRR9	Q9BRR9	2	2	2	Rho GTPase-activating protein 9	ARHGAP9	Homo sapiens	sp|Q9BRR9|RHG09_HUMAN Rho GTPase-activating protein 9 OS=Homo sapiens OX=9606 GN=ARHGAP9 PE=1 SV=2	1	2	2	2	1	0	0	1	1	1	1	2	1	1	1	1	1	0	0	1	1	1	1	2	1	1	1	1	1	0	0	1	1	1	1	2	1	1	1	1
Q16527	Q16527	Q16527	3	3	3	Cysteine and glycine-rich protein 2	CSRP2	Homo sapiens	sp|Q16527|CSRP2_HUMAN Cysteine and glycine-rich protein 2 OS=Homo sapiens OX=9606 GN=CSRP2 PE=1 SV=3	1	3	3	3	1	2	2	3	3	3	2	2	2	3	3	3	1	2	2	3	3	3	2	2	2	3	3	3	1	2	2	3	3	3	2	2	2	3	3	3
Q7Z6K5	Q7Z6K5	Q7Z6K5	1	1	1	Arpin	ARPIN	Homo sapiens	sp|Q7Z6K5|ARPIN_HUMAN Arpin OS=Homo sapiens OX=9606 GN=ARPIN PE=1 SV=1	1	1	1	1	1	1	1	1	1	1	1	1	1	0	1	1	1	1	1	1	1	1	1	1	1	0	1	1	1	1	1	1	1	1	1	1	1	0	1	1
Q9NP72	Q9NP72	Q9NP72	2	2	2	Ras-related protein Rab-18	RAB18	Homo sapiens	sp|Q9NP72|RAB18_HUMAN Ras-related protein Rab-18 OS=Homo sapiens OX=9606 GN=RAB18 PE=1 SV=1	1	2	2	2	1	1	1	1	1	1	2	1	1	1	1	1	1	1	1	1	1	1	2	1	1	1	1	1	1	1	1	1	1	1	2	1	1	1	1	1
O43674	O43674	O43674	1	1	1	NADH dehydrogenase [ubiquinone] 1 beta subcomplex subunit 5, mitochondrial	NDUFB5	Homo sapiens	sp|O43674|NDUB5_HUMAN NADH dehydrogenase [ubiquinone] 1 beta subcomplex subunit 5, mitochondrial OS=Homo sapiens OX=9606 GN=NDUFB5 PE=1 SV=1	1	1	1	1	0	0	0	1	1	1	0	0	0	1	1	0	0	0	0	1	1	1	0	0	0	1	1	0	0	0	0	1	1	1	0	0	0	1	1	0
O75436;Q4G0F5	O75436;Q4G0F5	O75436	2;1	2;1	2;1	Vacuolar protein sorting-associated protein 26A	VPS26A	Homo sapiens	sp|O75436|VP26A_HUMAN Vacuolar protein sorting-associated protein 26A OS=Homo sapiens OX=9606 GN=VPS26A PE=1 SV=2;sp|Q4G0F5|VP26B_HUMAN Vacuolar protein sorting-associated protein 26B OS=Homo sapiens OX=9606 GN=VPS26B PE=1 SV=2	2	2	2	2	0	0	0	1	1	1	1	1	1	2	1	0	0	0	0	1	1	1	1	1	1	2	1	0	0	0	0	1	1	1	1	1	1	2	1	0
Q9H4G0	Q9H4G0	Q9H4G0	5	2	2	Band 4.1-like protein 1	EPB41L1	Homo sapiens	sp|Q9H4G0|E41L1_HUMAN Band 4.1-like protein 1 OS=Homo sapiens OX=9606 GN=EPB41L1 PE=1 SV=2	1	5	2	2	2	2	2	4	4	4	3	4	4	4	3	3	0	0	0	1	1	1	0	1	1	1	1	1	0	0	0	1	1	1	0	1	1	1	1	1
P51854	P51854	P51854	1	1	1	Transketolase-like protein 1	TKTL1	Homo sapiens	sp|P51854|TKTL1_HUMAN Transketolase-like protein 1 OS=Homo sapiens OX=9606 GN=TKTL1 PE=1 SV=2	1	1	1	1	1	1	1	1	1	1	0	1	1	1	1	1	1	1	1	1	1	1	0	1	1	1	1	1	1	1	1	1	1	1	0	1	1	1	1	1
Q00325	Q00325	Q00325	1	1	1	Phosphate carrier protein, mitochondrial	SLC25A3	Homo sapiens	sp|Q00325|MPCP_HUMAN Phosphate carrier protein, mitochondrial OS=Homo sapiens OX=9606 GN=SLC25A3 PE=1 SV=2	1	1	1	1	1	1	1	1	1	1	1	1	1	1	1	1	1	1	1	1	1	1	1	1	1	1	1	1	1	1	1	1	1	1	1	1	1	1	1	1
Q9H2X9;Q9Y666;Q9UP95;Q9UHW9	Q9H2X9	Q9H2X9	3;1;1;1	3;1;1;1	3;1;1;1	Solute carrier family 12 member 5	SLC12A5	Homo sapiens	sp|Q9H2X9|S12A5_HUMAN Solute carrier family 12 member 5 OS=Homo sapiens OX=9606 GN=SLC12A5 PE=1 SV=3	4	3	3	3	1	1	1	1	1	2	1	2	1	2	1	1	1	1	1	1	1	2	1	2	1	2	1	1	1	1	1	1	1	2	1	2	1	2	1	1
Q9Y3D9	Q9Y3D9	Q9Y3D9	1	1	1	28S ribosomal protein S23, mitochondrial	MRPS23	Homo sapiens	sp|Q9Y3D9|RT23_HUMAN 28S ribosomal protein S23, mitochondrial OS=Homo sapiens OX=9606 GN=MRPS23 PE=1 SV=2	1	1	1	1	0	0	0	1	1	0	0	0	1	1	1	1	0	0	0	1	1	0	0	0	1	1	1	1	0	0	0	1	1	0	0	0	1	1	1	1
Q12904	Q12904	Q12904	1	1	1	Aminoacyl tRNA synthase complex-interacting multifunctional protein 1	AIMP1	Homo sapiens	sp|Q12904|AIMP1_HUMAN Aminoacyl tRNA synthase complex-interacting multifunctional protein 1 OS=Homo sapiens OX=9606 GN=AIMP1 PE=1 SV=2	1	1	1	1	0	0	0	1	1	0	1	1	1	1	1	0	0	0	0	1	1	0	1	1	1	1	1	0	0	0	0	1	1	0	1	1	1	1	1	0
Q13554	Q13554	Q13554	6	1	1	Calcium/calmodulin-dependent protein kinase type II subunit beta	CAMK2B	Homo sapiens	sp|Q13554|KCC2B_HUMAN Calcium/calmodulin-dependent protein kinase type II subunit beta OS=Homo sapiens OX=9606 GN=CAMK2B PE=1 SV=3	1	6	1	1	3	3	3	5	4	5	5	6	5	5	5	4	0	0	0	0	0	0	0	1	0	0	0	0	0	0	0	0	0	0	0	1	0	0	0	0
P30048	P30048	P30048	3	3	3	Thioredoxin-dependent peroxide reductase, mitochondrial	PRDX3	Homo sapiens	sp|P30048|PRDX3_HUMAN Thioredoxin-dependent peroxide reductase, mitochondrial OS=Homo sapiens OX=9606 GN=PRDX3 PE=1 SV=3	1	3	3	3	2	2	2	3	3	2	2	2	2	3	3	2	2	2	2	3	3	2	2	2	2	3	3	2	2	2	2	3	3	2	2	2	2	3	3	2
Q2EN76	Q2EN76	Q2EN76	4	1	1	Nucleoside diphosphate kinase B	NME2	Sus scrofa	sp|Q2EN76|NDKB_PIG Nucleoside diphosphate kinase B OS=Sus scrofa OX=9823 GN=NME2 PE=2 SV=1	1	4	1	1	2	3	4	4	3	4	3	3	3	4	4	4	0	1	1	1	0	1	1	1	1	1	1	1	0	1	1	1	0	1	1	1	1	1	1	1
Q14151	Q14151	Q14151	2	1	1	Scaffold attachment factor B2	SAFB2	Homo sapiens	sp|Q14151|SAFB2_HUMAN Scaffold attachment factor B2 OS=Homo sapiens OX=9606 GN=SAFB2 PE=1 SV=1	1	2	1	1	1	2	2	2	2	2	2	2	2	2	2	2	0	1	1	1	1	1	1	1	1	1	1	1	0	1	1	1	1	1	1	1	1	1	1	1
Q9UGM6	Q9UGM6	Q9UGM6	1	1	1	Tryptophan--tRNA ligase, mitochondrial	WARS2	Homo sapiens	sp|Q9UGM6|SYWM_HUMAN Tryptophan--tRNA ligase, mitochondrial OS=Homo sapiens OX=9606 GN=WARS2 PE=1 SV=1	1	1	1	1	0	0	0	0	0	0	0	0	1	0	0	0	0	0	0	0	0	0	0	0	1	0	0	0	0	0	0	0	0	0	0	0	1	0	0	0
Q52NJ3;Q9NR31;Q5PYH3;Q9Y6B6	Q52NJ3;Q9NR31	Q52NJ3	3;3;1;1	3;3;1;1	3;3;1;1	GTP-binding protein SAR1a	SAR1A	Sus scrofa	sp|Q52NJ3|SAR1A_PIG GTP-binding protein SAR1a OS=Sus scrofa OX=9823 GN=SAR1A PE=2 SV=1;sp|Q9NR31|SAR1A_HUMAN GTP-binding protein SAR1a OS=Homo sapiens OX=9606 GN=SAR1A PE=1 SV=1	4	3	3	3	1	1	1	2	2	2	2	3	2	2	2	2	1	1	1	2	2	2	2	3	2	2	2	2	1	1	1	2	2	2	2	3	2	2	2	2
Q70KH2;P04062	Q70KH2	Q70KH2	6;2	6;2	6;2	Lysosomal acid glucosylceramidase	GBA	Sus scrofa	sp|Q70KH2|GLCM_PIG Lysosomal acid glucosylceramidase OS=Sus scrofa OX=9823 GN=GBA PE=3 SV=1	2	6	6	6	1	2	2	4	3	3	3	4	3	3	2	2	1	2	2	4	3	3	3	4	3	3	2	2	1	2	2	4	3	3	3	4	3	3	2	2
P19387	P19387	P19387	2	2	2	DNA-directed RNA polymerase II subunit RPB3	POLR2C	Homo sapiens	sp|P19387|RPB3_HUMAN DNA-directed RNA polymerase II subunit RPB3 OS=Homo sapiens OX=9606 GN=POLR2C PE=1 SV=2	1	2	2	2	0	0	1	1	1	1	1	1	1	1	2	0	0	0	1	1	1	1	1	1	1	1	2	0	0	0	1	1	1	1	1	1	1	1	2	0
Q9Y2R9	Q9Y2R9	Q9Y2R9	2	2	2	28S ribosomal protein S7, mitochondrial	MRPS7	Homo sapiens	sp|Q9Y2R9|RT07_HUMAN 28S ribosomal protein S7, mitochondrial OS=Homo sapiens OX=9606 GN=MRPS7 PE=1 SV=2	1	2	2	2	1	1	1	1	2	1	1	1	1	1	1	1	1	1	1	1	2	1	1	1	1	1	1	1	1	1	1	1	2	1	1	1	1	1	1	1
Q06A98;Q01130;Q9BRL6	Q06A98;Q01130;Q9BRL6	Q06A98	2;2;1	2;2;1	2;2;1	Serine/arginine-rich splicing factor 2	SRSF2	Sus scrofa	sp|Q06A98|SRSF2_PIG Serine/arginine-rich splicing factor 2 OS=Sus scrofa OX=9823 GN=SRSF2 PE=2 SV=1;sp|Q01130|SRSF2_HUMAN Serine/arginine-rich splicing factor 2 OS=Homo sapiens OX=9606 GN=SRSF2 PE=1 SV=4;sp|Q9BRL6|SRSF8_HUMAN Serine/arginine-rich splicing	3	2	2	2	0	0	0	1	0	0	0	0	2	0	0	0	0	0	0	1	0	0	0	0	2	0	0	0	0	0	0	1	0	0	0	0	2	0	0	0
O95168	O95168	O95168	1	1	1	NADH dehydrogenase [ubiquinone] 1 beta subcomplex subunit 4	NDUFB4	Homo sapiens	sp|O95168|NDUB4_HUMAN NADH dehydrogenase [ubiquinone] 1 beta subcomplex subunit 4 OS=Homo sapiens OX=9606 GN=NDUFB4 PE=1 SV=3	1	1	1	1	1	1	1	1	1	1	1	1	1	1	1	1	1	1	1	1	1	1	1	1	1	1	1	1	1	1	1	1	1	1	1	1	1	1	1	1
P00819;P14621	P00819;P14621	P00819	2;1	2;1	2;1	Acylphosphatase-2	ACYP2	Sus scrofa	sp|P00819|ACYP2_PIG Acylphosphatase-2 OS=Sus scrofa OX=9823 GN=ACYP2 PE=1 SV=2;sp|P14621|ACYP2_HUMAN Acylphosphatase-2 OS=Homo sapiens OX=9606 GN=ACYP2 PE=1 SV=2	2	2	2	2	1	1	1	1	1	0	0	1	1	0	1	1	1	1	1	1	1	0	0	1	1	0	1	1	1	1	1	1	1	0	0	1	1	0	1	1
Q9H0E2	Q9H0E2	Q9H0E2	1	1	1	Toll-interacting protein	TOLLIP	Homo sapiens	sp|Q9H0E2|TOLIP_HUMAN Toll-interacting protein OS=Homo sapiens OX=9606 GN=TOLLIP PE=1 SV=1	1	1	1	1	1	0	0	1	0	1	0	1	1	1	1	1	1	0	0	1	0	1	0	1	1	1	1	1	1	0	0	1	0	1	0	1	1	1	1	1
P10523	P10523	P10523	4	2	2	S-arrestin	SAG	Homo sapiens	sp|P10523|ARRS_HUMAN S-arrestin OS=Homo sapiens OX=9606 GN=SAG PE=1 SV=3	1	4	2	2	3	3	3	3	3	3	3	3	3	3	3	3	1	1	1	1	1	1	1	1	1	1	1	1	1	1	1	1	1	1	1	1	1	1	1	1
Q96MH2	Q96MH2	Q96MH2	1	1	1	Protein HEXIM2	HEXIM2	Homo sapiens	sp|Q96MH2|HEXI2_HUMAN Protein HEXIM2 OS=Homo sapiens OX=9606 GN=HEXIM2 PE=1 SV=1	1	1	1	1	0	0	1	0	0	0	0	0	0	0	0	0	0	0	1	0	0	0	0	0	0	0	0	0	0	0	1	0	0	0	0	0	0	0	0	0
P03974;P55072	P03974;P55072	P03974	9;9	9;9	9;9	Transitional endoplasmic reticulum ATPase	VCP	Sus scrofa	sp|P03974|TERA_PIG Transitional endoplasmic reticulum ATPase OS=Sus scrofa OX=9823 GN=VCP PE=1 SV=5;sp|P55072|TERA_HUMAN Transitional endoplasmic reticulum ATPase OS=Homo sapiens OX=9606 GN=VCP PE=1 SV=4	2	9	9	9	2	2	3	3	3	4	4	3	4	4	4	5	2	2	3	3	3	4	4	3	4	4	4	5	2	2	3	3	3	4	4	3	4	4	4	5
Q99733;P55209	Q99733;P55209	Q99733	1;1	1;1	1;1	Nucleosome assembly protein 1-like 4	NAP1L4	Homo sapiens	sp|Q99733|NP1L4_HUMAN Nucleosome assembly protein 1-like 4 OS=Homo sapiens OX=9606 GN=NAP1L4 PE=1 SV=1;sp|P55209|NP1L1_HUMAN Nucleosome assembly protein 1-like 1 OS=Homo sapiens OX=9606 GN=NAP1L1 PE=1 SV=1	2	1	1	1	0	0	1	1	1	1	1	1	1	1	1	1	0	0	1	1	1	1	1	1	1	1	1	1	0	0	1	1	1	1	1	1	1	1	1	1
P61224;P62834;A6NIZ1	P61224;P62834;A6NIZ1	P61224	3;3;2	3;3;2	3;3;2	Ras-related protein Rap-1b	RAP1B	Homo sapiens	sp|P61224|RAP1B_HUMAN Ras-related protein Rap-1b OS=Homo sapiens OX=9606 GN=RAP1B PE=1 SV=1;sp|P62834|RAP1A_HUMAN Ras-related protein Rap-1A OS=Homo sapiens OX=9606 GN=RAP1A PE=1 SV=1;sp|A6NIZ1|RP1BL_HUMAN Ras-related protein Rap-1b-like protein OS=Homo sa	3	3	3	3	2	2	2	2	2	2	2	3	3	2	2	2	2	2	2	2	2	2	2	3	3	2	2	2	2	2	2	2	2	2	2	3	3	2	2	2
Q12874	Q12874	Q12874	1	1	1	Splicing factor 3A subunit 3	SF3A3	Homo sapiens	sp|Q12874|SF3A3_HUMAN Splicing factor 3A subunit 3 OS=Homo sapiens OX=9606 GN=SF3A3 PE=1 SV=1	1	1	1	1	0	1	1	1	1	1	1	1	1	0	1	0	0	1	1	1	1	1	1	1	1	0	1	0	0	1	1	1	1	1	1	1	1	0	1	0
Q8IYD2	Q8IYD2	Q8IYD2	1	1	1	Kelch domain-containing protein 8A	KLHDC8A	Homo sapiens	sp|Q8IYD2|KLD8A_HUMAN Kelch domain-containing protein 8A OS=Homo sapiens OX=9606 GN=KLHDC8A PE=1 SV=2	1	1	1	1	1	1	1	1	1	1	1	1	1	1	1	1	1	1	1	1	1	1	1	1	1	1	1	1	1	1	1	1	1	1	1	1	1	1	1	1
P55884	P55884	P55884	1	1	1	Eukaryotic translation initiation factor 3 subunit B	EIF3B	Homo sapiens	sp|P55884|EIF3B_HUMAN Eukaryotic translation initiation factor 3 subunit B OS=Homo sapiens OX=9606 GN=EIF3B PE=1 SV=3	1	1	1	1	0	0	0	0	0	1	0	0	0	1	0	0	0	0	0	0	0	1	0	0	0	1	0	0	0	0	0	0	0	1	0	0	0	1	0	0
Q99497	Q99497	Q99497	3	3	3	Protein/nucleic acid deglycase DJ-1	PARK7	Homo sapiens	sp|Q99497|PARK7_HUMAN Protein/nucleic acid deglycase DJ-1 OS=Homo sapiens OX=9606 GN=PARK7 PE=1 SV=2	1	3	3	3	1	1	1	1	1	1	1	1	1	2	2	3	1	1	1	1	1	1	1	1	1	2	2	3	1	1	1	1	1	1	1	1	1	2	2	3
Q9UJS0;O75746	Q9UJS0;O75746	Q9UJS0	2;1	2;1	2;1	Calcium-binding mitochondrial carrier protein Aralar2	SLC25A13	Homo sapiens	sp|Q9UJS0|CMC2_HUMAN Calcium-binding mitochondrial carrier protein Aralar2 OS=Homo sapiens OX=9606 GN=SLC25A13 PE=1 SV=2;sp|O75746|CMC1_HUMAN Calcium-binding mitochondrial carrier protein Aralar1 OS=Homo sapiens OX=9606 GN=SLC25A12 PE=1 SV=2	2	2	2	2	0	1	0	0	0	0	1	1	0	0	0	0	0	1	0	0	0	0	1	1	0	0	0	0	0	1	0	0	0	0	1	1	0	0	0	0
Q9NP97;Q8TF09	Q9NP97	Q9NP97	5;2	5;2	5;2	Dynein light chain roadblock-type 1	DYNLRB1	Homo sapiens	sp|Q9NP97|DLRB1_HUMAN Dynein light chain roadblock-type 1 OS=Homo sapiens OX=9606 GN=DYNLRB1 PE=1 SV=3	2	5	5	5	4	4	4	5	5	5	5	5	5	5	5	5	4	4	4	5	5	5	5	5	5	5	5	5	4	4	4	5	5	5	5	5	5	5	5	5
P48637	P48637	P48637	1	1	1	Glutathione synthetase	GSS	Homo sapiens	sp|P48637|GSHB_HUMAN Glutathione synthetase OS=Homo sapiens OX=9606 GN=GSS PE=1 SV=1	1	1	1	1	1	1	1	1	1	1	1	1	1	1	1	1	1	1	1	1	1	1	1	1	1	1	1	1	1	1	1	1	1	1	1	1	1	1	1	1
Q14247	Q14247	Q14247	1	1	1	Src substrate cortactin	CTTN	Homo sapiens	sp|Q14247|SRC8_HUMAN Src substrate cortactin OS=Homo sapiens OX=9606 GN=CTTN PE=1 SV=2	1	1	1	1	0	0	0	0	0	0	0	0	0	0	1	0	0	0	0	0	0	0	0	0	0	0	1	0	0	0	0	0	0	0	0	0	0	0	1	0
P48444	P48444	P48444	4	4	4	Coatomer subunit delta	ARCN1	Homo sapiens	sp|P48444|COPD_HUMAN Coatomer subunit delta OS=Homo sapiens OX=9606 GN=ARCN1 PE=1 SV=1	1	4	4	4	1	2	2	3	2	3	2	2	3	2	2	1	1	2	2	3	2	3	2	2	3	2	2	1	1	2	2	3	2	3	2	2	3	2	2	1
Q8N163	Q8N163	Q8N163	1	1	1	Cell cycle and apoptosis regulator protein 2	CCAR2	Homo sapiens	sp|Q8N163|CCAR2_HUMAN Cell cycle and apoptosis regulator protein 2 OS=Homo sapiens OX=9606 GN=CCAR2 PE=1 SV=2	1	1	1	1	1	1	0	1	0	1	1	1	1	1	1	1	1	1	0	1	0	1	1	1	1	1	1	1	1	1	0	1	0	1	1	1	1	1	1	1
P17980	P17980	P17980	7	7	7	26S proteasome regulatory subunit 6A	PSMC3	Homo sapiens	sp|P17980|PRS6A_HUMAN 26S proteasome regulatory subunit 6A OS=Homo sapiens OX=9606 GN=PSMC3 PE=1 SV=3	1	7	7	7	3	3	3	4	4	4	4	5	6	4	4	2	3	3	3	4	4	4	4	5	6	4	4	2	3	3	3	4	4	4	4	5	6	4	4	2
P50570	P50570	P50570	7	1	1	Dynamin-2	DNM2	Homo sapiens	sp|P50570|DYN2_HUMAN Dynamin-2 OS=Homo sapiens OX=9606 GN=DNM2 PE=1 SV=2	1	7	1	1	4	6	6	6	6	6	6	6	6	7	5	5	0	1	1	1	1	1	1	1	1	1	1	0	0	1	1	1	1	1	1	1	1	1	1	0
O95816	O95816	O95816	2	2	2	BAG family molecular chaperone regulator 2	BAG2	Homo sapiens	sp|O95816|BAG2_HUMAN BAG family molecular chaperone regulator 2 OS=Homo sapiens OX=9606 GN=BAG2 PE=1 SV=1	1	2	2	2	1	1	1	2	2	1	2	1	1	0	1	1	1	1	1	2	2	1	2	1	1	0	1	1	1	1	1	2	2	1	2	1	1	0	1	1
Q8WW22	Q8WW22	Q8WW22	4	4	4	DnaJ homolog subfamily A member 4	DNAJA4	Homo sapiens	sp|Q8WW22|DNJA4_HUMAN DnaJ homolog subfamily A member 4 OS=Homo sapiens OX=9606 GN=DNAJA4 PE=1 SV=1	1	4	4	4	4	3	4	4	4	4	4	4	4	4	4	3	4	3	4	4	4	4	4	4	4	4	4	3	4	3	4	4	4	4	4	4	4	4	4	3
O43581	O43581	O43581	1	1	1	Synaptotagmin-7	SYT7	Homo sapiens	sp|O43581|SYT7_HUMAN Synaptotagmin-7 OS=Homo sapiens OX=9606 GN=SYT7 PE=1 SV=3	1	1	1	1	0	0	0	0	0	1	0	0	0	1	0	0	0	0	0	0	0	1	0	0	0	1	0	0	0	0	0	0	0	1	0	0	0	1	0	0
P40227;Q92526;Q29236	P40227	P40227	9;3;1	9;3;1	9;3;1	T-complex protein 1 subunit zeta	CCT6A	Homo sapiens	sp|P40227|TCPZ_HUMAN T-complex protein 1 subunit zeta OS=Homo sapiens OX=9606 GN=CCT6A PE=1 SV=3	3	9	9	9	5	5	5	8	7	8	8	9	8	8	6	7	5	5	5	8	7	8	8	9	8	8	6	7	5	5	5	8	7	8	8	9	8	8	6	7
Q15046	Q15046	Q15046	7	7	7	Lysine--tRNA ligase	KARS1	Homo sapiens	sp|Q15046|SYK_HUMAN Lysine--tRNA ligase OS=Homo sapiens OX=9606 GN=KARS1 PE=1 SV=3	1	7	7	7	7	7	7	6	6	5	6	5	5	6	5	4	7	7	7	6	6	5	6	5	5	6	5	4	7	7	7	6	6	5	6	5	5	6	5	4
P49927	P49927	P49927	3	3	3	Major prion protein	PRNP	Sus scrofa	sp|P49927|PRIO_PIG Major prion protein OS=Sus scrofa OX=9823 GN=PRNP PE=1 SV=1	1	3	3	3	2	2	2	2	2	2	2	2	2	3	3	2	2	2	2	2	2	2	2	2	2	3	3	2	2	2	2	2	2	2	2	2	2	3	3	2
A9CQL8	A9CQL8	A9CQL8	1	1	1	Prostamide/prostaglandin F synthase	PRXL2B	Sus scrofa	sp|A9CQL8|PXL2B_PIG Prostamide/prostaglandin F synthase OS=Sus scrofa OX=9823 GN=PRXL2B PE=1 SV=1	1	1	1	1	0	1	1	1	1	1	1	1	1	1	1	1	0	1	1	1	1	1	1	1	1	1	1	1	0	1	1	1	1	1	1	1	1	1	1	1
P04406	P04406	P04406	10	1	1	Glyceraldehyde-3-phosphate dehydrogenase	GAPDH	Homo sapiens	sp|P04406|G3P_HUMAN Glyceraldehyde-3-phosphate dehydrogenase OS=Homo sapiens OX=9606 GN=GAPDH PE=1 SV=3	1	10	1	1	10	10	10	10	10	10	10	10	10	10	10	10	1	1	1	1	1	1	1	1	1	1	1	1	1	1	1	1	1	1	1	1	1	1	1	1
P53680	P53680	P53680	2	2	2	AP-2 complex subunit sigma	AP2S1	Homo sapiens	sp|P53680|AP2S1_HUMAN AP-2 complex subunit sigma OS=Homo sapiens OX=9606 GN=AP2S1 PE=1 SV=2	1	2	2	2	2	2	2	2	2	2	2	2	2	2	2	2	2	2	2	2	2	2	2	2	2	2	2	2	2	2	2	2	2	2	2	2	2	2	2	2
Q007T1	Q007T1	Q007T1	2	2	2	Beta-crystallin B1	CRYBB1	Sus scrofa	sp|Q007T1|CRBB1_PIG Beta-crystallin B1 OS=Sus scrofa OX=9823 GN=CRYBB1 PE=2 SV=1	1	2	2	2	0	0	0	0	0	0	0	0	0	0	0	1	0	0	0	0	0	0	0	0	0	0	0	1	0	0	0	0	0	0	0	0	0	0	0	1
P68032;P68137;P63267;P68133;P62736	P68032;P68137;P63267;P68133;P62736	P68032	16;14;14;14;14	2;2;1;2;1	2;2;1;2;1	Actin, alpha cardiac muscle 1	ACTC1	Homo sapiens	sp|P68032|ACTC_HUMAN Actin, alpha cardiac muscle 1 OS=Homo sapiens OX=9606 GN=ACTC1 PE=1 SV=1;sp|P68137|ACTS_PIG Actin, alpha skeletal muscle OS=Sus scrofa OX=9823 GN=ACTA1 PE=1 SV=1;sp|P63267|ACTH_HUMAN Actin, gamma-enteric smooth muscle OS=Homo sapiens O	5	16	2	2	12	12	14	12	12	12	11	11	12	12	12	11	1	1	1	1	1	1	1	1	1	1	1	1	1	1	1	1	1	1	1	1	1	1	1	1
Q58FF6	Q58FF6	Q58FF6	4	1	1	Putative heat shock protein HSP 90-beta 4	HSP90AB4P	Homo sapiens	sp|Q58FF6|H90B4_HUMAN Putative heat shock protein HSP 90-beta 4 OS=Homo sapiens OX=9606 GN=HSP90AB4P PE=5 SV=1	1	4	1	1	3	3	3	3	3	3	4	4	4	3	3	3	0	0	0	0	0	0	1	1	1	0	0	0	0	0	0	0	0	0	1	1	1	0	0	0
Q9TSX9;P30041	Q9TSX9;P30041	Q9TSX9	2;1	2;1	2;1	Peroxiredoxin-6	PRDX6	Sus scrofa	sp|Q9TSX9|PRDX6_PIG Peroxiredoxin-6 OS=Sus scrofa OX=9823 GN=PRDX6 PE=2 SV=3;sp|P30041|PRDX6_HUMAN Peroxiredoxin-6 OS=Homo sapiens OX=9606 GN=PRDX6 PE=1 SV=3	2	2	2	2	0	1	1	2	2	2	2	2	2	2	2	2	0	1	1	2	2	2	2	2	2	2	2	2	0	1	1	2	2	2	2	2	2	2	2	2
O14818;Q8TAA3	O14818;Q8TAA3	O14818	1;1	1;1	1;1	Proteasome subunit alpha type-7	PSMA7	Homo sapiens	sp|O14818|PSA7_HUMAN Proteasome subunit alpha type-7 OS=Homo sapiens OX=9606 GN=PSMA7 PE=1 SV=1;sp|Q8TAA3|PSMA8_HUMAN Proteasome subunit alpha-type 8 OS=Homo sapiens OX=9606 GN=PSMA8 PE=2 SV=3	2	1	1	1	0	0	1	1	0	0	1	0	1	1	0	0	0	0	1	1	0	0	1	0	1	1	0	0	0	0	1	1	0	0	1	0	1	1	0	0
P07305	P07305	P07305	4	4	4	Histone H1.0	H1-0	Homo sapiens	sp|P07305|H10_HUMAN Histone H1.0 OS=Homo sapiens OX=9606 GN=H1-0 PE=1 SV=3	1	4	4	4	4	4	4	4	4	4	4	3	4	4	4	3	4	4	4	4	4	4	4	3	4	4	4	3	4	4	4	4	4	4	4	3	4	4	4	3
P60520	P60520	P60520	4	4	4	Gamma-aminobutyric acid receptor-associated protein-like 2	GABARAPL2	Homo sapiens	sp|P60520|GBRL2_HUMAN Gamma-aminobutyric acid receptor-associated protein-like 2 OS=Homo sapiens OX=9606 GN=GABARAPL2 PE=1 SV=1	1	4	4	4	3	2	2	3	3	3	3	3	4	2	2	3	3	2	2	3	3	3	3	3	4	2	2	3	3	2	2	3	3	3	3	3	4	2	2	3
Q16774	Q16774	Q16774	5	1	1	Guanylate kinase	GUK1	Homo sapiens	sp|Q16774|KGUA_HUMAN Guanylate kinase OS=Homo sapiens OX=9606 GN=GUK1 PE=1 SV=2	1	5	1	1	3	3	4	4	4	4	5	4	4	5	4	4	0	0	1	0	0	0	1	0	0	1	0	0	0	0	1	0	0	0	1	0	0	1	0	0
Q9UDY2	Q9UDY2	Q9UDY2	10	10	10	Tight junction protein ZO-2	TJP2	Homo sapiens	sp|Q9UDY2|ZO2_HUMAN Tight junction protein ZO-2 OS=Homo sapiens OX=9606 GN=TJP2 PE=1 SV=2	1	10	10	10	3	3	5	3	6	3	2	4	2	3	3	5	3	3	5	3	6	3	2	4	2	3	3	5	3	3	5	3	6	3	2	4	2	3	3	5
Q5SSJ5	Q5SSJ5	Q5SSJ5	8	8	8	Heterochromatin protein 1-binding protein 3	HP1BP3	Homo sapiens	sp|Q5SSJ5|HP1B3_HUMAN Heterochromatin protein 1-binding protein 3 OS=Homo sapiens OX=9606 GN=HP1BP3 PE=1 SV=1	1	8	8	8	6	6	8	7	6	6	7	7	6	6	6	6	6	6	8	7	6	6	7	7	6	6	6	6	6	6	8	7	6	6	7	7	6	6	6	6
P68871	P68871	P68871	5	1	1	Hemoglobin subunit beta	HBB	Homo sapiens	sp|P68871|HBB_HUMAN Hemoglobin subunit beta OS=Homo sapiens OX=9606 GN=HBB PE=1 SV=2	1	5	1	1	4	4	4	5	4	4	4	5	5	4	4	4	0	0	0	1	0	0	0	1	1	0	0	0	0	0	0	1	0	0	0	1	1	0	0	0
Q9Y3B7	Q9Y3B7	Q9Y3B7	4	4	4	39S ribosomal protein L11, mitochondrial	MRPL11	Homo sapiens	sp|Q9Y3B7|RM11_HUMAN 39S ribosomal protein L11, mitochondrial OS=Homo sapiens OX=9606 GN=MRPL11 PE=1 SV=1	1	4	4	4	4	3	4	4	4	4	4	4	4	4	4	4	4	3	4	4	4	4	4	4	4	4	4	4	4	3	4	4	4	4	4	4	4	4	4	4
Q9UPN3	Q9UPN3	Q9UPN3	2	2	2	Microtubule-actin cross-linking factor 1, isoforms 1/2/3/5	MACF1	Homo sapiens	sp|Q9UPN3|MACF1_HUMAN Microtubule-actin cross-linking factor 1, isoforms 1/2/3/5 OS=Homo sapiens OX=9606 GN=MACF1 PE=1 SV=4	1	2	2	2	0	0	0	2	2	2	2	2	2	2	2	2	0	0	0	2	2	2	2	2	2	2	2	2	0	0	0	2	2	2	2	2	2	2	2	2
Q9Y5V0	Q9Y5V0	Q9Y5V0	2	2	2	Zinc finger protein 706	ZNF706	Homo sapiens	sp|Q9Y5V0|ZN706_HUMAN Zinc finger protein 706 OS=Homo sapiens OX=9606 GN=ZNF706 PE=1 SV=1	1	2	2	2	1	1	1	2	0	1	1	1	1	1	1	1	1	1	1	2	0	1	1	1	1	1	1	1	1	1	1	2	0	1	1	1	1	1	1	1
Q16143;Q3I5G7;P37840	Q16143	Q16143	5;2;2	5;2;2	5;2;2	Beta-synuclein	SNCB	Homo sapiens	sp|Q16143|SYUB_HUMAN Beta-synuclein OS=Homo sapiens OX=9606 GN=SNCB PE=1 SV=1	3	5	5	5	0	1	2	1	4	1	2	1	1	1	1	1	0	1	2	1	4	1	2	1	1	1	1	1	0	1	2	1	4	1	2	1	1	1	1	1
P30038	P30038	P30038	1	1	1	Delta-1-pyrroline-5-carboxylate dehydrogenase, mitochondrial	ALDH4A1	Homo sapiens	sp|P30038|AL4A1_HUMAN Delta-1-pyrroline-5-carboxylate dehydrogenase, mitochondrial OS=Homo sapiens OX=9606 GN=ALDH4A1 PE=1 SV=3	1	1	1	1	0	0	1	0	0	0	0	0	0	0	0	0	0	0	1	0	0	0	0	0	0	0	0	0	0	0	1	0	0	0	0	0	0	0	0	0
P11413	P11413	P11413	1	1	1	Glucose-6-phosphate 1-dehydrogenase	G6PD	Homo sapiens	sp|P11413|G6PD_HUMAN Glucose-6-phosphate 1-dehydrogenase OS=Homo sapiens OX=9606 GN=G6PD PE=1 SV=4	1	1	1	1	0	0	0	0	0	1	0	0	1	1	0	0	0	0	0	0	0	1	0	0	1	1	0	0	0	0	0	0	0	1	0	0	1	1	0	0
Q13404	Q13404	Q13404	2	2	1	Ubiquitin-conjugating enzyme E2 variant 1	UBE2V1	Homo sapiens	sp|Q13404|UB2V1_HUMAN Ubiquitin-conjugating enzyme E2 variant 1 OS=Homo sapiens OX=9606 GN=UBE2V1 PE=1 SV=2	1	2	2	1	0	0	0	1	1	1	1	1	2	1	1	1	0	0	0	1	1	1	1	1	2	1	1	1	0	0	0	0	0	0	0	0	1	0	0	0
P60982;P60981	P60982;P60981	P60982	3;3	3;3	3;3	Destrin	DSTN	Sus scrofa	sp|P60982|DEST_PIG Destrin OS=Sus scrofa OX=9823 GN=DSTN PE=1 SV=3;sp|P60981|DEST_HUMAN Destrin OS=Homo sapiens OX=9606 GN=DSTN PE=1 SV=3	2	3	3	3	2	2	2	2	2	2	2	3	2	2	2	3	2	2	2	2	2	2	2	3	2	2	2	3	2	2	2	2	2	2	2	3	2	2	2	3
Q9NPA8	Q9NPA8	Q9NPA8	3	3	3	Transcription and mRNA export factor ENY2	ENY2	Homo sapiens	sp|Q9NPA8|ENY2_HUMAN Transcription and mRNA export factor ENY2 OS=Homo sapiens OX=9606 GN=ENY2 PE=1 SV=1	1	3	3	3	3	3	3	3	3	3	2	2	2	3	3	3	3	3	3	3	3	3	2	2	2	3	3	3	3	3	3	3	3	3	2	2	2	3	3	3
P62191	P62191	P62191	1	1	1	26S proteasome regulatory subunit 4	PSMC1	Homo sapiens	sp|P62191|PRS4_HUMAN 26S proteasome regulatory subunit 4 OS=Homo sapiens OX=9606 GN=PSMC1 PE=1 SV=1	1	1	1	1	0	0	0	1	1	1	1	1	1	1	1	0	0	0	0	1	1	1	1	1	1	1	1	0	0	0	0	1	1	1	1	1	1	1	1	0
P20340;Q9NRW1;Q14964	P20340;Q9NRW1	P20340	3;2;1	3;2;1	3;2;1	Ras-related protein Rab-6A	RAB6A	Homo sapiens	sp|P20340|RAB6A_HUMAN Ras-related protein Rab-6A OS=Homo sapiens OX=9606 GN=RAB6A PE=1 SV=3;sp|Q9NRW1|RAB6B_HUMAN Ras-related protein Rab-6B OS=Homo sapiens OX=9606 GN=RAB6B PE=1 SV=1	3	3	3	3	1	1	1	2	1	2	2	3	2	2	2	2	1	1	1	2	1	2	2	3	2	2	2	2	1	1	1	2	1	2	2	3	2	2	2	2
P29269;P24844	P29269;P24844	P29269	6;6	1;1	1;1	Myosin regulatory light polypeptide 9	MYL9	Sus scrofa	sp|P29269|MYL9_PIG Myosin regulatory light polypeptide 9 OS=Sus scrofa OX=9823 GN=MYL9 PE=1 SV=2;sp|P24844|MYL9_HUMAN Myosin regulatory light polypeptide 9 OS=Homo sapiens OX=9606 GN=MYL9 PE=1 SV=4	2	6	1	1	6	6	6	6	6	6	6	5	6	6	6	5	1	1	1	1	1	1	1	0	1	1	1	0	1	1	1	1	1	1	1	0	1	1	1	0
P36542	P36542	P36542	3	3	3	ATP synthase subunit gamma, mitochondrial	ATP5F1C	Homo sapiens	sp|P36542|ATPG_HUMAN ATP synthase subunit gamma, mitochondrial OS=Homo sapiens OX=9606 GN=ATP5F1C PE=1 SV=1	1	3	3	3	3	3	2	3	3	3	3	2	3	3	3	3	3	3	2	3	3	3	3	2	3	3	3	3	3	3	2	3	3	3	3	2	3	3	3	3
A1XQU5;P61353	A1XQU5;P61353	A1XQU5	4;4	4;4	4;4	60S ribosomal protein L27	RPL27	Sus scrofa	sp|A1XQU5|RL27_PIG 60S ribosomal protein L27 OS=Sus scrofa OX=9823 GN=RPL27 PE=1 SV=1;sp|P61353|RL27_HUMAN 60S ribosomal protein L27 OS=Homo sapiens OX=9606 GN=RPL27 PE=1 SV=2	2	4	4	4	4	4	4	4	4	4	4	4	4	4	4	4	4	4	4	4	4	4	4	4	4	4	4	4	4	4	4	4	4	4	4	4	4	4	4	4
P13861;P05207;P31323	P13861	P13861	7;1;1	7;1;1	7;1;1	cAMP-dependent protein kinase type II-alpha regulatory subunit	PRKAR2A	Homo sapiens	sp|P13861|KAP2_HUMAN cAMP-dependent protein kinase type II-alpha regulatory subunit OS=Homo sapiens OX=9606 GN=PRKAR2A PE=1 SV=2	3	7	7	7	3	2	3	6	5	6	5	6	5	4	5	2	3	2	3	6	5	6	5	6	5	4	5	2	3	2	3	6	5	6	5	6	5	4	5	2
Q02978	Q02978	Q02978	5	5	5	Mitochondrial 2-oxoglutarate/malate carrier protein	SLC25A11	Homo sapiens	sp|Q02978|M2OM_HUMAN Mitochondrial 2-oxoglutarate/malate carrier protein OS=Homo sapiens OX=9606 GN=SLC25A11 PE=1 SV=3	1	5	5	5	3	4	3	2	1	3	3	4	5	3	3	4	3	4	3	2	1	3	3	4	5	3	3	4	3	4	3	2	1	3	3	4	5	3	3	4
P50990	P50990	P50990	8	8	8	T-complex protein 1 subunit theta	CCT8	Homo sapiens	sp|P50990|TCPQ_HUMAN T-complex protein 1 subunit theta OS=Homo sapiens OX=9606 GN=CCT8 PE=1 SV=4	1	8	8	8	1	2	4	5	4	4	4	6	7	4	3	2	1	2	4	5	4	4	4	6	7	4	3	2	1	2	4	5	4	4	4	6	7	4	3	2
O14994	O14994	O14994	4	3	3	Synapsin-3	SYN3	Homo sapiens	sp|O14994|SYN3_HUMAN Synapsin-3 OS=Homo sapiens OX=9606 GN=SYN3 PE=1 SV=2	1	4	3	3	1	2	1	1	1	1	3	1	1	2	1	1	1	2	1	1	1	1	2	1	1	2	1	1	1	2	1	1	1	1	2	1	1	2	1	1
O60506	O60506	O60506	6	3	3	Heterogeneous nuclear ribonucleoprotein Q	SYNCRIP	Homo sapiens	sp|O60506|HNRPQ_HUMAN Heterogeneous nuclear ribonucleoprotein Q OS=Homo sapiens OX=9606 GN=SYNCRIP PE=1 SV=2	1	6	3	3	3	3	4	5	5	5	4	6	6	5	5	4	1	0	1	2	2	2	1	3	3	2	2	2	1	0	1	2	2	2	1	3	3	2	2	2
P20290	P20290	P20290	1	1	1	Transcription factor BTF3	BTF3	Homo sapiens	sp|P20290|BTF3_HUMAN Transcription factor BTF3 OS=Homo sapiens OX=9606 GN=BTF3 PE=1 SV=1	1	1	1	1	1	1	1	1	1	1	1	1	1	1	1	1	1	1	1	1	1	1	1	1	1	1	1	1	1	1	1	1	1	1	1	1	1	1	1	1
O14558	O14558	O14558	2	2	2	Heat shock protein beta-6	HSPB6	Homo sapiens	sp|O14558|HSPB6_HUMAN Heat shock protein beta-6 OS=Homo sapiens OX=9606 GN=HSPB6 PE=1 SV=2	1	2	2	2	1	1	2	2	2	1	2	2	2	1	1	1	1	1	2	2	2	1	2	2	2	1	1	1	1	1	2	2	2	1	2	2	2	1	1	1
Q9NY12	Q9NY12	Q9NY12	1	1	1	H/ACA ribonucleoprotein complex subunit 1	GAR1	Homo sapiens	sp|Q9NY12|GAR1_HUMAN H/ACA ribonucleoprotein complex subunit 1 OS=Homo sapiens OX=9606 GN=GAR1 PE=1 SV=1	1	1	1	1	1	1	1	1	1	1	1	1	1	1	1	1	1	1	1	1	1	1	1	1	1	1	1	1	1	1	1	1	1	1	1	1	1	1	1	1
Q16518	Q16518	Q16518	1	1	1	Retinoid isomerohydrolase	RPE65	Homo sapiens	sp|Q16518|RPE65_HUMAN Retinoid isomerohydrolase OS=Homo sapiens OX=9606 GN=RPE65 PE=1 SV=3	1	1	1	1	0	0	0	0	0	0	0	1	0	1	0	0	0	0	0	0	0	0	0	1	0	1	0	0	0	0	0	0	0	0	0	1	0	1	0	0
Q9BUQ8	Q9BUQ8	Q9BUQ8	3	3	3	Probable ATP-dependent RNA helicase DDX23	DDX23	Homo sapiens	sp|Q9BUQ8|DDX23_HUMAN Probable ATP-dependent RNA helicase DDX23 OS=Homo sapiens OX=9606 GN=DDX23 PE=1 SV=3	1	3	3	3	0	0	0	0	0	2	0	0	0	1	1	1	0	0	0	0	0	2	0	0	0	1	1	1	0	0	0	0	0	2	0	0	0	1	1	1
Q9BRT6	Q9BRT6	Q9BRT6	1	1	1	Protein LLP homolog	LLPH	Homo sapiens	sp|Q9BRT6|LLPH_HUMAN Protein LLP homolog OS=Homo sapiens OX=9606 GN=LLPH PE=1 SV=1	1	1	1	1	1	1	1	1	1	1	1	0	1	1	1	0	1	1	1	1	1	1	1	0	1	1	1	0	1	1	1	1	1	1	1	0	1	1	1	0
Q9UNM6	Q9UNM6	Q9UNM6	2	2	2	26S proteasome non-ATPase regulatory subunit 13	PSMD13	Homo sapiens	sp|Q9UNM6|PSD13_HUMAN 26S proteasome non-ATPase regulatory subunit 13 OS=Homo sapiens OX=9606 GN=PSMD13 PE=1 SV=2	1	2	2	2	1	1	2	1	1	1	1	1	0	1	1	1	1	1	2	1	1	1	1	1	0	1	1	1	1	1	2	1	1	1	1	1	0	1	1	1
P38606	P38606	P38606	12	1	1	V-type proton ATPase catalytic subunit A	ATP6V1A	Homo sapiens	sp|P38606|VATA_HUMAN V-type proton ATPase catalytic subunit A OS=Homo sapiens OX=9606 GN=ATP6V1A PE=1 SV=2	1	12	1	1	9	9	10	10	9	9	10	11	11	9	9	9	1	1	1	1	1	0	1	1	1	0	1	1	1	1	1	1	1	0	1	1	1	0	1	1
Q9NWU5	Q9NWU5	Q9NWU5	1	1	1	39S ribosomal protein L22, mitochondrial	MRPL22	Homo sapiens	sp|Q9NWU5|RM22_HUMAN 39S ribosomal protein L22, mitochondrial OS=Homo sapiens OX=9606 GN=MRPL22 PE=1 SV=1	1	1	1	1	1	1	1	1	1	1	1	1	1	1	1	1	1	1	1	1	1	1	1	1	1	1	1	1	1	1	1	1	1	1	1	1	1	1	1	1
Q16401	Q16401	Q16401	1	1	1	26S proteasome non-ATPase regulatory subunit 5	PSMD5	Homo sapiens	sp|Q16401|PSMD5_HUMAN 26S proteasome non-ATPase regulatory subunit 5 OS=Homo sapiens OX=9606 GN=PSMD5 PE=1 SV=3	1	1	1	1	0	0	1	0	0	0	0	0	0	0	1	0	0	0	1	0	0	0	0	0	0	0	1	0	0	0	1	0	0	0	0	0	0	0	1	0
A5A8V7;P34931	A5A8V7;P34931	A5A8V7	12;12	1;1	1;1	Heat shock 70 kDa protein 1-like	HSPA1L	Sus scrofa	sp|A5A8V7|HS71L_PIG Heat shock 70 kDa protein 1-like OS=Sus scrofa OX=9823 GN=HSPA1L PE=2 SV=1;sp|P34931|HS71L_HUMAN Heat shock 70 kDa protein 1-like OS=Homo sapiens OX=9606 GN=HSPA1L PE=1 SV=2	2	12	1	1	11	10	10	12	11	12	10	10	11	12	10	11	0	0	0	1	0	1	0	0	0	1	1	1	0	0	0	1	0	1	0	0	0	1	1	1
Q9NVA1	Q9NVA1	Q9NVA1	1	1	1	Ubiquinol-cytochrome-c reductase complex assembly factor 1	UQCC1	Homo sapiens	sp|Q9NVA1|UQCC1_HUMAN Ubiquinol-cytochrome-c reductase complex assembly factor 1 OS=Homo sapiens OX=9606 GN=UQCC1 PE=1 SV=3	1	1	1	1	0	1	1	1	0	1	0	1	1	1	1	1	0	1	1	1	0	1	0	1	1	1	1	1	0	1	1	1	0	1	0	1	1	1	1	1
Q9H8W4	Q9H8W4	Q9H8W4	2	2	2	Pleckstrin homology domain-containing family F member 2	PLEKHF2	Homo sapiens	sp|Q9H8W4|PKHF2_HUMAN Pleckstrin homology domain-containing family F member 2 OS=Homo sapiens OX=9606 GN=PLEKHF2 PE=1 SV=1	1	2	2	2	1	1	1	2	2	2	2	2	2	2	2	2	1	1	1	2	2	2	2	2	2	2	2	2	1	1	1	2	2	2	2	2	2	2	2	2
Q4U116;Q9BY07	Q4U116	Q4U116	8;1	8;1	1;0	Electrogenic sodium bicarbonate cotransporter 1	SLC4A4	Sus scrofa	sp|Q4U116|S4A4_PIG Electrogenic sodium bicarbonate cotransporter 1 OS=Sus scrofa OX=9823 GN=SLC4A4 PE=1 SV=1	2	8	8	1	3	3	7	6	5	5	3	4	4	5	4	3	3	3	7	6	5	5	3	4	4	5	4	3	0	0	1	1	1	1	1	1	1	1	1	1
Q9H3Q1	Q9H3Q1	Q9H3Q1	1	1	1	Cdc42 effector protein 4	CDC42EP4	Homo sapiens	sp|Q9H3Q1|BORG4_HUMAN Cdc42 effector protein 4 OS=Homo sapiens OX=9606 GN=CDC42EP4 PE=1 SV=1	1	1	1	1	1	1	1	1	1	1	1	1	1	1	1	1	1	1	1	1	1	1	1	1	1	1	1	1	1	1	1	1	1	1	1	1	1	1	1	1
Q07954	Q07954	Q07954	3	3	3	Prolow-density lipoprotein receptor-related protein 1	LRP1	Homo sapiens	sp|Q07954|LRP1_HUMAN Prolow-density lipoprotein receptor-related protein 1 OS=Homo sapiens OX=9606 GN=LRP1 PE=1 SV=2	1	3	3	3	0	0	0	0	1	1	1	0	1	0	0	0	0	0	0	0	1	1	1	0	1	0	0	0	0	0	0	0	1	1	1	0	1	0	0	0
Q9NYC9	Q9NYC9	Q9NYC9	2	2	2	Dynein heavy chain 9, axonemal	DNAH9	Homo sapiens	sp|Q9NYC9|DYH9_HUMAN Dynein heavy chain 9, axonemal OS=Homo sapiens OX=9606 GN=DNAH9 PE=1 SV=3	1	2	2	2	0	1	1	1	1	0	1	1	1	1	1	1	0	1	1	1	1	0	1	1	1	1	1	1	0	1	1	1	1	0	1	1	1	1	1	1
O60573	O60573	O60573	2	2	2	Eukaryotic translation initiation factor 4E type 2	EIF4E2	Homo sapiens	sp|O60573|IF4E2_HUMAN Eukaryotic translation initiation factor 4E type 2 OS=Homo sapiens OX=9606 GN=EIF4E2 PE=1 SV=1	1	2	2	2	0	0	0	2	0	1	1	1	1	1	0	0	0	0	0	2	0	1	1	1	1	1	0	0	0	0	0	2	0	1	1	1	1	1	0	0
P61088;Q5JXB2	P61088;Q5JXB2	P61088	2;1	2;1	2;1	Ubiquitin-conjugating enzyme E2 N	UBE2N	Homo sapiens	sp|P61088|UBE2N_HUMAN Ubiquitin-conjugating enzyme E2 N OS=Homo sapiens OX=9606 GN=UBE2N PE=1 SV=1;sp|Q5JXB2|UE2NL_HUMAN Putative ubiquitin-conjugating enzyme E2 N-like OS=Homo sapiens OX=9606 GN=UBE2NL PE=1 SV=1	2	2	2	2	0	0	0	1	1	2	1	1	2	2	2	2	0	0	0	1	1	2	1	1	2	2	2	2	0	0	0	1	1	2	1	1	2	2	2	2
Q13642	Q13642	Q13642	2	2	2	Four and a half LIM domains protein 1	FHL1	Homo sapiens	sp|Q13642|FHL1_HUMAN Four and a half LIM domains protein 1 OS=Homo sapiens OX=9606 GN=FHL1 PE=1 SV=4	1	2	2	2	2	1	1	1	1	0	1	1	1	0	0	0	2	1	1	1	1	0	1	1	1	0	0	0	2	1	1	1	1	0	1	1	1	0	0	0
Q04760	Q04760	Q04760	2	2	2	Lactoylglutathione lyase	GLO1	Homo sapiens	sp|Q04760|LGUL_HUMAN Lactoylglutathione lyase OS=Homo sapiens OX=9606 GN=GLO1 PE=1 SV=4	1	2	2	2	0	0	0	2	2	1	1	2	2	1	1	1	0	0	0	2	2	1	1	2	2	1	1	1	0	0	0	2	2	1	1	2	2	1	1	1
Q9Y2A7;P55160	Q9Y2A7	Q9Y2A7	13;1	13;1	13;1	Nck-associated protein 1	NCKAP1	Homo sapiens	sp|Q9Y2A7|NCKP1_HUMAN Nck-associated protein 1 OS=Homo sapiens OX=9606 GN=NCKAP1 PE=1 SV=1	2	13	13	13	1	1	2	9	4	4	11	11	10	4	4	5	1	1	2	9	4	4	11	11	10	4	4	5	1	1	2	9	4	4	11	11	10	4	4	5
Q93009	Q93009	Q93009	3	3	3	Ubiquitin carboxyl-terminal hydrolase 7	USP7	Homo sapiens	sp|Q93009|UBP7_HUMAN Ubiquitin carboxyl-terminal hydrolase 7 OS=Homo sapiens OX=9606 GN=USP7 PE=1 SV=2	1	3	3	3	0	0	0	0	0	0	0	1	0	0	0	1	0	0	0	0	0	0	0	1	0	0	0	1	0	0	0	0	0	0	0	1	0	0	0	1
O75940	O75940	O75940	2	2	2	Survival of motor neuron-related-splicing factor 30	SMNDC1	Homo sapiens	sp|O75940|SPF30_HUMAN Survival of motor neuron-related-splicing factor 30 OS=Homo sapiens OX=9606 GN=SMNDC1 PE=1 SV=1	1	2	2	2	1	1	1	1	1	1	1	1	1	2	1	1	1	1	1	1	1	1	1	1	1	2	1	1	1	1	1	1	1	1	1	1	1	2	1	1
P41223	P41223	P41223	6	6	6	Protein BUD31 homolog	BUD31	Homo sapiens	sp|P41223|BUD31_HUMAN Protein BUD31 homolog OS=Homo sapiens OX=9606 GN=BUD31 PE=1 SV=2	1	6	6	6	4	5	3	4	2	5	3	6	3	5	4	5	4	5	3	4	2	5	3	6	3	5	4	5	4	5	3	4	2	5	3	6	3	5	4	5
P11532	P11532	P11532	2	2	2	Dystrophin	DMD	Homo sapiens	sp|P11532|DMD_HUMAN Dystrophin OS=Homo sapiens OX=9606 GN=DMD PE=1 SV=3	1	2	2	2	1	1	1	2	1	1	1	1	1	1	1	1	1	1	1	2	1	1	1	1	1	1	1	1	1	1	1	2	1	1	1	1	1	1	1	1
O76094	O76094	O76094	2	2	2	Signal recognition particle subunit SRP72	SRP72	Homo sapiens	sp|O76094|SRP72_HUMAN Signal recognition particle subunit SRP72 OS=Homo sapiens OX=9606 GN=SRP72 PE=1 SV=3	1	2	2	2	1	1	1	1	1	1	2	1	1	1	1	1	1	1	1	1	1	1	2	1	1	1	1	1	1	1	1	1	1	1	2	1	1	1	1	1
Q9GZN7	Q9GZN7	Q9GZN7	8	8	8	Protein rogdi homolog	ROGDI	Homo sapiens	sp|Q9GZN7|ROGDI_HUMAN Protein rogdi homolog OS=Homo sapiens OX=9606 GN=ROGDI PE=1 SV=1	1	8	8	8	5	5	7	7	6	5	8	8	6	6	6	5	5	5	7	7	6	5	8	8	6	6	6	5	5	5	7	7	6	5	8	8	6	6	6	5
Q9UDT6	Q9UDT6	Q9UDT6	2	2	2	CAP-Gly domain-containing linker protein 2	CLIP2	Homo sapiens	sp|Q9UDT6|CLIP2_HUMAN CAP-Gly domain-containing linker protein 2 OS=Homo sapiens OX=9606 GN=CLIP2 PE=1 SV=1	1	2	2	2	1	1	1	2	2	1	1	2	2	1	2	2	1	1	1	2	2	1	1	2	2	1	2	2	1	1	1	2	2	1	1	2	2	1	2	2
P09571	P09571	P09571	1	1	1	Serotransferrin	TF	Sus scrofa	sp|P09571|TRFE_PIG Serotransferrin OS=Sus scrofa OX=9823 GN=TF PE=1 SV=2	1	1	1	1	0	0	0	0	0	1	0	0	0	1	0	0	0	0	0	0	0	1	0	0	0	1	0	0	0	0	0	0	0	1	0	0	0	1	0	0
P26378;Q14576	P26378;Q14576	P26378	2;1	1;1	1;1	ELAV-like protein 4	ELAVL4	Homo sapiens	sp|P26378|ELAV4_HUMAN ELAV-like protein 4 OS=Homo sapiens OX=9606 GN=ELAVL4 PE=1 SV=3;sp|Q14576|ELAV3_HUMAN ELAV-like protein 3 OS=Homo sapiens OX=9606 GN=ELAVL3 PE=2 SV=3	2	2	1	1	1	1	1	2	2	2	1	2	2	2	2	1	0	0	0	1	1	1	0	1	1	1	1	0	0	0	0	1	1	1	0	1	1	1	1	0
Q9NVP1	Q9NVP1	Q9NVP1	3	3	3	ATP-dependent RNA helicase DDX18	DDX18	Homo sapiens	sp|Q9NVP1|DDX18_HUMAN ATP-dependent RNA helicase DDX18 OS=Homo sapiens OX=9606 GN=DDX18 PE=1 SV=2	1	3	3	3	0	0	0	0	0	0	0	3	1	0	0	0	0	0	0	0	0	0	0	3	1	0	0	0	0	0	0	0	0	0	0	3	1	0	0	0
P35659	P35659	P35659	1	1	1	Protein DEK	DEK	Homo sapiens	sp|P35659|DEK_HUMAN Protein DEK OS=Homo sapiens OX=9606 GN=DEK PE=1 SV=1	1	1	1	1	0	0	0	1	1	0	1	1	1	1	1	1	0	0	0	1	1	0	1	1	1	1	1	1	0	0	0	1	1	0	1	1	1	1	1	1
Q29195;P27635;Q96L21	Q29195;P27635	Q29195	3;2;1	3;2;1	3;2;1	60S ribosomal protein L10	RPL10	Sus scrofa	sp|Q29195|RL10_PIG 60S ribosomal protein L10 OS=Sus scrofa OX=9823 GN=RPL10 PE=1 SV=3;sp|P27635|RL10_HUMAN 60S ribosomal protein L10 OS=Homo sapiens OX=9606 GN=RPL10 PE=1 SV=4	3	3	3	3	2	2	3	3	3	3	3	3	3	3	3	3	2	2	3	3	3	3	3	3	3	3	3	3	2	2	3	3	3	3	3	3	3	3	3	3
Q9N0F1;P36957	Q9N0F1;P36957	Q9N0F1	2;2	2;2	2;2	Dihydrolipoyllysine-residue succinyltransferase component of 2-oxoglutarate dehydrogenase complex, mitochondrial	DLST	Sus scrofa	sp|Q9N0F1|ODO2_PIG Dihydrolipoyllysine-residue succinyltransferase component of 2-oxoglutarate dehydrogenase complex, mitochondrial OS=Sus scrofa OX=9823 GN=DLST PE=1 SV=1;sp|P36957|ODO2_HUMAN Dihydrolipoyllysine-residue succinyltransferase component of 2-	2	2	2	2	0	0	2	2	2	2	2	2	2	2	2	0	0	0	2	2	2	2	2	2	2	2	2	0	0	0	2	2	2	2	2	2	2	2	2	0
P35030	P35030	P35030	2	2	2	Trypsin-3	PRSS3	Homo sapiens	sp|P35030|TRY3_HUMAN Trypsin-3 OS=Homo sapiens OX=9606 GN=PRSS3 PE=1 SV=2	1	2	2	2	0	0	0	0	1	0	0	0	1	0	0	0	0	0	0	0	1	0	0	0	1	0	0	0	0	0	0	0	1	0	0	0	1	0	0	0
Q9Y3E7	Q9Y3E7	Q9Y3E7	1	1	1	Charged multivesicular body protein 3	CHMP3	Homo sapiens	sp|Q9Y3E7|CHMP3_HUMAN Charged multivesicular body protein 3 OS=Homo sapiens OX=9606 GN=CHMP3 PE=1 SV=3	1	1	1	1	0	0	1	0	0	1	0	0	1	1	0	0	0	0	1	0	0	1	0	0	1	1	0	0	0	0	1	0	0	1	0	0	1	1	0	0
P00172;P00167	P00172;P00167	P00172	2;2	2;2	2;2	Cytochrome b5	CYB5A	Sus scrofa	sp|P00172|CYB5_PIG Cytochrome b5 OS=Sus scrofa OX=9823 GN=CYB5A PE=1 SV=3;sp|P00167|CYB5_HUMAN Cytochrome b5 OS=Homo sapiens OX=9606 GN=CYB5A PE=1 SV=2	2	2	2	2	2	2	2	2	2	2	2	2	2	2	2	2	2	2	2	2	2	2	2	2	2	2	2	2	2	2	2	2	2	2	2	2	2	2	2	2
P79274;P28330	P79274	P79274	3;1	3;1	3;1	Long-chain specific acyl-CoA dehydrogenase, mitochondrial	ACADL	Sus scrofa	sp|P79274|ACADL_PIG Long-chain specific acyl-CoA dehydrogenase, mitochondrial OS=Sus scrofa OX=9823 GN=ACADL PE=2 SV=1	2	3	3	3	1	2	2	3	2	2	2	2	3	2	2	1	1	2	2	3	2	2	2	2	3	2	2	1	1	2	2	3	2	2	2	2	3	2	2	1
Q99729	Q99729	Q99729	2	2	2	Heterogeneous nuclear ribonucleoprotein A/B	HNRNPAB	Homo sapiens	sp|Q99729|ROAA_HUMAN Heterogeneous nuclear ribonucleoprotein A/B OS=Homo sapiens OX=9606 GN=HNRNPAB PE=1 SV=2	1	2	2	2	1	1	0	0	0	1	0	2	0	1	0	0	1	1	0	0	0	1	0	2	0	1	0	0	1	1	0	0	0	1	0	2	0	1	0	0
O00231	O00231	O00231	10	10	10	26S proteasome non-ATPase regulatory subunit 11	PSMD11	Homo sapiens	sp|O00231|PSD11_HUMAN 26S proteasome non-ATPase regulatory subunit 11 OS=Homo sapiens OX=9606 GN=PSMD11 PE=1 SV=3	1	10	10	10	3	2	8	6	6	6	5	6	7	7	6	4	3	2	8	6	6	6	5	6	7	7	6	4	3	2	8	6	6	6	5	6	7	7	6	4
P52298	P52298	P52298	2	2	2	Nuclear cap-binding protein subunit 2	NCBP2	Homo sapiens	sp|P52298|NCBP2_HUMAN Nuclear cap-binding protein subunit 2 OS=Homo sapiens OX=9606 GN=NCBP2 PE=1 SV=1	1	2	2	2	2	2	2	2	2	2	2	2	2	2	1	2	2	2	2	2	2	2	2	2	2	2	1	2	2	2	2	2	2	2	2	2	2	2	1	2
O75935	O75935	O75935	2	2	2	Dynactin subunit 3	DCTN3	Homo sapiens	sp|O75935|DCTN3_HUMAN Dynactin subunit 3 OS=Homo sapiens OX=9606 GN=DCTN3 PE=1 SV=1	1	2	2	2	1	1	1	2	2	2	1	1	1	2	2	2	1	1	1	2	2	2	1	1	1	2	2	2	1	1	1	2	2	2	1	1	1	2	2	2
Q9BYD2	Q9BYD2	Q9BYD2	3	3	3	39S ribosomal protein L9, mitochondrial	MRPL9	Homo sapiens	sp|Q9BYD2|RM09_HUMAN 39S ribosomal protein L9, mitochondrial OS=Homo sapiens OX=9606 GN=MRPL9 PE=1 SV=2	1	3	3	3	3	3	3	3	3	3	2	3	3	3	3	3	3	3	3	3	3	3	2	3	3	3	3	3	3	3	3	3	3	3	2	3	3	3	3	3
Q7RTV0	Q7RTV0	Q7RTV0	6	6	6	PHD finger-like domain-containing protein 5A	PHF5A	Homo sapiens	sp|Q7RTV0|PHF5A_HUMAN PHD finger-like domain-containing protein 5A OS=Homo sapiens OX=9606 GN=PHF5A PE=1 SV=1	1	6	6	6	4	4	4	6	6	6	5	5	5	6	6	6	4	4	4	6	6	6	5	5	5	6	6	6	4	4	4	6	6	6	5	5	5	6	6	6
Q8N4C8;O95819;Q9UKE5	Q8N4C8;O95819;Q9UKE5	Q8N4C8	2;1;1	2;1;1	2;1;1	Misshapen-like kinase 1	MINK1	Homo sapiens	sp|Q8N4C8|MINK1_HUMAN Misshapen-like kinase 1 OS=Homo sapiens OX=9606 GN=MINK1 PE=1 SV=2;sp|O95819|M4K4_HUMAN Mitogen-activated protein kinase kinase kinase kinase 4 OS=Homo sapiens OX=9606 GN=MAP4K4 PE=1 SV=2;sp|Q9UKE5|TNIK_HUMAN TRAF2 and NCK-interacting	3	2	2	2	1	1	2	2	1	2	0	2	2	2	2	1	1	1	2	2	1	2	0	2	2	2	2	1	1	1	2	2	1	2	0	2	2	2	2	1
P42677	P42677	P42677	3	3	1	40S ribosomal protein S27	RPS27	Homo sapiens	sp|P42677|RS27_HUMAN 40S ribosomal protein S27 OS=Homo sapiens OX=9606 GN=RPS27 PE=1 SV=3	1	3	3	1	3	3	3	3	3	3	3	3	3	3	3	3	3	3	3	3	3	3	3	3	3	3	3	3	1	1	1	1	1	1	1	1	1	1	1	1
O14579	O14579	O14579	1	1	1	Coatomer subunit epsilon	COPE	Homo sapiens	sp|O14579|COPE_HUMAN Coatomer subunit epsilon OS=Homo sapiens OX=9606 GN=COPE PE=1 SV=3	1	1	1	1	0	0	0	1	1	1	0	0	1	1	1	1	0	0	0	1	1	1	0	0	1	1	1	1	0	0	0	1	1	1	0	0	1	1	1	1
P20962	P20962	P20962	1	1	1	Parathymosin	PTMS	Homo sapiens	sp|P20962|PTMS_HUMAN Parathymosin OS=Homo sapiens OX=9606 GN=PTMS PE=1 SV=2	1	1	1	1	1	1	1	1	1	1	1	1	1	0	1	1	1	1	1	1	1	1	1	1	1	0	1	1	1	1	1	1	1	1	1	1	1	0	1	1
Q99623	Q99623	Q99623	8	8	8	Prohibitin-2	PHB2	Homo sapiens	sp|Q99623|PHB2_HUMAN Prohibitin-2 OS=Homo sapiens OX=9606 GN=PHB2 PE=1 SV=2	1	8	8	8	5	5	6	6	6	7	4	4	6	6	6	6	5	5	6	6	6	7	4	4	6	6	6	6	5	5	6	6	6	7	4	4	6	6	6	6
Q02218;Q9ULD0	Q02218;Q9ULD0	Q02218	8;5	8;5	8;5	2-oxoglutarate dehydrogenase, mitochondrial	OGDH	Homo sapiens	sp|Q02218|ODO1_HUMAN 2-oxoglutarate dehydrogenase, mitochondrial OS=Homo sapiens OX=9606 GN=OGDH PE=1 SV=3;sp|Q9ULD0|OGDHL_HUMAN 2-oxoglutarate dehydrogenase-like, mitochondrial OS=Homo sapiens OX=9606 GN=OGDHL PE=1 SV=3	2	8	8	8	3	3	5	6	6	6	5	5	6	6	4	3	3	3	5	6	6	6	5	5	6	6	4	3	3	3	5	6	6	6	5	5	6	6	4	3
Q6S8J3;A5A3E0;Q9BYX7	Q6S8J3;A5A3E0	Q6S8J3	9;7;4	2;1;1	1;1;0	POTE ankyrin domain family member E	POTEE	Homo sapiens	sp|Q6S8J3|POTEE_HUMAN POTE ankyrin domain family member E OS=Homo sapiens OX=9606 GN=POTEE PE=2 SV=3;sp|A5A3E0|POTEF_HUMAN POTE ankyrin domain family member F OS=Homo sapiens OX=9606 GN=POTEF PE=1 SV=2	3	9	2	1	8	8	8	9	9	8	9	9	9	8	8	8	1	1	1	2	2	1	2	2	2	1	1	1	0	0	0	1	1	0	1	1	1	0	0	0
Q16775	Q16775	Q16775	2	2	2	Hydroxyacylglutathione hydrolase, mitochondrial	HAGH	Homo sapiens	sp|Q16775|GLO2_HUMAN Hydroxyacylglutathione hydrolase, mitochondrial OS=Homo sapiens OX=9606 GN=HAGH PE=1 SV=2	1	2	2	2	1	1	1	2	2	2	2	2	2	2	2	1	1	1	1	2	2	2	2	2	2	2	2	1	1	1	1	2	2	2	2	2	2	2	2	1
Q9NZY2	Q9NZY2	Q9NZY2	1	1	1	Putative uncharacterized protein FAM30A	FAM30A	Homo sapiens	sp|Q9NZY2|FA30A_HUMAN Putative uncharacterized protein FAM30A OS=Homo sapiens OX=9606 GN=FAM30A PE=5 SV=2	1	1	1	1	1	1	1	1	1	1	1	1	1	1	1	1	1	1	1	1	1	1	1	1	1	1	1	1	1	1	1	1	1	1	1	1	1	1	1	1
P26639;A2RTX5	P26639;A2RTX5	P26639	2;1	2;1	2;1	Threonine--tRNA ligase 1, cytoplasmic	TARS1	Homo sapiens	sp|P26639|SYTC_HUMAN Threonine--tRNA ligase 1, cytoplasmic OS=Homo sapiens OX=9606 GN=TARS1 PE=1 SV=3;sp|A2RTX5|SYTC2_HUMAN Threonine--tRNA ligase 2, cytoplasmic OS=Homo sapiens OX=9606 GN=TARSL2 PE=1 SV=1	2	2	2	2	0	0	1	1	1	0	1	1	1	1	0	0	0	0	1	1	1	0	1	1	1	1	0	0	0	0	1	1	1	0	1	1	1	1	0	0
Q7L576;Q96F07	Q7L576;Q96F07	Q7L576	2;1	2;1	2;1	Cytoplasmic FMR1-interacting protein 1	CYFIP1	Homo sapiens	sp|Q7L576|CYFP1_HUMAN Cytoplasmic FMR1-interacting protein 1 OS=Homo sapiens OX=9606 GN=CYFIP1 PE=1 SV=1;sp|Q96F07|CYFP2_HUMAN Cytoplasmic FMR1-interacting protein 2 OS=Homo sapiens OX=9606 GN=CYFIP2 PE=1 SV=2	2	2	2	2	0	0	0	1	0	1	1	1	2	1	1	1	0	0	0	1	0	1	1	1	2	1	1	1	0	0	0	1	0	1	1	1	2	1	1	1
Q9Y296	Q9Y296	Q9Y296	3	3	3	Trafficking protein particle complex subunit 4	TRAPPC4	Homo sapiens	sp|Q9Y296|TPPC4_HUMAN Trafficking protein particle complex subunit 4 OS=Homo sapiens OX=9606 GN=TRAPPC4 PE=1 SV=1	1	3	3	3	0	0	0	1	1	1	0	0	1	3	2	2	0	0	0	1	1	1	0	0	1	3	2	2	0	0	0	1	1	1	0	0	1	3	2	2
P00367;P49448	P00367;P49448	P00367	7;4	7;4	7;4	Glutamate dehydrogenase 1, mitochondrial	GLUD1	Homo sapiens	sp|P00367|DHE3_HUMAN Glutamate dehydrogenase 1, mitochondrial OS=Homo sapiens OX=9606 GN=GLUD1 PE=1 SV=2;sp|P49448|DHE4_HUMAN Glutamate dehydrogenase 2, mitochondrial OS=Homo sapiens OX=9606 GN=GLUD2 PE=1 SV=2	2	7	7	7	3	6	5	3	2	2	3	3	3	2	1	1	3	6	5	3	2	2	3	3	3	2	1	1	3	6	5	3	2	2	3	3	3	2	1	1
Q6QAT1;P62857	Q6QAT1;P62857	Q6QAT1	2;2	2;2	2;2	40S ribosomal protein S28	RPS28	Sus scrofa	sp|Q6QAT1|RS28_PIG 40S ribosomal protein S28 OS=Sus scrofa OX=9823 GN=RPS28 PE=1 SV=2;sp|P62857|RS28_HUMAN 40S ribosomal protein S28 OS=Homo sapiens OX=9606 GN=RPS28 PE=1 SV=1	2	2	2	2	2	2	2	2	2	2	2	2	2	2	2	2	2	2	2	2	2	2	2	2	2	2	2	2	2	2	2	2	2	2	2	2	2	2	2	2
Q04917	Q04917	Q04917	6	4	4	14-3-3 protein eta	YWHAH	Homo sapiens	sp|Q04917|1433F_HUMAN 14-3-3 protein eta OS=Homo sapiens OX=9606 GN=YWHAH PE=1 SV=4	1	6	4	4	4	4	5	4	4	3	4	3	5	3	4	3	2	2	3	2	2	1	2	1	3	1	2	1	2	2	3	2	2	1	2	1	3	1	2	1
Q9H2U1	Q9H2U1	Q9H2U1	1	1	1	ATP-dependent DNA/RNA helicase DHX36	DHX36	Homo sapiens	sp|Q9H2U1|DHX36_HUMAN ATP-dependent DNA/RNA helicase DHX36 OS=Homo sapiens OX=9606 GN=DHX36 PE=1 SV=2	1	1	1	1	0	0	0	1	1	1	1	1	1	1	1	1	0	0	0	1	1	1	1	1	1	1	1	1	0	0	0	1	1	1	1	1	1	1	1	1
P11940;Q9H361;Q13310	P11940;Q9H361;Q13310	P11940	2;1;1	2;1;1	2;1;1	Polyadenylate-binding protein 1	PABPC1	Homo sapiens	sp|P11940|PABP1_HUMAN Polyadenylate-binding protein 1 OS=Homo sapiens OX=9606 GN=PABPC1 PE=1 SV=2;sp|Q9H361|PABP3_HUMAN Polyadenylate-binding protein 3 OS=Homo sapiens OX=9606 GN=PABPC3 PE=1 SV=2;sp|Q13310|PABP4_HUMAN Polyadenylate-binding protein 4 OS=Hom	3	2	2	2	1	1	1	1	1	1	0	0	0	1	1	1	1	1	1	1	1	1	0	0	0	1	1	1	1	1	1	1	1	1	0	0	0	1	1	1
P34897	P34897	P34897	2	2	2	Serine hydroxymethyltransferase, mitochondrial	SHMT2	Homo sapiens	sp|P34897|GLYM_HUMAN Serine hydroxymethyltransferase, mitochondrial OS=Homo sapiens OX=9606 GN=SHMT2 PE=1 SV=3	1	2	2	2	0	0	0	2	1	1	2	2	2	1	1	0	0	0	0	2	1	1	2	2	2	1	1	0	0	0	0	2	1	1	2	2	2	1	1	0
Q96IX5	Q96IX5	Q96IX5	1	1	1	ATP synthase membrane subunit DAPIT, mitochondrial	ATP5MD	Homo sapiens	sp|Q96IX5|ATPMD_HUMAN ATP synthase membrane subunit DAPIT, mitochondrial OS=Homo sapiens OX=9606 GN=ATP5MD PE=1 SV=1	1	1	1	1	1	1	1	1	1	1	1	1	1	1	1	1	1	1	1	1	1	1	1	1	1	1	1	1	1	1	1	1	1	1	1	1	1	1	1	1
Q08211	Q08211	Q08211	14	14	14	ATP-dependent RNA helicase A	DHX9	Homo sapiens	sp|Q08211|DHX9_HUMAN ATP-dependent RNA helicase A OS=Homo sapiens OX=9606 GN=DHX9 PE=1 SV=4	1	14	14	14	6	7	10	6	6	9	11	8	8	8	9	9	6	7	10	6	6	9	11	8	8	8	9	9	6	7	10	6	6	9	11	8	8	8	9	9
Q8N3K9	Q8N3K9	Q8N3K9	2	2	2	Cardiomyopathy-associated protein 5	CMYA5	Homo sapiens	sp|Q8N3K9|CMYA5_HUMAN Cardiomyopathy-associated protein 5 OS=Homo sapiens OX=9606 GN=CMYA5 PE=1 SV=3	1	2	2	2	1	1	1	1	1	1	2	2	1	1	1	1	1	1	1	1	1	1	2	2	1	1	1	1	1	1	1	1	1	1	2	2	1	1	1	1
Q9H246	Q9H246	Q9H246	1	1	1	Uncharacterized protein C1orf21	C1orf21	Homo sapiens	sp|Q9H246|CA021_HUMAN Uncharacterized protein C1orf21 OS=Homo sapiens OX=9606 GN=C1orf21 PE=1 SV=1	1	1	1	1	0	1	1	0	0	0	0	0	0	0	0	0	0	1	1	0	0	0	0	0	0	0	0	0	0	1	1	0	0	0	0	0	0	0	0	0
O75475	O75475	O75475	1	1	1	PC4 and SFRS1-interacting protein	PSIP1	Homo sapiens	sp|O75475|PSIP1_HUMAN PC4 and SFRS1-interacting protein OS=Homo sapiens OX=9606 GN=PSIP1 PE=1 SV=1	1	1	1	1	0	0	0	0	0	0	0	1	1	0	0	0	0	0	0	0	0	0	0	1	1	0	0	0	0	0	0	0	0	0	0	1	1	0	0	0
P51608	P51608	P51608	6	6	6	Methyl-CpG-binding protein 2	MECP2	Homo sapiens	sp|P51608|MECP2_HUMAN Methyl-CpG-binding protein 2 OS=Homo sapiens OX=9606 GN=MECP2 PE=1 SV=1	1	6	6	6	4	4	4	5	4	4	5	4	4	4	4	4	4	4	4	5	4	4	5	4	4	4	4	4	4	4	4	5	4	4	5	4	4	4	4	4
Q8WVV9	Q8WVV9	Q8WVV9	7	6	6	Heterogeneous nuclear ribonucleoprotein L-like	HNRNPLL	Homo sapiens	sp|Q8WVV9|HNRLL_HUMAN Heterogeneous nuclear ribonucleoprotein L-like OS=Homo sapiens OX=9606 GN=HNRNPLL PE=1 SV=1	1	7	6	6	3	3	5	5	4	5	5	5	4	4	4	5	2	2	4	4	3	4	4	4	3	3	3	4	2	2	4	4	3	4	4	4	3	3	3	4
O43681	O43681	O43681	2	2	2	ATPase ASNA1	ASNA1	Homo sapiens	sp|O43681|ASNA_HUMAN ATPase ASNA1 OS=Homo sapiens OX=9606 GN=ASNA1 PE=1 SV=2	1	2	2	2	0	0	1	1	1	1	1	1	1	2	1	0	0	0	1	1	1	1	1	1	1	2	1	0	0	0	1	1	1	1	1	1	1	2	1	0
P53999	P53999	P53999	3	3	3	Activated RNA polymerase II transcriptional coactivator p15	SUB1	Homo sapiens	sp|P53999|TCP4_HUMAN Activated RNA polymerase II transcriptional coactivator p15 OS=Homo sapiens OX=9606 GN=SUB1 PE=1 SV=3	1	3	3	3	3	3	2	3	3	3	3	3	3	3	3	3	3	3	2	3	3	3	3	3	3	3	3	3	3	3	2	3	3	3	3	3	3	3	3	3
Q9ULP0	Q9ULP0	Q9ULP0	2	2	2	Protein NDRG4	NDRG4	Homo sapiens	sp|Q9ULP0|NDRG4_HUMAN Protein NDRG4 OS=Homo sapiens OX=9606 GN=NDRG4 PE=1 SV=2	1	2	2	2	1	1	2	1	1	1	1	1	1	1	1	1	1	1	2	1	1	1	1	1	1	1	1	1	1	1	2	1	1	1	1	1	1	1	1	1
Q13303	Q13303	Q13303	2	2	2	Voltage-gated potassium channel subunit beta-2	KCNAB2	Homo sapiens	sp|Q13303|KCAB2_HUMAN Voltage-gated potassium channel subunit beta-2 OS=Homo sapiens OX=9606 GN=KCNAB2 PE=1 SV=2	1	2	2	2	2	2	2	2	2	2	2	2	2	2	2	2	2	2	2	2	2	2	2	2	2	2	2	2	2	2	2	2	2	2	2	2	2	2	2	2
Q07717	Q07717	Q07717	1	1	1	Beta-2-microglobulin	B2M	Sus scrofa	sp|Q07717|B2MG_PIG Beta-2-microglobulin OS=Sus scrofa OX=9823 GN=B2M PE=1 SV=1	1	1	1	1	1	1	1	1	1	1	1	1	1	1	1	1	1	1	1	1	1	1	1	1	1	1	1	1	1	1	1	1	1	1	1	1	1	1	1	1
P13618	P13618	P13618	4	4	4	ATP synthase-coupling factor 6, mitochondrial	ATP5PF	Sus scrofa	sp|P13618|ATP5J_PIG ATP synthase-coupling factor 6, mitochondrial OS=Sus scrofa OX=9823 GN=ATP5PF PE=1 SV=1	1	4	4	4	1	1	1	2	2	2	3	3	2	1	1	1	1	1	1	2	2	2	3	3	2	1	1	1	1	1	1	2	2	2	3	3	2	1	1	1
Q5VTE0;P68104	Q5VTE0;P68104	Q5VTE0	13;13	5;5	5;5	Putative elongation factor 1-alpha-like 3	EEF1A1P5	Homo sapiens	sp|Q5VTE0|EF1A3_HUMAN Putative elongation factor 1-alpha-like 3 OS=Homo sapiens OX=9606 GN=EEF1A1P5 PE=5 SV=1;sp|P68104|EF1A1_HUMAN Elongation factor 1-alpha 1 OS=Homo sapiens OX=9606 GN=EEF1A1 PE=1 SV=1	2	13	5	5	9	9	9	9	9	9	10	13	10	9	10	10	2	2	2	2	2	2	2	5	2	2	3	3	2	2	2	2	2	2	2	5	2	2	3	3
P62306	P62306	P62306	5	5	5	Small nuclear ribonucleoprotein F	SNRPF	Homo sapiens	sp|P62306|RUXF_HUMAN Small nuclear ribonucleoprotein F OS=Homo sapiens OX=9606 GN=SNRPF PE=1 SV=1	1	5	5	5	4	4	4	5	5	5	3	4	5	5	5	5	4	4	4	5	5	5	3	4	5	5	5	5	4	4	4	5	5	5	3	4	5	5	5	5
P11493;P67776;P67775;P62714	P11493;P67776;P67775;P62714	P11493	1;1;1;1	1;1;1;1	1;1;1;1	Serine/threonine-protein phosphatase 2A catalytic subunit beta isoform (Fragment)	PPP2CB	Sus scrofa	sp|P11493|PP2AB_PIG Serine/threonine-protein phosphatase 2A catalytic subunit beta isoform (Fragment) OS=Sus scrofa OX=9823 GN=PPP2CB PE=2 SV=2;sp|P67776|PP2AA_PIG Serine/threonine-protein phosphatase 2A catalytic subunit alpha isoform OS=Sus scrofa OX=982	4	1	1	1	0	0	0	1	1	0	1	1	1	1	1	1	0	0	0	1	1	0	1	1	1	1	1	1	0	0	0	1	1	0	1	1	1	1	1	1
P62633	P62633	P62633	7	7	7	Cellular nucleic acid-binding protein	CNBP	Homo sapiens	sp|P62633|CNBP_HUMAN Cellular nucleic acid-binding protein OS=Homo sapiens OX=9606 GN=CNBP PE=1 SV=1	1	7	7	7	5	5	5	7	7	7	6	6	7	7	7	7	5	5	5	7	7	7	6	6	7	7	7	7	5	5	5	7	7	7	6	6	7	7	7	7
Q96GC5	Q96GC5	Q96GC5	1	1	1	39S ribosomal protein L48, mitochondrial	MRPL48	Homo sapiens	sp|Q96GC5|RM48_HUMAN 39S ribosomal protein L48, mitochondrial OS=Homo sapiens OX=9606 GN=MRPL48 PE=1 SV=2	1	1	1	1	1	1	1	1	1	1	1	1	1	1	1	1	1	1	1	1	1	1	1	1	1	1	1	1	1	1	1	1	1	1	1	1	1	1	1	1
Q01082	Q01082	Q01082	9	9	9	Spectrin beta chain, non-erythrocytic 1	SPTBN1	Homo sapiens	sp|Q01082|SPTB2_HUMAN Spectrin beta chain, non-erythrocytic 1 OS=Homo sapiens OX=9606 GN=SPTBN1 PE=1 SV=2	1	9	9	9	2	2	4	5	5	5	5	5	7	5	6	5	2	2	4	5	5	5	5	5	7	5	6	5	2	2	4	5	5	5	5	5	7	5	6	5
P13591	P13591	P13591	2	2	2	Neural cell adhesion molecule 1	NCAM1	Homo sapiens	sp|P13591|NCAM1_HUMAN Neural cell adhesion molecule 1 OS=Homo sapiens OX=9606 GN=NCAM1 PE=1 SV=3	1	2	2	2	0	0	1	1	1	1	1	1	2	1	0	1	0	0	1	1	1	1	1	1	2	1	0	1	0	0	1	1	1	1	1	1	2	1	0	1
Q99798	Q99798	Q99798	8	1	1	Aconitate hydratase, mitochondrial	ACO2	Homo sapiens	sp|Q99798|ACON_HUMAN Aconitate hydratase, mitochondrial OS=Homo sapiens OX=9606 GN=ACO2 PE=1 SV=2	1	8	1	1	3	3	4	6	4	6	4	8	6	6	6	6	0	0	0	1	0	0	0	1	1	0	0	0	0	0	0	1	0	0	0	1	1	0	0	0
O00232	O00232	O00232	3	3	3	26S proteasome non-ATPase regulatory subunit 12	PSMD12	Homo sapiens	sp|O00232|PSD12_HUMAN 26S proteasome non-ATPase regulatory subunit 12 OS=Homo sapiens OX=9606 GN=PSMD12 PE=1 SV=3	1	3	3	3	0	0	0	2	2	2	1	1	0	2	2	1	0	0	0	2	2	2	1	1	0	2	2	1	0	0	0	2	2	2	1	1	0	2	2	1
Q15370	Q15370	Q15370	2	2	2	Elongin-B	ELOB	Homo sapiens	sp|Q15370|ELOB_HUMAN Elongin-B OS=Homo sapiens OX=9606 GN=ELOB PE=1 SV=1	1	2	2	2	1	1	1	1	2	1	1	1	1	1	1	1	1	1	1	1	2	1	1	1	1	1	1	1	1	1	1	1	2	1	1	1	1	1	1	1
Q95283	Q95283	Q95283	2	2	2	Cytochrome c oxidase subunit 4 isoform 1, mitochondrial (Fragment)	COX4I1	Sus scrofa	sp|Q95283|COX41_PIG Cytochrome c oxidase subunit 4 isoform 1, mitochondrial (Fragment) OS=Sus scrofa OX=9823 GN=COX4I1 PE=2 SV=1	1	2	2	2	1	1	1	0	1	0	0	0	0	0	0	0	1	1	1	0	1	0	0	0	0	0	0	0	1	1	1	0	1	0	0	0	0	0	0	0
Q14847	Q14847	Q14847	1	1	1	LIM and SH3 domain protein 1	LASP1	Homo sapiens	sp|Q14847|LASP1_HUMAN LIM and SH3 domain protein 1 OS=Homo sapiens OX=9606 GN=LASP1 PE=1 SV=2	1	1	1	1	1	1	1	1	1	1	1	1	1	1	1	1	1	1	1	1	1	1	1	1	1	1	1	1	1	1	1	1	1	1	1	1	1	1	1	1
Q16352	Q16352	Q16352	16	11	11	Alpha-internexin	INA	Homo sapiens	sp|Q16352|AINX_HUMAN Alpha-internexin OS=Homo sapiens OX=9606 GN=INA PE=1 SV=2	1	16	11	11	12	12	12	13	13	13	11	13	12	13	12	12	8	9	8	9	9	9	7	8	8	9	8	8	8	9	8	9	9	9	7	8	8	9	8	8
O43237	O43237	O43237	7	6	6	Cytoplasmic dynein 1 light intermediate chain 2	DYNC1LI2	Homo sapiens	sp|O43237|DC1L2_HUMAN Cytoplasmic dynein 1 light intermediate chain 2 OS=Homo sapiens OX=9606 GN=DYNC1LI2 PE=1 SV=1	1	7	6	6	3	5	5	5	4	6	5	5	5	4	4	3	3	5	5	4	4	5	5	4	4	4	4	3	3	5	5	4	4	5	5	4	4	4	4	3
O43660	O43660	O43660	4	4	4	Pleiotropic regulator 1	PLRG1	Homo sapiens	sp|O43660|PLRG1_HUMAN Pleiotropic regulator 1 OS=Homo sapiens OX=9606 GN=PLRG1 PE=1 SV=1	1	4	4	4	1	1	1	3	3	3	2	2	4	3	3	3	1	1	1	3	3	3	2	2	4	3	3	3	1	1	1	3	3	3	2	2	4	3	3	3
Q9Y2E4;Q14689	Q9Y2E4	Q9Y2E4	3;1	3;1	3;1	Disco-interacting protein 2 homolog C	DIP2C	Homo sapiens	sp|Q9Y2E4|DIP2C_HUMAN Disco-interacting protein 2 homolog C OS=Homo sapiens OX=9606 GN=DIP2C PE=1 SV=2	2	3	3	3	2	2	2	1	1	1	2	1	1	2	2	2	2	2	2	1	1	1	2	1	1	2	2	2	2	2	2	1	1	1	2	1	1	2	2	2
P55084	P55084	P55084	2	2	2	Trifunctional enzyme subunit beta, mitochondrial	HADHB	Homo sapiens	sp|P55084|ECHB_HUMAN Trifunctional enzyme subunit beta, mitochondrial OS=Homo sapiens OX=9606 GN=HADHB PE=1 SV=3	1	2	2	2	0	0	2	1	1	1	1	1	1	1	1	0	0	0	2	1	1	1	1	1	1	1	1	0	0	0	2	1	1	1	1	1	1	1	1	0
Q9NYL9;P28289	Q9NYL9	Q9NYL9	3;1	2;1	2;1	Tropomodulin-3	TMOD3	Homo sapiens	sp|Q9NYL9|TMOD3_HUMAN Tropomodulin-3 OS=Homo sapiens OX=9606 GN=TMOD3 PE=1 SV=1	2	3	2	2	1	2	2	2	2	2	2	2	3	3	2	1	1	1	1	1	1	1	1	1	2	2	1	1	1	1	1	1	1	1	1	1	2	2	1	1
P41566	P41566	P41566	2	1	1	Isocitrate dehydrogenase [NAD] subunit gamma, mitochondrial (Fragments)	IDH3G	Sus scrofa	sp|P41566|IDH3G_PIG Isocitrate dehydrogenase [NAD] subunit gamma, mitochondrial (Fragments) OS=Sus scrofa OX=9823 GN=IDH3G PE=1 SV=1	1	2	1	1	1	1	2	2	2	2	1	1	1	2	2	2	0	0	1	1	1	1	0	0	0	1	1	1	0	0	1	1	1	1	0	0	0	1	1	1
P00918	P00918	P00918	3	3	3	Carbonic anhydrase 2	CA2	Homo sapiens	sp|P00918|CAH2_HUMAN Carbonic anhydrase 2 OS=Homo sapiens OX=9606 GN=CA2 PE=1 SV=2	1	3	3	3	1	1	1	3	3	3	3	3	3	3	3	3	1	1	1	3	3	3	3	3	3	3	3	3	1	1	1	3	3	3	3	3	3	3	3	3
Q15404	Q15404	Q15404	2	2	2	Ras suppressor protein 1	RSU1	Homo sapiens	sp|Q15404|RSU1_HUMAN Ras suppressor protein 1 OS=Homo sapiens OX=9606 GN=RSU1 PE=1 SV=3	1	2	2	2	1	1	1	1	2	1	1	1	1	1	1	1	1	1	1	1	2	1	1	1	1	1	1	1	1	1	1	1	2	1	1	1	1	1	1	1
P09234	P09234	P09234	3	3	3	U1 small nuclear ribonucleoprotein C	SNRPC	Homo sapiens	sp|P09234|RU1C_HUMAN U1 small nuclear ribonucleoprotein C OS=Homo sapiens OX=9606 GN=SNRPC PE=1 SV=1	1	3	3	3	3	3	3	3	3	3	3	3	3	3	3	3	3	3	3	3	3	3	3	3	3	3	3	3	3	3	3	3	3	3	3	3	3	3	3	3
P04259	P04259	P04259	12	2	0	Keratin, type II cytoskeletal 6B	KRT6B	Homo sapiens	sp|P04259|K2C6B_HUMAN Keratin, type II cytoskeletal 6B OS=Homo sapiens OX=9606 GN=KRT6B PE=1 SV=5	1	12	2	0	11	7	8	7	8	6	4	5	6	7	7	7	1	1	1	1	2	1	0	0	1	1	1	1	0	0	0	0	0	0	0	0	0	0	0	0
Q15599	Q15599	Q15599	4	4	4	Na(+)/H(+) exchange regulatory cofactor NHE-RF2	SLC9A3R2	Homo sapiens	sp|Q15599|NHRF2_HUMAN Na(+)/H(+) exchange regulatory cofactor NHE-RF2 OS=Homo sapiens OX=9606 GN=SLC9A3R2 PE=1 SV=2	1	4	4	4	3	2	3	3	3	3	3	3	3	3	3	2	3	2	3	3	3	3	3	3	3	3	3	2	3	2	3	3	3	3	3	3	3	3	3	2
O43924	O43924	O43924	3	3	3	Retinal rod rhodopsin-sensitive cGMP 3,5-cyclic phosphodiesterase subunit delta	PDE6D	Homo sapiens	sp|O43924|PDE6D_HUMAN Retinal rod rhodopsin-sensitive cGMP 3,5-cyclic phosphodiesterase subunit delta OS=Homo sapiens OX=9606 GN=PDE6D PE=1 SV=1	1	3	3	3	2	3	3	3	3	3	3	3	3	3	3	3	2	3	3	3	3	3	3	3	3	3	3	3	2	3	3	3	3	3	3	3	3	3	3	3
Q3MHD2	Q3MHD2	Q3MHD2	3	3	3	Protein LSM12 homolog	LSM12	Homo sapiens	sp|Q3MHD2|LSM12_HUMAN Protein LSM12 homolog OS=Homo sapiens OX=9606 GN=LSM12 PE=1 SV=2	1	3	3	3	1	1	1	2	2	3	2	2	2	3	3	3	1	1	1	2	2	3	2	2	2	3	3	3	1	1	1	2	2	3	2	2	2	3	3	3
P49171;P62854;Q5JNZ5	P49171;P62854;Q5JNZ5	P49171	3;3;2	3;3;2	3;3;2	40S ribosomal protein S26	RPS26	Sus scrofa	sp|P49171|RS26_PIG 40S ribosomal protein S26 OS=Sus scrofa OX=9823 GN=RPS26 PE=1 SV=4;sp|P62854|RS26_HUMAN 40S ribosomal protein S26 OS=Homo sapiens OX=9606 GN=RPS26 PE=1 SV=3;sp|Q5JNZ5|RS26L_HUMAN Putative 40S ribosomal protein S26-like 1 OS=Homo sapiens	3	3	3	3	3	3	2	3	3	3	2	2	3	3	3	3	3	3	2	3	3	3	2	2	3	3	3	3	3	3	2	3	3	3	2	2	3	3	3	3
Q9UKM9	Q9UKM9	Q9UKM9	3	3	3	RNA-binding protein Raly	RALY	Homo sapiens	sp|Q9UKM9|RALY_HUMAN RNA-binding protein Raly OS=Homo sapiens OX=9606 GN=RALY PE=1 SV=1	1	3	3	3	0	0	1	2	1	0	2	1	1	1	1	0	0	0	1	2	1	0	2	1	1	1	1	0	0	0	1	2	1	0	2	1	1	1	1	0
Q2TAY7	Q2TAY7	Q2TAY7	2	2	2	WD40 repeat-containing protein SMU1	SMU1	Homo sapiens	sp|Q2TAY7|SMU1_HUMAN WD40 repeat-containing protein SMU1 OS=Homo sapiens OX=9606 GN=SMU1 PE=1 SV=2	1	2	2	2	0	0	0	0	0	0	2	0	1	0	0	0	0	0	0	0	0	0	2	0	1	0	0	0	0	0	0	0	0	0	2	0	1	0	0	0
O75190;Q8WWF6;Q8NHS0;P25686	O75190	O75190	4;1;1;1	4;1;1;1	4;1;1;1	DnaJ homolog subfamily B member 6	DNAJB6	Homo sapiens	sp|O75190|DNJB6_HUMAN DnaJ homolog subfamily B member 6 OS=Homo sapiens OX=9606 GN=DNAJB6 PE=1 SV=2	4	4	4	4	4	4	4	4	4	4	4	4	4	4	4	4	4	4	4	4	4	4	4	4	4	4	4	4	4	4	4	4	4	4	4	4	4	4	4	4
P12036;P12037	P12036	P12036	13;3	9;3	9;3	Neurofilament heavy polypeptide	NEFH	Homo sapiens	sp|P12036|NFH_HUMAN Neurofilament heavy polypeptide OS=Homo sapiens OX=9606 GN=NEFH PE=1 SV=4	2	13	9	9	12	10	10	9	11	8	8	8	8	12	12	12	8	7	7	6	8	6	6	6	6	9	9	9	8	7	7	6	8	6	6	6	6	9	9	9
Q99460	Q99460	Q99460	11	11	11	26S proteasome non-ATPase regulatory subunit 1	PSMD1	Homo sapiens	sp|Q99460|PSMD1_HUMAN 26S proteasome non-ATPase regulatory subunit 1 OS=Homo sapiens OX=9606 GN=PSMD1 PE=1 SV=2	1	11	11	11	3	3	7	9	7	6	11	8	8	5	4	1	3	3	7	9	7	6	11	8	8	5	4	1	3	3	7	9	7	6	11	8	8	5	4	1
P51572	P51572	P51572	1	1	1	B-cell receptor-associated protein 31	BCAP31	Homo sapiens	sp|P51572|BAP31_HUMAN B-cell receptor-associated protein 31 OS=Homo sapiens OX=9606 GN=BCAP31 PE=1 SV=3	1	1	1	1	1	1	1	1	0	0	1	1	1	0	0	1	1	1	1	1	0	0	1	1	1	0	0	1	1	1	1	1	0	0	1	1	1	0	0	1
Q8WZ42	Q8WZ42	Q8WZ42	5	5	5	Titin	TTN	Homo sapiens	sp|Q8WZ42|TITIN_HUMAN Titin OS=Homo sapiens OX=9606 GN=TTN PE=1 SV=4	1	5	5	5	0	0	0	2	1	1	0	0	1	2	1	1	0	0	0	2	1	1	0	0	1	2	1	1	0	0	0	2	1	1	0	0	1	2	1	1
P11708;P40925	P11708	P11708	8;2	8;2	8;2	Malate dehydrogenase, cytoplasmic	MDH1	Sus scrofa	sp|P11708|MDHC_PIG Malate dehydrogenase, cytoplasmic OS=Sus scrofa OX=9823 GN=MDH1 PE=1 SV=4	2	8	8	8	6	6	7	7	7	8	6	7	7	8	7	7	6	6	7	7	7	8	6	7	7	8	7	7	6	6	7	7	7	8	6	7	7	8	7	7
P36968;P36969	P36968;P36969	P36968	5;3	5;3	5;3	Phospholipid hydroperoxide glutathione peroxidase	GPX4	Sus scrofa	sp|P36968|GPX4_PIG Phospholipid hydroperoxide glutathione peroxidase OS=Sus scrofa OX=9823 GN=GPX4 PE=1 SV=3;sp|P36969|GPX4_HUMAN Phospholipid hydroperoxide glutathione peroxidase OS=Homo sapiens OX=9606 GN=GPX4 PE=1 SV=3	2	5	5	5	4	4	5	5	4	4	5	4	4	4	4	4	4	4	5	5	4	4	5	4	4	4	4	4	4	4	5	5	4	4	5	4	4	4	4	4
Q04967;P34934	Q04967	Q04967	12;5	1;0	0;0	Heat shock 70 kDa protein 6	HSPA6	Sus scrofa	sp|Q04967|HSP76_PIG Heat shock 70 kDa protein 6 OS=Sus scrofa OX=9823 GN=HSPA6 PE=1 SV=1	2	12	1	0	11	10	10	12	12	12	11	11	12	12	11	11	1	1	1	1	1	1	1	1	1	1	1	1	0	0	0	0	0	0	0	0	0	0	0	0
Q13045	Q13045	Q13045	2	2	2	Protein flightless-1 homolog	FLII	Homo sapiens	sp|Q13045|FLII_HUMAN Protein flightless-1 homolog OS=Homo sapiens OX=9606 GN=FLII PE=1 SV=2	1	2	2	2	0	0	0	1	1	1	0	0	0	1	1	0	0	0	0	1	1	1	0	0	0	1	1	0	0	0	0	1	1	1	0	0	0	1	1	0
Q99653	Q99653	Q99653	3	3	3	Calcineurin B homologous protein 1	CHP1	Homo sapiens	sp|Q99653|CHP1_HUMAN Calcineurin B homologous protein 1 OS=Homo sapiens OX=9606 GN=CHP1 PE=1 SV=3	1	3	3	3	1	2	2	2	2	3	2	2	2	2	2	2	1	2	2	2	2	3	2	2	2	2	2	2	1	2	2	2	2	3	2	2	2	2	2	2
O43813	O43813	O43813	3	3	3	Glutathione S-transferase LANCL1	LANCL1	Homo sapiens	sp|O43813|LANC1_HUMAN Glutathione S-transferase LANCL1 OS=Homo sapiens OX=9606 GN=LANCL1 PE=1 SV=1	1	3	3	3	3	3	3	2	2	2	2	2	2	3	3	2	3	3	3	2	2	2	2	2	2	3	3	2	3	3	3	2	2	2	2	2	2	3	3	2
P22087	P22087	P22087	2	2	2	rRNA 2-O-methyltransferase fibrillarin	FBL	Homo sapiens	sp|P22087|FBRL_HUMAN rRNA 2-O-methyltransferase fibrillarin OS=Homo sapiens OX=9606 GN=FBL PE=1 SV=2	1	2	2	2	1	2	2	0	0	0	0	0	0	0	0	0	1	2	2	0	0	0	0	0	0	0	0	0	1	2	2	0	0	0	0	0	0	0	0	0
O14734	O14734	O14734	2	2	2	Acyl-coenzyme A thioesterase 8	ACOT8	Homo sapiens	sp|O14734|ACOT8_HUMAN Acyl-coenzyme A thioesterase 8 OS=Homo sapiens OX=9606 GN=ACOT8 PE=1 SV=1	1	2	2	2	0	0	0	0	0	1	1	0	0	1	1	1	0	0	0	0	0	1	1	0	0	1	1	1	0	0	0	0	0	1	1	0	0	1	1	1
Q96NR8	Q96NR8	Q96NR8	3	3	3	Retinol dehydrogenase 12	RDH12	Homo sapiens	sp|Q96NR8|RDH12_HUMAN Retinol dehydrogenase 12 OS=Homo sapiens OX=9606 GN=RDH12 PE=1 SV=3	1	3	3	3	0	0	0	1	2	0	1	0	0	2	3	0	0	0	0	1	2	0	1	0	0	2	3	0	0	0	0	1	2	0	1	0	0	2	3	0
P84103;Q16629	P84103	P84103	4;1	4;1	4;1	Serine/arginine-rich splicing factor 3	SRSF3	Homo sapiens	sp|P84103|SRSF3_HUMAN Serine/arginine-rich splicing factor 3 OS=Homo sapiens OX=9606 GN=SRSF3 PE=1 SV=1	2	4	4	4	4	4	4	3	4	4	4	3	3	3	3	3	4	4	4	3	4	4	4	3	3	3	3	3	4	4	4	3	4	4	4	3	3	3	3	3
Q9Y285	Q9Y285	Q9Y285	3	3	3	Phenylalanine--tRNA ligase alpha subunit	FARSA	Homo sapiens	sp|Q9Y285|SYFA_HUMAN Phenylalanine--tRNA ligase alpha subunit OS=Homo sapiens OX=9606 GN=FARSA PE=1 SV=3	1	3	3	3	0	1	3	1	1	1	2	1	1	1	1	0	0	1	3	1	1	1	2	1	1	1	1	0	0	1	3	1	1	1	2	1	1	1	1	0
Q01433	Q01433	Q01433	4	4	4	AMP deaminase 2	AMPD2	Homo sapiens	sp|Q01433|AMPD2_HUMAN AMP deaminase 2 OS=Homo sapiens OX=9606 GN=AMPD2 PE=1 SV=2	1	4	4	4	0	0	1	1	0	0	3	3	1	0	0	0	0	0	1	1	0	0	3	3	1	0	0	0	0	0	1	1	0	0	3	3	1	0	0	0
Q9UKF6	Q9UKF6	Q9UKF6	2	2	2	Cleavage and polyadenylation specificity factor subunit 3	CPSF3	Homo sapiens	sp|Q9UKF6|CPSF3_HUMAN Cleavage and polyadenylation specificity factor subunit 3 OS=Homo sapiens OX=9606 GN=CPSF3 PE=1 SV=1	1	2	2	2	1	2	1	1	0	1	1	0	0	1	1	0	1	2	1	1	0	1	1	0	0	1	1	0	1	2	1	1	0	1	1	0	0	1	1	0
Q15185	Q15185	Q15185	2	2	2	Prostaglandin E synthase 3	PTGES3	Homo sapiens	sp|Q15185|TEBP_HUMAN Prostaglandin E synthase 3 OS=Homo sapiens OX=9606 GN=PTGES3 PE=1 SV=1	1	2	2	2	0	0	0	1	1	1	1	1	1	1	1	1	0	0	0	1	1	1	1	1	1	1	1	1	0	0	0	1	1	1	1	1	1	1	1	1
Q9NZ45	Q9NZ45	Q9NZ45	1	1	1	CDGSH iron-sulfur domain-containing protein 1	CISD1	Homo sapiens	sp|Q9NZ45|CISD1_HUMAN CDGSH iron-sulfur domain-containing protein 1 OS=Homo sapiens OX=9606 GN=CISD1 PE=1 SV=1	1	1	1	1	1	1	1	1	1	1	1	1	1	1	1	1	1	1	1	1	1	1	1	1	1	1	1	1	1	1	1	1	1	1	1	1	1	1	1	1
Q15019	Q15019	Q15019	4	4	4	Septin-2	SEPTIN2	Homo sapiens	sp|Q15019|SEPT2_HUMAN Septin-2 OS=Homo sapiens OX=9606 GN=SEPTIN2 PE=1 SV=1	1	4	4	4	1	2	3	2	2	2	3	3	3	2	2	1	1	2	3	2	2	2	3	3	3	2	2	1	1	2	3	2	2	2	3	3	3	2	2	1
Q9H0F7	Q9H0F7	Q9H0F7	2	2	2	ADP-ribosylation factor-like protein 6	ARL6	Homo sapiens	sp|Q9H0F7|ARL6_HUMAN ADP-ribosylation factor-like protein 6 OS=Homo sapiens OX=9606 GN=ARL6 PE=1 SV=1	1	2	2	2	1	1	1	0	0	1	1	1	0	2	0	1	1	1	1	0	0	1	1	1	0	2	0	1	1	1	1	0	0	1	1	1	0	2	0	1
P14868	P14868	P14868	6	6	6	Aspartate--tRNA ligase, cytoplasmic	DARS	Homo sapiens	sp|P14868|SYDC_HUMAN Aspartate--tRNA ligase, cytoplasmic OS=Homo sapiens OX=9606 GN=DARS PE=1 SV=2	1	6	6	6	1	2	4	5	4	3	5	4	5	2	2	1	1	2	4	5	4	3	5	4	5	2	2	1	1	2	4	5	4	3	5	4	5	2	2	1
P05198	P05198	P05198	2	2	2	Eukaryotic translation initiation factor 2 subunit 1	EIF2S1	Homo sapiens	sp|P05198|IF2A_HUMAN Eukaryotic translation initiation factor 2 subunit 1 OS=Homo sapiens OX=9606 GN=EIF2S1 PE=1 SV=3	1	2	2	2	1	1	1	2	2	1	1	2	2	1	1	1	1	1	1	2	2	1	1	2	2	1	1	1	1	1	1	2	2	1	1	2	2	1	1	1
P52272	P52272	P52272	8	8	8	Heterogeneous nuclear ribonucleoprotein M	HNRNPM	Homo sapiens	sp|P52272|HNRPM_HUMAN Heterogeneous nuclear ribonucleoprotein M OS=Homo sapiens OX=9606 GN=HNRNPM PE=1 SV=3	1	8	8	8	6	7	7	6	7	8	6	6	6	7	8	8	6	7	7	6	7	8	6	6	6	7	8	8	6	7	7	6	7	8	6	6	6	7	8	8
Q16718	Q16718	Q16718	2	2	2	NADH dehydrogenase [ubiquinone] 1 alpha subcomplex subunit 5	NDUFA5	Homo sapiens	sp|Q16718|NDUA5_HUMAN NADH dehydrogenase [ubiquinone] 1 alpha subcomplex subunit 5 OS=Homo sapiens OX=9606 GN=NDUFA5 PE=1 SV=3	1	2	2	2	2	2	2	2	2	2	2	2	2	2	2	2	2	2	2	2	2	2	2	2	2	2	2	2	2	2	2	2	2	2	2	2	2	2	2	2
P28482;P27361;P31152;Q16659	P28482	P28482	14;4;1;1	14;4;1;1	14;4;1;1	Mitogen-activated protein kinase 1	MAPK1	Homo sapiens	sp|P28482|MK01_HUMAN Mitogen-activated protein kinase 1 OS=Homo sapiens OX=9606 GN=MAPK1 PE=1 SV=3	4	14	14	14	4	5	5	11	10	13	10	12	12	12	9	4	4	5	5	11	10	13	10	12	12	12	9	4	4	5	5	11	10	13	10	12	12	12	9	4
P49411	P49411	P49411	9	9	9	Elongation factor Tu, mitochondrial	TUFM	Homo sapiens	sp|P49411|EFTU_HUMAN Elongation factor Tu, mitochondrial OS=Homo sapiens OX=9606 GN=TUFM PE=1 SV=2	1	9	9	9	4	2	6	7	6	7	8	8	8	8	7	5	4	2	6	7	6	7	8	8	8	8	7	5	4	2	6	7	6	7	8	8	8	8	7	5
Q96EY4	Q96EY4	Q96EY4	3	3	3	Translation machinery-associated protein 16	TMA16	Homo sapiens	sp|Q96EY4|TMA16_HUMAN Translation machinery-associated protein 16 OS=Homo sapiens OX=9606 GN=TMA16 PE=1 SV=2	1	3	3	3	3	3	3	2	2	3	1	1	2	3	3	3	3	3	3	2	2	3	1	1	2	3	3	3	3	3	3	2	2	3	1	1	2	3	3	3
O75380	O75380	O75380	3	3	3	NADH dehydrogenase [ubiquinone] iron-sulfur protein 6, mitochondrial	NDUFS6	Homo sapiens	sp|O75380|NDUS6_HUMAN NADH dehydrogenase [ubiquinone] iron-sulfur protein 6, mitochondrial OS=Homo sapiens OX=9606 GN=NDUFS6 PE=1 SV=1	1	3	3	3	1	0	0	0	1	0	0	0	1	1	0	0	1	0	0	0	1	0	0	0	1	1	0	0	1	0	0	0	1	0	0	0	1	1	0	0
O43709	O43709	O43709	1	1	1	Probable 18S rRNA (guanine-N(7))-methyltransferase	BUD23	Homo sapiens	sp|O43709|BUD23_HUMAN Probable 18S rRNA (guanine-N(7))-methyltransferase OS=Homo sapiens OX=9606 GN=BUD23 PE=1 SV=2	1	1	1	1	0	0	0	1	0	0	1	1	0	0	0	0	0	0	0	1	0	0	1	1	0	0	0	0	0	0	0	1	0	0	1	1	0	0	0	0
Q5T653	Q5T653	Q5T653	1	1	1	39S ribosomal protein L2, mitochondrial	MRPL2	Homo sapiens	sp|Q5T653|RM02_HUMAN 39S ribosomal protein L2, mitochondrial OS=Homo sapiens OX=9606 GN=MRPL2 PE=1 SV=2	1	1	1	1	1	0	0	1	1	1	0	0	1	1	1	1	1	0	0	1	1	1	0	0	1	1	1	1	1	0	0	1	1	1	0	0	1	1	1	1
Q9UBQ0	Q9UBQ0	Q9UBQ0	2	2	2	Vacuolar protein sorting-associated protein 29	VPS29	Homo sapiens	sp|Q9UBQ0|VPS29_HUMAN Vacuolar protein sorting-associated protein 29 OS=Homo sapiens OX=9606 GN=VPS29 PE=1 SV=1	1	2	2	2	2	2	2	2	2	2	2	2	2	2	2	2	2	2	2	2	2	2	2	2	2	2	2	2	2	2	2	2	2	2	2	2	2	2	2	2
Q9UQ16	Q9UQ16	Q9UQ16	8	3	2	Dynamin-3	DNM3	Homo sapiens	sp|Q9UQ16|DYN3_HUMAN Dynamin-3 OS=Homo sapiens OX=9606 GN=DNM3 PE=1 SV=4	1	8	3	2	4	4	4	5	4	4	4	5	4	6	3	3	0	0	0	1	0	0	0	1	0	2	0	0	0	0	0	1	0	0	0	1	0	1	0	0
Q96SL8	Q96SL8	Q96SL8	2	2	2	Flt3-interacting zinc finger protein 1	FIZ1	Homo sapiens	sp|Q96SL8|FIZ1_HUMAN Flt3-interacting zinc finger protein 1 OS=Homo sapiens OX=9606 GN=FIZ1 PE=1 SV=2	1	2	2	2	0	0	2	0	0	1	1	0	0	1	0	0	0	0	2	0	0	1	1	0	0	1	0	0	0	0	2	0	0	1	1	0	0	1	0	0
P62308;A8MWD9	P62308;A8MWD9	P62308	2;2	2;2	2;2	Small nuclear ribonucleoprotein G	SNRPG	Homo sapiens	sp|P62308|RUXG_HUMAN Small nuclear ribonucleoprotein G OS=Homo sapiens OX=9606 GN=SNRPG PE=1 SV=1;sp|A8MWD9|RUXGL_HUMAN Putative small nuclear ribonucleoprotein G-like protein 15 OS=Homo sapiens OX=9606 GN=SNRPGP15 PE=5 SV=2	2	2	2	2	2	2	2	1	1	2	2	2	2	2	2	2	2	2	2	1	1	2	2	2	2	2	2	2	2	2	2	1	1	2	2	2	2	2	2	2
Q658Y4	Q658Y4	Q658Y4	1	1	1	Protein FAM91A1	FAM91A1	Homo sapiens	sp|Q658Y4|F91A1_HUMAN Protein FAM91A1 OS=Homo sapiens OX=9606 GN=FAM91A1 PE=1 SV=3	1	1	1	1	0	0	0	0	0	0	0	1	0	0	0	0	0	0	0	0	0	0	0	1	0	0	0	0	0	0	0	0	0	0	0	1	0	0	0	0
Q9ULC4	Q9ULC4	Q9ULC4	1	1	1	Malignant T-cell-amplified sequence 1	MCTS1	Homo sapiens	sp|Q9ULC4|MCTS1_HUMAN Malignant T-cell-amplified sequence 1 OS=Homo sapiens OX=9606 GN=MCTS1 PE=1 SV=1	1	1	1	1	0	0	0	1	1	1	1	1	1	1	1	0	0	0	0	1	1	1	1	1	1	1	1	0	0	0	0	1	1	1	1	1	1	1	1	0
Q13185	Q13185	Q13185	2	2	2	Chromobox protein homolog 3	CBX3	Homo sapiens	sp|Q13185|CBX3_HUMAN Chromobox protein homolog 3 OS=Homo sapiens OX=9606 GN=CBX3 PE=1 SV=4	1	2	2	2	1	1	1	1	1	1	1	1	2	1	1	1	1	1	1	1	1	1	1	1	2	1	1	1	1	1	1	1	1	1	1	1	2	1	1	1
O75251	O75251	O75251	2	2	2	NADH dehydrogenase [ubiquinone] iron-sulfur protein 7, mitochondrial	NDUFS7	Homo sapiens	sp|O75251|NDUS7_HUMAN NADH dehydrogenase [ubiquinone] iron-sulfur protein 7, mitochondrial OS=Homo sapiens OX=9606 GN=NDUFS7 PE=1 SV=3	1	2	2	2	1	2	2	1	1	1	1	1	1	1	1	0	1	2	2	1	1	1	1	1	1	1	1	0	1	2	2	1	1	1	1	1	1	1	1	0
P54920	P54920	P54920	5	2	2	Alpha-soluble NSF attachment protein	NAPA	Homo sapiens	sp|P54920|SNAA_HUMAN Alpha-soluble NSF attachment protein OS=Homo sapiens OX=9606 GN=NAPA PE=1 SV=3	1	5	2	2	3	3	3	5	3	4	3	5	5	4	4	4	0	0	0	2	0	1	0	2	2	1	1	1	0	0	0	2	0	1	0	2	2	1	1	1
Q92759	Q92759	Q92759	2	2	2	General transcription factor IIH subunit 4	GTF2H4	Homo sapiens	sp|Q92759|TF2H4_HUMAN General transcription factor IIH subunit 4 OS=Homo sapiens OX=9606 GN=GTF2H4 PE=1 SV=1	1	2	2	2	0	0	1	1	1	0	1	1	1	1	0	0	0	0	1	1	1	0	1	1	1	1	0	0	0	0	1	1	1	0	1	1	1	1	0	0
Q96DA6	Q96DA6	Q96DA6	2	2	2	Mitochondrial import inner membrane translocase subunit TIM14	DNAJC19	Homo sapiens	sp|Q96DA6|TIM14_HUMAN Mitochondrial import inner membrane translocase subunit TIM14 OS=Homo sapiens OX=9606 GN=DNAJC19 PE=1 SV=3	1	2	2	2	0	0	0	0	0	1	1	0	0	1	0	0	0	0	0	0	0	1	1	0	0	1	0	0	0	0	0	0	0	1	1	0	0	1	0	0
P27144	P27144	P27144	3	3	3	Adenylate kinase 4, mitochondrial	AK4	Homo sapiens	sp|P27144|KAD4_HUMAN Adenylate kinase 4, mitochondrial OS=Homo sapiens OX=9606 GN=AK4 PE=1 SV=1	1	3	3	3	1	1	1	1	1	1	1	1	1	1	1	1	1	1	1	1	1	1	1	1	1	1	1	1	1	1	1	1	1	1	1	1	1	1	1	1
Q9BXS5	Q9BXS5	Q9BXS5	2	2	2	AP-1 complex subunit mu-1	AP1M1	Homo sapiens	sp|Q9BXS5|AP1M1_HUMAN AP-1 complex subunit mu-1 OS=Homo sapiens OX=9606 GN=AP1M1 PE=1 SV=3	1	2	2	2	0	0	0	1	0	1	0	1	1	1	2	1	0	0	0	1	0	1	0	1	1	1	2	1	0	0	0	1	0	1	0	1	1	1	2	1
Q8TEA8	Q8TEA8	Q8TEA8	1	1	1	D-aminoacyl-tRNA deacylase 1	DTD1	Homo sapiens	sp|Q8TEA8|DTD1_HUMAN D-aminoacyl-tRNA deacylase 1 OS=Homo sapiens OX=9606 GN=DTD1 PE=1 SV=2	1	1	1	1	1	0	0	1	1	1	1	1	1	1	1	1	1	0	0	1	1	1	1	1	1	1	1	1	1	0	0	1	1	1	1	1	1	1	1	1
A1XQU9;P60866	A1XQU9;P60866	A1XQU9	5;5	5;5	5;5	40S ribosomal protein S20	RPS20	Sus scrofa	sp|A1XQU9|RS20_PIG 40S ribosomal protein S20 OS=Sus scrofa OX=9823 GN=RPS20 PE=1 SV=1;sp|P60866|RS20_HUMAN 40S ribosomal protein S20 OS=Homo sapiens OX=9606 GN=RPS20 PE=1 SV=1	2	5	5	5	5	5	5	4	4	4	4	4	4	4	4	4	5	5	5	4	4	4	4	4	4	4	4	4	5	5	5	4	4	4	4	4	4	4	4	4
O43426	O43426	O43426	2	2	2	Synaptojanin-1	SYNJ1	Homo sapiens	sp|O43426|SYNJ1_HUMAN Synaptojanin-1 OS=Homo sapiens OX=9606 GN=SYNJ1 PE=1 SV=2	1	2	2	2	0	0	0	1	1	1	0	1	1	1	1	0	0	0	0	1	1	1	0	1	1	1	1	0	0	0	0	1	1	1	0	1	1	1	1	0
P12235	P12235	P12235	10	2	2	ADP/ATP translocase 1	SLC25A4	Homo sapiens	sp|P12235|ADT1_HUMAN ADP/ATP translocase 1 OS=Homo sapiens OX=9606 GN=SLC25A4 PE=1 SV=4	1	10	2	2	10	10	9	9	8	9	9	9	9	9	9	9	2	2	2	2	2	2	2	2	2	2	2	2	2	2	2	2	2	2	2	2	2	2	2	2
A6ND91	A6ND91	A6ND91	1	1	1	Putative L-aspartate dehydrogenase	ASPDH	Homo sapiens	sp|A6ND91|ASPD_HUMAN Putative L-aspartate dehydrogenase OS=Homo sapiens OX=9606 GN=ASPDH PE=1 SV=2	1	1	1	1	0	1	1	1	1	1	1	1	1	1	1	1	0	1	1	1	1	1	1	1	1	1	1	1	0	1	1	1	1	1	1	1	1	1	1	1
Q29221;P47755	Q29221;P47755	Q29221	6;6	6;6	5;5	F-actin-capping protein subunit alpha-2	CAPZA2	Sus scrofa	sp|Q29221|CAZA2_PIG F-actin-capping protein subunit alpha-2 OS=Sus scrofa OX=9823 GN=CAPZA2 PE=2 SV=3;sp|P47755|CAZA2_HUMAN F-actin-capping protein subunit alpha-2 OS=Homo sapiens OX=9606 GN=CAPZA2 PE=1 SV=3	2	6	6	5	3	4	4	5	4	6	5	3	4	5	5	1	3	4	4	5	4	6	5	3	4	5	5	1	2	3	3	4	3	5	4	3	3	4	4	0
O43242	O43242	O43242	6	6	6	26S proteasome non-ATPase regulatory subunit 3	PSMD3	Homo sapiens	sp|O43242|PSMD3_HUMAN 26S proteasome non-ATPase regulatory subunit 3 OS=Homo sapiens OX=9606 GN=PSMD3 PE=1 SV=2	1	6	6	6	4	4	5	4	2	3	3	4	3	1	1	1	4	4	5	4	2	3	3	4	3	1	1	1	4	4	5	4	2	3	3	4	3	1	1	1
P31150	P31150	P31150	3	2	2	Rab GDP dissociation inhibitor alpha	GDI1	Homo sapiens	sp|P31150|GDIA_HUMAN Rab GDP dissociation inhibitor alpha OS=Homo sapiens OX=9606 GN=GDI1 PE=1 SV=2	1	3	2	2	0	0	0	2	2	2	2	3	2	2	1	1	0	0	0	2	2	2	2	2	2	2	1	1	0	0	0	2	2	2	2	2	2	2	1	1
Q9Y5S9	Q9Y5S9	Q9Y5S9	2	2	2	RNA-binding protein 8A	RBM8A	Homo sapiens	sp|Q9Y5S9|RBM8A_HUMAN RNA-binding protein 8A OS=Homo sapiens OX=9606 GN=RBM8A PE=1 SV=1	1	2	2	2	1	1	1	2	1	1	1	1	1	1	1	1	1	1	1	2	1	1	1	1	1	1	1	1	1	1	1	2	1	1	1	1	1	1	1	1
O14617	O14617	O14617	12	12	12	AP-3 complex subunit delta-1	AP3D1	Homo sapiens	sp|O14617|AP3D1_HUMAN AP-3 complex subunit delta-1 OS=Homo sapiens OX=9606 GN=AP3D1 PE=1 SV=1	1	12	12	12	5	6	8	8	5	6	9	9	10	8	8	6	5	6	8	8	5	6	9	9	10	8	8	6	5	6	8	8	5	6	9	9	10	8	8	6
Q9UQ03	Q9UQ03	Q9UQ03	2	2	2	Coronin-2B	CORO2B	Homo sapiens	sp|Q9UQ03|COR2B_HUMAN Coronin-2B OS=Homo sapiens OX=9606 GN=CORO2B PE=1 SV=4	1	2	2	2	0	0	0	1	0	2	1	1	1	1	1	1	0	0	0	1	0	2	1	1	1	1	1	1	0	0	0	1	0	2	1	1	1	1	1	1
Q007T0;P21912	Q007T0;P21912	Q007T0	7;5	7;5	7;5	Succinate dehydrogenase [ubiquinone] iron-sulfur subunit, mitochondrial	SDHB	Sus scrofa	sp|Q007T0|SDHB_PIG Succinate dehydrogenase [ubiquinone] iron-sulfur subunit, mitochondrial OS=Sus scrofa OX=9823 GN=SDHB PE=1 SV=1;sp|P21912|SDHB_HUMAN Succinate dehydrogenase [ubiquinone] iron-sulfur subunit, mitochondrial OS=Homo sapiens OX=9606 GN=SDHB	2	7	7	7	6	6	6	6	6	6	7	6	6	5	5	5	6	6	6	6	6	6	7	6	6	5	5	5	6	6	6	6	6	6	7	6	6	5	5	5
Q9UBD9	Q9UBD9	Q9UBD9	1	1	1	Cardiotrophin-like cytokine factor 1	CLCF1	Homo sapiens	sp|Q9UBD9|CLCF1_HUMAN Cardiotrophin-like cytokine factor 1 OS=Homo sapiens OX=9606 GN=CLCF1 PE=1 SV=1	1	1	1	1	1	1	1	1	1	1	1	1	1	1	1	1	1	1	1	1	1	1	1	1	1	1	1	1	1	1	1	1	1	1	1	1	1	1	1	1
A0PFK7;P47756	A0PFK7;P47756	A0PFK7	6;6	6;6	6;6	F-actin-capping protein subunit beta	CAPZB	Sus scrofa	sp|A0PFK7|CAPZB_PIG F-actin-capping protein subunit beta OS=Sus scrofa OX=9823 GN=CAPZB PE=2 SV=1;sp|P47756|CAPZB_HUMAN F-actin-capping protein subunit beta OS=Homo sapiens OX=9606 GN=CAPZB PE=1 SV=4	2	6	6	6	5	4	4	6	6	6	5	5	6	6	6	6	5	4	4	6	6	6	5	5	6	6	6	6	5	4	4	6	6	6	5	5	6	6	6	6
P54652	P54652	P54652	15	2	2	Heat shock-related 70 kDa protein 2	HSPA2	Homo sapiens	sp|P54652|HSP72_HUMAN Heat shock-related 70 kDa protein 2 OS=Homo sapiens OX=9606 GN=HSPA2 PE=1 SV=1	1	15	2	2	11	10	11	13	12	12	12	12	12	12	14	11	0	0	1	1	0	0	1	1	0	0	2	1	0	0	1	1	0	0	1	1	0	0	2	1
Q15181	Q15181	Q15181	5	5	5	Inorganic pyrophosphatase	PPA1	Homo sapiens	sp|Q15181|IPYR_HUMAN Inorganic pyrophosphatase OS=Homo sapiens OX=9606 GN=PPA1 PE=1 SV=2	1	5	5	5	1	3	3	5	2	4	5	5	5	4	4	4	1	3	3	5	2	4	5	5	5	4	4	4	1	3	3	5	2	4	5	5	5	4	4	4
P61254	P61254	P61254	10	2	2	60S ribosomal protein L26	RPL26	Homo sapiens	sp|P61254|RL26_HUMAN 60S ribosomal protein L26 OS=Homo sapiens OX=9606 GN=RPL26 PE=1 SV=1	1	10	2	2	9	10	10	10	9	9	9	9	10	10	10	10	1	2	2	2	1	1	2	2	2	2	2	2	1	2	2	2	1	1	2	2	2	2	2	2
Q00577	Q00577	Q00577	4	4	4	Transcriptional activator protein Pur-alpha	PURA	Homo sapiens	sp|Q00577|PURA_HUMAN Transcriptional activator protein Pur-alpha OS=Homo sapiens OX=9606 GN=PURA PE=1 SV=2	1	4	4	4	1	1	3	3	2	3	2	3	3	2	2	2	1	1	3	3	2	3	2	3	3	2	2	2	1	1	3	3	2	3	2	3	3	2	2	2
Q01484;Q12955;Q9Y4W6;P16157	Q01484	Q01484	14;2;1;1	14;2;1;1	14;2;1;1	Ankyrin-2	ANK2	Homo sapiens	sp|Q01484|ANK2_HUMAN Ankyrin-2 OS=Homo sapiens OX=9606 GN=ANK2 PE=1 SV=4	4	14	14	14	2	2	3	9	8	10	9	10	11	13	12	8	2	2	3	9	8	10	9	10	11	13	12	8	2	2	3	9	8	10	9	10	11	13	12	8
Q9NSB8	Q9NSB8	Q9NSB8	5	2	2	Homer protein homolog 2	HOMER2	Homo sapiens	sp|Q9NSB8|HOME2_HUMAN Homer protein homolog 2 OS=Homo sapiens OX=9606 GN=HOMER2 PE=1 SV=1	1	5	2	2	4	3	4	5	5	5	4	4	5	5	5	4	2	1	2	2	2	2	2	2	2	2	2	2	2	1	2	2	2	2	2	2	2	2	2	2
Q8WVM8	Q8WVM8	Q8WVM8	5	5	5	Sec1 family domain-containing protein 1	SCFD1	Homo sapiens	sp|Q8WVM8|SCFD1_HUMAN Sec1 family domain-containing protein 1 OS=Homo sapiens OX=9606 GN=SCFD1 PE=1 SV=4	1	5	5	5	1	1	2	3	4	4	3	5	4	4	4	4	1	1	2	3	4	4	3	5	4	4	4	4	1	1	2	3	4	4	3	5	4	4	4	4
P84090;P80230	P84090;P80230	P84090	4;2	4;2	4;2	Enhancer of rudimentary homolog	ERH	Homo sapiens	sp|P84090|ERH_HUMAN Enhancer of rudimentary homolog OS=Homo sapiens OX=9606 GN=ERH PE=1 SV=1;sp|P80230|ERH_PIG Enhancer of rudimentary homolog (Fragment) OS=Sus scrofa OX=9823 GN=ERH PE=1 SV=1	2	4	4	4	4	3	3	3	3	3	4	3	3	3	3	3	4	3	3	3	3	3	4	3	3	3	3	3	4	3	3	3	3	3	4	3	3	3	3	3
P63167	P63167	P63167	6	1	1	Dynein light chain 1, cytoplasmic	DYNLL1	Homo sapiens	sp|P63167|DYL1_HUMAN Dynein light chain 1, cytoplasmic OS=Homo sapiens OX=9606 GN=DYNLL1 PE=1 SV=1	1	6	1	1	4	3	3	6	4	4	3	4	6	4	4	5	1	1	1	1	1	1	1	1	1	1	1	1	1	1	1	1	1	1	1	1	1	1	1	1
O14979	O14979	O14979	3	2	2	Heterogeneous nuclear ribonucleoprotein D-like	HNRNPDL	Homo sapiens	sp|O14979|HNRDL_HUMAN Heterogeneous nuclear ribonucleoprotein D-like OS=Homo sapiens OX=9606 GN=HNRNPDL PE=1 SV=3	1	3	2	2	1	1	2	2	2	2	1	2	2	2	3	1	0	0	1	1	2	1	1	1	1	1	2	0	0	0	1	1	2	1	1	1	1	1	2	0
Q15102	Q15102	Q15102	1	1	1	Platelet-activating factor acetylhydrolase IB subunit gamma	PAFAH1B3	Homo sapiens	sp|Q15102|PA1B3_HUMAN Platelet-activating factor acetylhydrolase IB subunit gamma OS=Homo sapiens OX=9606 GN=PAFAH1B3 PE=1 SV=1	1	1	1	1	1	1	0	1	1	0	1	0	1	1	1	1	1	1	0	1	1	0	1	0	1	1	1	1	1	1	0	1	1	0	1	0	1	1	1	1
Q9TSV6;O95670	Q9TSV6;O95670	Q9TSV6	4;4	2;2	2;2	V-type proton ATPase subunit G 2	ATP6V1G2	Sus scrofa	sp|Q9TSV6|VATG2_PIG V-type proton ATPase subunit G 2 OS=Sus scrofa OX=9823 GN=ATP6V1G2 PE=3 SV=1;sp|O95670|VATG2_HUMAN V-type proton ATPase subunit G 2 OS=Homo sapiens OX=9606 GN=ATP6V1G2 PE=1 SV=1	2	4	2	2	3	4	4	2	2	2	2	2	3	2	2	2	1	2	2	1	1	1	1	1	1	1	1	1	1	2	2	1	1	1	1	1	1	1	1	1
Q007T5;P62330	Q007T5;P62330	Q007T5	2;2	2;2	2;2	ADP-ribosylation factor 6	ARF6	Sus scrofa	sp|Q007T5|ARF6_PIG ADP-ribosylation factor 6 OS=Sus scrofa OX=9823 GN=ARF6 PE=2 SV=1;sp|P62330|ARF6_HUMAN ADP-ribosylation factor 6 OS=Homo sapiens OX=9606 GN=ARF6 PE=1 SV=2	2	2	2	2	2	2	2	2	2	2	2	2	2	2	2	2	2	2	2	2	2	2	2	2	2	2	2	2	2	2	2	2	2	2	2	2	2	2	2	2
P36406	P36406	P36406	1	1	1	E3 ubiquitin-protein ligase TRIM23	TRIM23	Homo sapiens	sp|P36406|TRI23_HUMAN E3 ubiquitin-protein ligase TRIM23 OS=Homo sapiens OX=9606 GN=TRIM23 PE=1 SV=1	1	1	1	1	1	1	1	1	1	1	1	1	1	1	1	1	1	1	1	1	1	1	1	1	1	1	1	1	1	1	1	1	1	1	1	1	1	1	1	1
P07237	P07237	P07237	3	3	3	Protein disulfide-isomerase	P4HB	Homo sapiens	sp|P07237|PDIA1_HUMAN Protein disulfide-isomerase OS=Homo sapiens OX=9606 GN=P4HB PE=1 SV=3	1	3	3	3	1	1	2	2	1	2	1	2	2	2	1	1	1	1	2	2	1	2	1	2	2	2	1	1	1	1	2	2	1	2	1	2	2	2	1	1
O60493	O60493	O60493	3	3	2	Sorting nexin-3	SNX3	Homo sapiens	sp|O60493|SNX3_HUMAN Sorting nexin-3 OS=Homo sapiens OX=9606 GN=SNX3 PE=1 SV=3	1	3	3	2	0	0	0	2	2	2	0	0	1	2	1	1	0	0	0	2	2	2	0	0	1	2	1	1	0	0	0	2	2	2	0	0	1	2	1	1
Q96S44	Q96S44	Q96S44	2	2	2	EKC/KEOPS complex subunit TP53RK	TP53RK	Homo sapiens	sp|Q96S44|PRPK_HUMAN EKC/KEOPS complex subunit TP53RK OS=Homo sapiens OX=9606 GN=TP53RK PE=1 SV=2	1	2	2	2	1	2	2	2	2	2	2	1	2	1	2	1	1	2	2	2	2	2	2	1	2	1	2	1	1	2	2	2	2	2	2	1	2	1	2	1
P08237	P08237	P08237	21	2	2	ATP-dependent 6-phosphofructokinase, muscle type	PFKM	Homo sapiens	sp|P08237|PFKAM_HUMAN ATP-dependent 6-phosphofructokinase, muscle type OS=Homo sapiens OX=9606 GN=PFKM PE=1 SV=2	1	21	2	2	18	18	17	18	18	18	18	19	18	19	18	17	2	2	2	2	2	2	2	2	2	2	2	2	2	2	2	2	2	2	2	2	2	2	2	2
Q29259	Q29259	Q29259	3	3	3	NADH dehydrogenase [ubiquinone] 1 beta subcomplex subunit 6	NDUFB6	Sus scrofa	sp|Q29259|NDUB6_PIG NADH dehydrogenase [ubiquinone] 1 beta subcomplex subunit 6 OS=Sus scrofa OX=9823 GN=NDUFB6 PE=2 SV=3	1	3	3	3	2	2	2	1	2	1	0	0	1	1	1	2	2	2	2	1	2	1	0	0	1	1	1	2	2	2	2	1	2	1	0	0	1	1	1	2
Q7SIB7;P00558;Q6RI85;P07205	Q7SIB7;P00558	Q7SIB7	7;5;1;1	7;5;1;1	7;5;1;1	Phosphoglycerate kinase 1	PGK1	Sus scrofa	sp|Q7SIB7|PGK1_PIG Phosphoglycerate kinase 1 OS=Sus scrofa OX=9823 GN=PGK1 PE=1 SV=3;sp|P00558|PGK1_HUMAN Phosphoglycerate kinase 1 OS=Homo sapiens OX=9606 GN=PGK1 PE=1 SV=3	4	7	7	7	3	3	5	6	6	5	6	5	6	6	4	4	3	3	5	6	6	5	6	5	6	6	4	4	3	3	5	6	6	5	6	5	6	6	4	4
Q8TBX8	Q8TBX8	Q8TBX8	1	1	1	Phosphatidylinositol 5-phosphate 4-kinase type-2 gamma	PIP4K2C	Homo sapiens	sp|Q8TBX8|PI42C_HUMAN Phosphatidylinositol 5-phosphate 4-kinase type-2 gamma OS=Homo sapiens OX=9606 GN=PIP4K2C PE=1 SV=3	1	1	1	1	0	0	1	1	0	1	1	1	1	1	1	1	0	0	1	1	0	1	1	1	1	1	1	1	0	0	1	1	0	1	1	1	1	1	1	1
Q15084	Q15084	Q15084	1	1	1	Protein disulfide-isomerase A6	PDIA6	Homo sapiens	sp|Q15084|PDIA6_HUMAN Protein disulfide-isomerase A6 OS=Homo sapiens OX=9606 GN=PDIA6 PE=1 SV=1	1	1	1	1	0	0	0	0	0	1	0	0	0	1	0	0	0	0	0	0	0	1	0	0	0	1	0	0	0	0	0	0	0	1	0	0	0	1	0	0
Q8IV08	Q8IV08	Q8IV08	2	2	2	5-3 exonuclease PLD3	PLD3	Homo sapiens	sp|Q8IV08|PLD3_HUMAN 5-3 exonuclease PLD3 OS=Homo sapiens OX=9606 GN=PLD3 PE=1 SV=1	1	2	2	2	0	0	1	1	1	1	0	1	1	1	1	1	0	0	1	1	1	1	0	1	1	1	1	1	0	0	1	1	1	1	0	1	1	1	1	1
Q14974	Q14974	Q14974	1	1	1	Importin subunit beta-1	KPNB1	Homo sapiens	sp|Q14974|IMB1_HUMAN Importin subunit beta-1 OS=Homo sapiens OX=9606 GN=KPNB1 PE=1 SV=2	1	1	1	1	0	0	0	0	0	0	1	1	0	0	0	0	0	0	0	0	0	0	1	1	0	0	0	0	0	0	0	0	0	0	1	1	0	0	0	0
Q8N1G2	Q8N1G2	Q8N1G2	7	7	7	Cap-specific mRNA (nucleoside-2-O-)-methyltransferase 1	CMTR1	Homo sapiens	sp|Q8N1G2|CMTR1_HUMAN Cap-specific mRNA (nucleoside-2-O-)-methyltransferase 1 OS=Homo sapiens OX=9606 GN=CMTR1 PE=1 SV=1	1	7	7	7	5	4	6	3	3	3	3	3	3	3	3	3	5	4	6	3	3	3	3	3	3	3	3	3	5	4	6	3	3	3	3	3	3	3	3	3
P33198;P48735;O75874	P33198;P48735	P33198	8;4;1	8;4;1	8;4;1	Isocitrate dehydrogenase [NADP], mitochondrial (Fragment)	IDH2	Sus scrofa	sp|P33198|IDHP_PIG Isocitrate dehydrogenase [NADP], mitochondrial (Fragment) OS=Sus scrofa OX=9823 GN=IDH2 PE=1 SV=1;sp|P48735|IDHP_HUMAN Isocitrate dehydrogenase [NADP], mitochondrial OS=Homo sapiens OX=9606 GN=IDH2 PE=1 SV=2	3	8	8	8	2	2	6	6	6	5	5	7	6	6	6	2	2	2	6	6	6	5	5	7	6	6	6	2	2	2	6	6	6	5	5	7	6	6	6	2
Q16531	Q16531	Q16531	17	17	17	DNA damage-binding protein 1	DDB1	Homo sapiens	sp|Q16531|DDB1_HUMAN DNA damage-binding protein 1 OS=Homo sapiens OX=9606 GN=DDB1 PE=1 SV=1	1	17	17	17	10	12	12	11	11	9	13	14	13	9	8	10	10	12	12	11	11	9	13	14	13	9	8	10	10	12	12	11	11	9	13	14	13	9	8	10
Q9GZS3	Q9GZS3	Q9GZS3	7	7	7	WD repeat-containing protein 61	WDR61	Homo sapiens	sp|Q9GZS3|WDR61_HUMAN WD repeat-containing protein 61 OS=Homo sapiens OX=9606 GN=WDR61 PE=1 SV=1	1	7	7	7	4	3	5	5	5	7	5	4	5	7	6	7	4	3	5	5	5	7	5	4	5	7	6	7	4	3	5	5	5	7	5	4	5	7	6	7
Q6Q7J2;P50395	Q6Q7J2;P50395	Q6Q7J2	3;3	3;3	2;2	Rab GDP dissociation inhibitor beta	GDI2	Sus scrofa	sp|Q6Q7J2|GDIB_PIG Rab GDP dissociation inhibitor beta OS=Sus scrofa OX=9823 GN=GDI2 PE=2 SV=1;sp|P50395|GDIB_HUMAN Rab GDP dissociation inhibitor beta OS=Homo sapiens OX=9606 GN=GDI2 PE=1 SV=2	2	3	3	2	0	0	0	1	0	1	0	2	0	0	0	0	0	0	0	1	0	1	0	2	0	0	0	0	0	0	0	1	0	1	0	1	0	0	0	0
Q71UI9;P0C0S5	Q71UI9;P0C0S5	Q71UI9	6;6	4;4	4;4	Histone H2A.V	H2AFV	Homo sapiens	sp|Q71UI9|H2AV_HUMAN Histone H2A.V OS=Homo sapiens OX=9606 GN=H2AFV PE=1 SV=3;sp|P0C0S5|H2AZ_HUMAN Histone H2A.Z OS=Homo sapiens OX=9606 GN=H2AZ1 PE=1 SV=2	2	6	4	4	6	6	6	5	5	5	5	5	5	5	4	5	4	4	4	3	3	3	3	3	3	3	2	3	4	4	4	3	3	3	3	3	3	3	2	3
Q9NSC5	Q9NSC5	Q9NSC5	9	8	8	Homer protein homolog 3	HOMER3	Homo sapiens	sp|Q9NSC5|HOME3_HUMAN Homer protein homolog 3 OS=Homo sapiens OX=9606 GN=HOMER3 PE=1 SV=2	1	9	8	8	8	8	8	9	9	9	8	8	9	9	8	7	7	7	7	8	8	8	7	7	8	8	7	6	7	7	7	8	8	8	7	7	8	8	7	6
O14744	O14744	O14744	4	4	4	Protein arginine N-methyltransferase 5	PRMT5	Homo sapiens	sp|O14744|ANM5_HUMAN Protein arginine N-methyltransferase 5 OS=Homo sapiens OX=9606 GN=PRMT5 PE=1 SV=4	1	4	4	4	0	0	1	3	2	2	2	2	2	2	2	1	0	0	1	3	2	2	2	2	2	2	2	1	0	0	1	3	2	2	2	2	2	2	2	1
P80015	P80015	P80015	4	4	4	Azurocidin	AZU1	Sus scrofa	sp|P80015|CAP7_PIG Azurocidin OS=Sus scrofa OX=9823 GN=AZU1 PE=1 SV=2	1	4	4	4	1	1	2	1	1	1	1	0	1	1	2	2	1	1	2	1	1	1	1	0	1	1	2	2	1	1	2	1	1	1	1	0	1	1	2	2
P60174	P60174	P60174	9	1	1	Triosephosphate isomerase	TPI1	Homo sapiens	sp|P60174|TPIS_HUMAN Triosephosphate isomerase OS=Homo sapiens OX=9606 GN=TPI1 PE=1 SV=3	1	9	1	1	5	5	4	8	7	7	6	6	9	7	7	6	1	1	0	0	0	1	0	1	1	1	1	1	1	1	0	0	0	1	0	1	1	1	1	1
P0DPI2;A0A0B4J2D5	P0DPI2;A0A0B4J2D5	P0DPI2	4;4	4;4	4;4	Glutamine amidotransferase-like class 1 domain-containing protein 3A, mitochondrial	GATD3A	Homo sapiens	sp|P0DPI2|GAL3A_HUMAN Glutamine amidotransferase-like class 1 domain-containing protein 3A, mitochondrial OS=Homo sapiens OX=9606 GN=GATD3A PE=1 SV=1;sp|A0A0B4J2D5|GAL3B_HUMAN Glutamine amidotransferase-like class 1 domain-containing protein 3B, mitochondr	2	4	4	4	3	3	3	3	3	3	4	4	3	3	3	4	3	3	3	3	3	3	4	4	3	3	3	4	3	3	3	3	3	3	4	4	3	3	3	4
P09623;P09622	P09623;P09622	P09623	6;4	6;4	6;4	Dihydrolipoyl dehydrogenase, mitochondrial	DLD	Sus scrofa	sp|P09623|DLDH_PIG Dihydrolipoyl dehydrogenase, mitochondrial OS=Sus scrofa OX=9823 GN=DLD PE=1 SV=1;sp|P09622|DLDH_HUMAN Dihydrolipoyl dehydrogenase, mitochondrial OS=Homo sapiens OX=9606 GN=DLD PE=1 SV=2	2	6	6	6	3	2	4	4	3	4	4	4	4	4	4	3	3	2	4	4	3	4	4	4	4	4	4	3	3	2	4	4	3	4	4	4	4	4	4	3
Q9Y2J2	Q9Y2J2	Q9Y2J2	14	10	9	Band 4.1-like protein 3	EPB41L3	Homo sapiens	sp|Q9Y2J2|E41L3_HUMAN Band 4.1-like protein 3 OS=Homo sapiens OX=9606 GN=EPB41L3 PE=1 SV=2	1	14	10	9	7	7	8	12	12	12	12	13	14	12	11	9	5	5	6	9	9	9	9	10	10	9	8	6	5	5	6	8	8	8	8	9	9	8	8	6
Q9Y4G6;Q9Y490	Q9Y4G6;Q9Y490	Q9Y4G6	3;2	3;2	3;2	Talin-2	TLN2	Homo sapiens	sp|Q9Y4G6|TLN2_HUMAN Talin-2 OS=Homo sapiens OX=9606 GN=TLN2 PE=1 SV=4;sp|Q9Y490|TLN1_HUMAN Talin-1 OS=Homo sapiens OX=9606 GN=TLN1 PE=1 SV=3	2	3	3	3	1	1	2	1	1	2	1	2	2	1	2	1	1	1	2	1	1	2	1	2	2	1	2	1	1	1	2	1	1	2	1	2	2	1	2	1
Q562R1	Q562R1	Q562R1	8	1	1	Beta-actin-like protein 2	ACTBL2	Homo sapiens	sp|Q562R1|ACTBL_HUMAN Beta-actin-like protein 2 OS=Homo sapiens OX=9606 GN=ACTBL2 PE=1 SV=2	1	8	1	1	5	5	7	5	5	5	4	5	5	5	5	4	1	1	1	1	1	1	1	1	1	1	1	1	1	1	1	1	1	1	1	1	1	1	1	1
Q96F85	Q96F85	Q96F85	4	4	4	CB1 cannabinoid receptor-interacting protein 1	CNRIP1	Homo sapiens	sp|Q96F85|CNRP1_HUMAN CB1 cannabinoid receptor-interacting protein 1 OS=Homo sapiens OX=9606 GN=CNRIP1 PE=1 SV=1	1	4	4	4	3	3	3	4	4	4	3	3	4	3	3	3	3	3	3	4	4	4	3	3	4	3	3	3	3	3	3	4	4	4	3	3	4	3	3	3
Q8IXB1	Q8IXB1	Q8IXB1	1	1	1	DnaJ homolog subfamily C member 10	DNAJC10	Homo sapiens	sp|Q8IXB1|DJC10_HUMAN DnaJ homolog subfamily C member 10 OS=Homo sapiens OX=9606 GN=DNAJC10 PE=1 SV=2	1	1	1	1	1	1	1	1	1	1	1	1	1	1	1	1	1	1	1	1	1	1	1	1	1	1	1	1	1	1	1	1	1	1	1	1	1	1	1	1
Q96CT7	Q96CT7	Q96CT7	6	6	6	Coiled-coil domain-containing protein 124	CCDC124	Homo sapiens	sp|Q96CT7|CC124_HUMAN Coiled-coil domain-containing protein 124 OS=Homo sapiens OX=9606 GN=CCDC124 PE=1 SV=1	1	6	6	6	6	6	6	5	6	6	6	5	6	5	5	5	6	6	6	5	6	6	6	5	6	5	5	5	6	6	6	5	6	6	6	5	6	5	5	5
Q8IUR0	Q8IUR0	Q8IUR0	2	2	2	Trafficking protein particle complex subunit 5	TRAPPC5	Homo sapiens	sp|Q8IUR0|TPPC5_HUMAN Trafficking protein particle complex subunit 5 OS=Homo sapiens OX=9606 GN=TRAPPC5 PE=1 SV=1	1	2	2	2	1	0	1	2	2	2	2	2	2	2	2	2	1	0	1	2	2	2	2	2	2	2	2	2	1	0	1	2	2	2	2	2	2	2	2	2
Q16777;Q6FI13;Q99878;Q96KK5;Q9BTM1;P20671;P0C0S8	Q16777;Q6FI13;Q99878;Q96KK5;Q9BTM1;P20671;P0C0S8	Q16777	7;7;6;6;6;6;6	7;7;6;6;6;6;6	2;2;1;1;1;1;1	Histone H2A type 2-C	HIST2H2AC	Homo sapiens	sp|Q16777|H2A2C_HUMAN Histone H2A type 2-C OS=Homo sapiens OX=9606 GN=HIST2H2AC PE=1 SV=4;sp|Q6FI13|H2A2A_HUMAN Histone H2A type 2-A OS=Homo sapiens OX=9606 GN=HIST2H2AA3 PE=1 SV=3;sp|Q99878|H2A1J_HUMAN Histone H2A type 1-J OS=Homo sapiens OX=9606 GN=H2AC1	7	7	7	2	6	5	4	5	5	5	4	4	5	5	4	4	6	5	4	5	5	5	4	4	5	5	4	4	2	1	1	1	1	1	1	1	1	2	0	1
P09038	P09038	P09038	3	3	3	Fibroblast growth factor 2	FGF2	Homo sapiens	sp|P09038|FGF2_HUMAN Fibroblast growth factor 2 OS=Homo sapiens OX=9606 GN=FGF2 PE=1 SV=3	1	3	3	3	1	1	1	2	2	2	2	2	2	2	2	3	1	1	1	2	2	2	2	2	2	2	2	3	1	1	1	2	2	2	2	2	2	2	2	3
Q96I25	Q96I25	Q96I25	4	4	4	Splicing factor 45	RBM17	Homo sapiens	sp|Q96I25|SPF45_HUMAN Splicing factor 45 OS=Homo sapiens OX=9606 GN=RBM17 PE=1 SV=1	1	4	4	4	0	0	3	0	0	0	1	1	0	0	1	0	0	0	3	0	0	0	1	1	0	0	1	0	0	0	3	0	0	0	1	1	0	0	1	0
O00217	O00217	O00217	2	2	2	NADH dehydrogenase [ubiquinone] iron-sulfur protein 8, mitochondrial	NDUFS8	Homo sapiens	sp|O00217|NDUS8_HUMAN NADH dehydrogenase [ubiquinone] iron-sulfur protein 8, mitochondrial OS=Homo sapiens OX=9606 GN=NDUFS8 PE=1 SV=1	1	2	2	2	2	2	1	2	1	2	1	2	2	2	1	2	2	2	1	2	1	2	1	2	2	2	1	2	2	2	1	2	1	2	1	2	2	2	1	2
Q9H078	Q9H078	Q9H078	3	3	3	Caseinolytic peptidase B protein homolog	CLPB	Homo sapiens	sp|Q9H078|CLPB_HUMAN Caseinolytic peptidase B protein homolog OS=Homo sapiens OX=9606 GN=CLPB PE=1 SV=1	1	3	3	3	1	1	1	0	1	0	2	1	1	0	0	0	1	1	1	0	1	0	2	1	1	0	0	0	1	1	1	0	1	0	2	1	1	0	0	0
P39023;Q29293	P39023	P39023	3;1	3;1	3;1	60S ribosomal protein L3	RPL3	Homo sapiens	sp|P39023|RL3_HUMAN 60S ribosomal protein L3 OS=Homo sapiens OX=9606 GN=RPL3 PE=1 SV=2	2	3	3	3	2	2	2	2	3	2	2	2	2	2	2	2	2	2	2	2	3	2	2	2	2	2	2	2	2	2	2	2	3	2	2	2	2	2	2	2
O75400	O75400	O75400	3	3	3	Pre-mRNA-processing factor 40 homolog A	PRPF40A	Homo sapiens	sp|O75400|PR40A_HUMAN Pre-mRNA-processing factor 40 homolog A OS=Homo sapiens OX=9606 GN=PRPF40A PE=1 SV=2	1	3	3	3	1	1	2	0	0	0	0	1	0	0	0	0	1	1	2	0	0	0	0	1	0	0	0	0	1	1	2	0	0	0	0	1	0	0	0	0
Q9HCB6	Q9HCB6	Q9HCB6	5	5	5	Spondin-1	SPON1	Homo sapiens	sp|Q9HCB6|SPON1_HUMAN Spondin-1 OS=Homo sapiens OX=9606 GN=SPON1 PE=1 SV=2	1	5	5	5	2	2	1	3	2	2	4	4	4	2	2	2	2	2	1	3	2	2	4	4	4	2	2	2	2	2	1	3	2	2	4	4	4	2	2	2
O14576	O14576	O14576	6	6	6	Cytoplasmic dynein 1 intermediate chain 1	DYNC1I1	Homo sapiens	sp|O14576|DC1I1_HUMAN Cytoplasmic dynein 1 intermediate chain 1 OS=Homo sapiens OX=9606 GN=DYNC1I1 PE=1 SV=2	1	6	6	6	5	5	5	5	5	5	5	6	5	5	5	5	5	5	5	5	5	5	5	6	5	5	5	5	5	5	5	5	5	5	5	6	5	5	5	5
Q96EP5	Q96EP5	Q96EP5	1	1	1	DAZ-associated protein 1	DAZAP1	Homo sapiens	sp|Q96EP5|DAZP1_HUMAN DAZ-associated protein 1 OS=Homo sapiens OX=9606 GN=DAZAP1 PE=1 SV=1	1	1	1	1	0	0	0	0	0	1	0	0	0	0	1	1	0	0	0	0	0	1	0	0	0	0	1	1	0	0	0	0	0	1	0	0	0	0	1	1
Q9H2W6	Q9H2W6	Q9H2W6	2	2	2	39S ribosomal protein L46, mitochondrial	MRPL46	Homo sapiens	sp|Q9H2W6|RM46_HUMAN 39S ribosomal protein L46, mitochondrial OS=Homo sapiens OX=9606 GN=MRPL46 PE=1 SV=1	1	2	2	2	2	2	2	2	2	2	2	2	2	2	2	2	2	2	2	2	2	2	2	2	2	2	2	2	2	2	2	2	2	2	2	2	2	2	2	2
P18669;P15259;Q8N0Y7	P18669;P15259;Q8N0Y7	P18669	3;2;2	3;2;2	3;2;2	Phosphoglycerate mutase 1	PGAM1	Homo sapiens	sp|P18669|PGAM1_HUMAN Phosphoglycerate mutase 1 OS=Homo sapiens OX=9606 GN=PGAM1 PE=1 SV=2;sp|P15259|PGAM2_HUMAN Phosphoglycerate mutase 2 OS=Homo sapiens OX=9606 GN=PGAM2 PE=1 SV=3;sp|Q8N0Y7|PGAM4_HUMAN Probable phosphoglycerate mutase 4 OS=Homo sapiens O	3	3	3	3	2	2	0	1	0	1	2	1	1	1	0	1	2	2	0	1	0	1	2	1	1	1	0	1	2	2	0	1	0	1	2	1	1	1	0	1
Q6SA96;P62266	Q6SA96;P62266	Q6SA96	7;7	7;7	7;7	40S ribosomal protein S23	RPS23	Sus scrofa	sp|Q6SA96|RS23_PIG 40S ribosomal protein S23 OS=Sus scrofa OX=9823 GN=RPS23 PE=1 SV=3;sp|P62266|RS23_HUMAN 40S ribosomal protein S23 OS=Homo sapiens OX=9606 GN=RPS23 PE=1 SV=3	2	7	7	7	7	7	6	6	6	6	6	6	6	6	6	6	7	7	6	6	6	6	6	6	6	6	6	6	7	7	6	6	6	6	6	6	6	6	6	6
Q45FY6;P00492	Q45FY6;P00492	Q45FY6	7;4	7;4	7;4	Hypoxanthine-guanine phosphoribosyltransferase	HPRT1	Sus scrofa	sp|Q45FY6|HPRT_PIG Hypoxanthine-guanine phosphoribosyltransferase OS=Sus scrofa OX=9823 GN=HPRT1 PE=2 SV=3;sp|P00492|HPRT_HUMAN Hypoxanthine-guanine phosphoribosyltransferase OS=Homo sapiens OX=9606 GN=HPRT1 PE=1 SV=2	2	7	7	7	4	4	4	4	4	3	4	6	5	6	5	5	4	4	4	4	4	3	4	6	5	6	5	5	4	4	4	4	4	3	4	6	5	6	5	5
P51970	P51970	P51970	3	3	3	NADH dehydrogenase [ubiquinone] 1 alpha subcomplex subunit 8	NDUFA8	Homo sapiens	sp|P51970|NDUA8_HUMAN NADH dehydrogenase [ubiquinone] 1 alpha subcomplex subunit 8 OS=Homo sapiens OX=9606 GN=NDUFA8 PE=1 SV=3	1	3	3	3	1	1	1	3	3	3	3	3	3	3	3	3	1	1	1	3	3	3	3	3	3	3	3	3	1	1	1	3	3	3	3	3	3	3	3	3
P62917	P62917	P62917	10	10	10	60S ribosomal protein L8	RPL8	Homo sapiens	sp|P62917|RL8_HUMAN 60S ribosomal protein L8 OS=Homo sapiens OX=9606 GN=RPL8 PE=1 SV=2	1	10	10	10	7	5	6	6	8	6	6	4	5	6	6	6	7	5	6	6	8	6	6	4	5	6	6	6	7	5	6	6	8	6	6	4	5	6	6	6
Q14203	Q14203	Q14203	16	16	16	Dynactin subunit 1	DCTN1	Homo sapiens	sp|Q14203|DCTN1_HUMAN Dynactin subunit 1 OS=Homo sapiens OX=9606 GN=DCTN1 PE=1 SV=3	1	16	16	16	7	7	8	14	12	11	14	15	15	11	11	10	7	7	8	14	12	11	14	15	15	11	11	10	7	7	8	14	12	11	14	15	15	11	11	10
P04179	P04179	P04179	1	1	1	Superoxide dismutase [Mn], mitochondrial	SOD2	Homo sapiens	sp|P04179|SODM_HUMAN Superoxide dismutase [Mn], mitochondrial OS=Homo sapiens OX=9606 GN=SOD2 PE=1 SV=3	1	1	1	1	0	1	0	1	1	1	0	1	1	1	0	1	0	1	0	1	1	1	0	1	1	1	0	1	0	1	0	1	1	1	0	1	1	1	0	1
Q6U841	Q6U841	Q6U841	1	1	1	Sodium-driven chloride bicarbonate exchanger	SLC4A10	Homo sapiens	sp|Q6U841|S4A10_HUMAN Sodium-driven chloride bicarbonate exchanger OS=Homo sapiens OX=9606 GN=SLC4A10 PE=1 SV=1	1	1	1	1	0	0	1	0	0	0	0	0	0	0	0	0	0	0	1	0	0	0	0	0	0	0	0	0	0	0	1	0	0	0	0	0	0	0	0	0
P12236	P12236	P12236	13	1	0	ADP/ATP translocase 3	SLC25A6	Homo sapiens	sp|P12236|ADT3_HUMAN ADP/ATP translocase 3 OS=Homo sapiens OX=9606 GN=SLC25A6 PE=1 SV=4	1	13	1	0	12	12	11	11	11	12	11	11	11	11	11	11	1	1	1	1	1	1	1	1	1	1	1	1	0	0	0	0	0	0	0	0	0	0	0	0
P30044	P30044	P30044	4	4	4	Peroxiredoxin-5, mitochondrial	PRDX5	Homo sapiens	sp|P30044|PRDX5_HUMAN Peroxiredoxin-5, mitochondrial OS=Homo sapiens OX=9606 GN=PRDX5 PE=1 SV=4	1	4	4	4	1	1	1	2	1	2	2	2	2	2	2	4	1	1	1	2	1	2	2	2	2	2	2	4	1	1	1	2	1	2	2	2	2	2	2	4
Q13435	Q13435	Q13435	3	3	3	Splicing factor 3B subunit 2	SF3B2	Homo sapiens	sp|Q13435|SF3B2_HUMAN Splicing factor 3B subunit 2 OS=Homo sapiens OX=9606 GN=SF3B2 PE=1 SV=2	1	3	3	3	2	1	3	2	2	2	3	2	2	2	2	2	2	1	3	2	2	2	3	2	2	2	2	2	2	1	3	2	2	2	3	2	2	2	2	2
P29804;P08559;P29803	P29804;P08559	P29804	6;5;1	6;5;1	6;5;1	Pyruvate dehydrogenase E1 component subunit alpha, somatic form, mitochondrial (Fragment)	PDHA1	Sus scrofa	sp|P29804|ODPA_PIG Pyruvate dehydrogenase E1 component subunit alpha, somatic form, mitochondrial (Fragment) OS=Sus scrofa OX=9823 GN=PDHA1 PE=1 SV=1;sp|P08559|ODPA_HUMAN Pyruvate dehydrogenase E1 component subunit alpha, somatic form, mitochondrial OS=Hom	3	6	6	6	2	2	3	4	4	4	4	6	6	4	4	4	2	2	3	4	4	4	4	6	6	4	4	4	2	2	3	4	4	4	4	6	6	4	4	4
Q29092;P14625	Q29092;P14625	Q29092	3;3	2;2	2;2	Endoplasmin	HSP90B1	Sus scrofa	sp|Q29092|ENPL_PIG Endoplasmin OS=Sus scrofa OX=9823 GN=HSP90B1 PE=2 SV=3;sp|P14625|ENPL_HUMAN Endoplasmin OS=Homo sapiens OX=9606 GN=HSP90B1 PE=1 SV=1	2	3	2	2	1	1	2	3	3	2	3	3	3	2	2	2	1	1	1	2	2	2	2	2	2	1	1	1	1	1	1	2	2	2	2	2	2	1	1	1
Q13409	Q13409	Q13409	11	11	11	Cytoplasmic dynein 1 intermediate chain 2	DYNC1I2	Homo sapiens	sp|Q13409|DC1I2_HUMAN Cytoplasmic dynein 1 intermediate chain 2 OS=Homo sapiens OX=9606 GN=DYNC1I2 PE=1 SV=3	1	11	11	11	5	4	5	7	6	9	7	8	10	9	9	9	5	4	5	7	6	9	7	8	10	9	9	9	5	4	5	7	6	9	7	8	10	9	9	9
P11177	P11177	P11177	1	1	1	Pyruvate dehydrogenase E1 component subunit beta, mitochondrial	PDHB	Homo sapiens	sp|P11177|ODPB_HUMAN Pyruvate dehydrogenase E1 component subunit beta, mitochondrial OS=Homo sapiens OX=9606 GN=PDHB PE=1 SV=3	1	1	1	1	0	1	1	1	0	1	1	1	1	1	1	1	0	1	1	1	0	1	1	1	1	1	1	1	0	1	1	1	0	1	1	1	1	1	1	1
Q99584	Q99584	Q99584	3	3	3	Protein S100-A13	S100A13	Homo sapiens	sp|Q99584|S10AD_HUMAN Protein S100-A13 OS=Homo sapiens OX=9606 GN=S100A13 PE=1 SV=1	1	3	3	3	2	3	3	3	3	3	3	2	3	3	3	3	2	3	3	3	3	3	3	2	3	3	3	3	2	3	3	3	3	3	3	2	3	3	3	3
O14910;Q9HAP6	O14910	O14910	6;1	2;0	2;0	Protein lin-7 homolog A	LIN7A	Homo sapiens	sp|O14910|LIN7A_HUMAN Protein lin-7 homolog A OS=Homo sapiens OX=9606 GN=LIN7A PE=1 SV=2	2	6	2	2	5	4	4	4	5	5	4	4	4	5	4	5	2	2	2	2	2	2	2	2	2	2	2	2	2	2	2	2	2	2	2	2	2	2	2	2
Q8IWY8	Q8IWY8	Q8IWY8	1	1	1	Zinc finger and SCAN domain-containing protein 29	ZSCAN29	Homo sapiens	sp|Q8IWY8|ZSC29_HUMAN Zinc finger and SCAN domain-containing protein 29 OS=Homo sapiens OX=9606 GN=ZSCAN29 PE=1 SV=2	1	1	1	1	1	1	1	1	1	1	1	1	1	1	1	1	1	1	1	1	1	1	1	1	1	1	1	1	1	1	1	1	1	1	1	1	1	1	1	1
O43670	O43670	O43670	1	1	1	BUB3-interacting and GLEBS motif-containing protein ZNF207	ZNF207	Homo sapiens	sp|O43670|ZN207_HUMAN BUB3-interacting and GLEBS motif-containing protein ZNF207 OS=Homo sapiens OX=9606 GN=ZNF207 PE=1 SV=1	1	1	1	1	1	1	1	1	1	1	1	1	1	1	1	1	1	1	1	1	1	1	1	1	1	1	1	1	1	1	1	1	1	1	1	1	1	1	1	1
Q1KYT0;P13929	Q1KYT0;P13929	Q1KYT0	8;6	3;3	3;3	Beta-enolase	ENO3	Sus scrofa	sp|Q1KYT0|ENOB_PIG Beta-enolase OS=Sus scrofa OX=9823 GN=ENO3 PE=2 SV=1;sp|P13929|ENOB_HUMAN Beta-enolase OS=Homo sapiens OX=9606 GN=ENO3 PE=1 SV=5	2	8	3	3	5	4	4	8	8	8	8	8	7	8	8	6	3	2	2	3	3	3	3	3	3	3	3	3	3	2	2	3	3	3	3	3	3	3	3	3
Q95339;P56134	Q95339	Q95339	4;1	4;1	4;1	ATP synthase subunit f, mitochondrial	ATP5MF	Sus scrofa	sp|Q95339|ATPK_PIG ATP synthase subunit f, mitochondrial OS=Sus scrofa OX=9823 GN=ATP5MF PE=1 SV=4	2	4	4	4	4	4	4	4	4	4	4	4	4	4	4	4	4	4	4	4	4	4	4	4	4	4	4	4	4	4	4	4	4	4	4	4	4	4	4	4
P62802;P62805	P62802;P62805	P62802	7;7	7;7	7;7	Histone H4		Sus scrofa	sp|P62802|H4_PIG Histone H4 OS=Sus scrofa OX=9823 PE=1 SV=2;sp|P62805|H4_HUMAN Histone H4 OS=Homo sapiens OX=9606 GN=H4C1 PE=1 SV=2	2	7	7	7	7	6	5	5	5	5	5	5	5	5	5	5	7	6	5	5	5	5	5	5	5	5	5	5	7	6	5	5	5	5	5	5	5	5	5	5
Q13510	Q13510	Q13510	1	1	1	Acid ceramidase	ASAH1	Homo sapiens	sp|Q13510|ASAH1_HUMAN Acid ceramidase OS=Homo sapiens OX=9606 GN=ASAH1 PE=1 SV=5	1	1	1	1	1	1	0	0	0	1	0	1	1	1	0	1	1	1	0	0	0	1	0	1	1	1	0	1	1	1	0	0	0	1	0	1	1	1	0	1
P22612	P22612	P22612	2	1	1	cAMP-dependent protein kinase catalytic subunit gamma	PRKACG	Homo sapiens	sp|P22612|KAPCG_HUMAN cAMP-dependent protein kinase catalytic subunit gamma OS=Homo sapiens OX=9606 GN=PRKACG PE=1 SV=3	1	2	1	1	0	0	0	1	1	2	1	2	1	2	1	1	0	0	0	0	0	1	0	1	0	1	0	0	0	0	0	0	0	1	0	1	0	1	0	0
P63027;Q15836	P63027;Q15836	P63027	2;1	2;1	2;1	Vesicle-associated membrane protein 2	VAMP2	Homo sapiens	sp|P63027|VAMP2_HUMAN Vesicle-associated membrane protein 2 OS=Homo sapiens OX=9606 GN=VAMP2 PE=1 SV=3;sp|Q15836|VAMP3_HUMAN Vesicle-associated membrane protein 3 OS=Homo sapiens OX=9606 GN=VAMP3 PE=1 SV=3	2	2	2	2	1	1	1	2	2	2	2	2	2	2	2	2	1	1	1	2	2	2	2	2	2	2	2	2	1	1	1	2	2	2	2	2	2	2	2	2
P46781;Q29197	P46781;Q29197	P46781	18;13	18;13	18;13	40S ribosomal protein S9	RPS9	Homo sapiens	sp|P46781|RS9_HUMAN 40S ribosomal protein S9 OS=Homo sapiens OX=9606 GN=RPS9 PE=1 SV=3;sp|Q29197|RS9_PIG 40S ribosomal protein S9 (Fragment) OS=Sus scrofa OX=9823 GN=RPS9 PE=2 SV=1	2	18	18	18	14	15	13	17	17	15	16	15	16	17	16	15	14	15	13	17	17	15	16	15	16	17	16	15	14	15	13	17	17	15	16	15	16	17	16	15
P31946	P31946	P31946	7	5	5	14-3-3 protein beta/alpha	YWHAB	Homo sapiens	sp|P31946|1433B_HUMAN 14-3-3 protein beta/alpha OS=Homo sapiens OX=9606 GN=YWHAB PE=1 SV=3	1	7	5	5	5	6	5	5	5	4	5	6	5	5	5	4	3	4	3	3	3	2	3	4	3	3	3	2	3	4	3	3	3	2	3	4	3	3	3	2
Q9Y6A4	Q9Y6A4	Q9Y6A4	6	6	6	Cilia- and flagella-associated protein 20	CFAP20	Homo sapiens	sp|Q9Y6A4|CFA20_HUMAN Cilia- and flagella-associated protein 20 OS=Homo sapiens OX=9606 GN=CFAP20 PE=1 SV=1	1	6	6	6	3	4	4	5	4	4	3	5	4	6	4	6	3	4	4	5	4	4	3	5	4	6	4	6	3	4	4	5	4	4	3	5	4	6	4	6
P18124	P18124	P18124	9	9	9	60S ribosomal protein L7	RPL7	Homo sapiens	sp|P18124|RL7_HUMAN 60S ribosomal protein L7 OS=Homo sapiens OX=9606 GN=RPL7 PE=1 SV=1	1	9	9	9	7	6	6	6	5	6	7	6	6	6	7	7	7	6	6	6	5	6	7	6	6	6	7	7	7	6	6	6	5	6	7	6	6	6	7	7
O60869	O60869	O60869	2	2	2	Endothelial differentiation-related factor 1	EDF1	Homo sapiens	sp|O60869|EDF1_HUMAN Endothelial differentiation-related factor 1 OS=Homo sapiens OX=9606 GN=EDF1 PE=1 SV=1	1	2	2	2	0	0	1	1	1	1	1	2	1	1	1	1	0	0	1	1	1	1	1	2	1	1	1	1	0	0	1	1	1	1	1	2	1	1	1	1
P04075	P04075	P04075	10	7	7	Fructose-bisphosphate aldolase A	ALDOA	Homo sapiens	sp|P04075|ALDOA_HUMAN Fructose-bisphosphate aldolase A OS=Homo sapiens OX=9606 GN=ALDOA PE=1 SV=2	1	10	7	7	5	5	6	9	9	9	7	7	9	10	9	6	5	5	5	7	7	7	6	6	7	7	7	6	5	5	5	7	7	7	6	6	7	7	7	6
O75394	O75394	O75394	1	1	1	39S ribosomal protein L33, mitochondrial	MRPL33	Homo sapiens	sp|O75394|RM33_HUMAN 39S ribosomal protein L33, mitochondrial OS=Homo sapiens OX=9606 GN=MRPL33 PE=1 SV=1	1	1	1	1	1	1	1	1	1	1	1	1	1	1	1	1	1	1	1	1	1	1	1	1	1	1	1	1	1	1	1	1	1	1	1	1	1	1	1	1
Q14558	Q14558	Q14558	2	2	2	Phosphoribosyl pyrophosphate synthase-associated protein 1	PRPSAP1	Homo sapiens	sp|Q14558|KPRA_HUMAN Phosphoribosyl pyrophosphate synthase-associated protein 1 OS=Homo sapiens OX=9606 GN=PRPSAP1 PE=1 SV=2	1	2	2	2	0	0	0	1	0	2	0	1	1	2	1	0	0	0	0	1	0	2	0	1	1	2	1	0	0	0	0	1	0	2	0	1	1	2	1	0
P16520	P16520	P16520	5	3	3	Guanine nucleotide-binding protein G(I)/G(S)/G(T) subunit beta-3	GNB3	Homo sapiens	sp|P16520|GBB3_HUMAN Guanine nucleotide-binding protein G(I)/G(S)/G(T) subunit beta-3 OS=Homo sapiens OX=9606 GN=GNB3 PE=1 SV=1	1	5	3	3	3	3	3	3	4	5	3	3	3	5	3	3	1	1	1	1	2	3	1	1	1	3	1	1	1	1	1	1	2	3	1	1	1	3	1	1
O46560	O46560	O46560	2	2	2	Pyridoxal kinase	PDXK	Sus scrofa	sp|O46560|PDXK_PIG Pyridoxal kinase OS=Sus scrofa OX=9823 GN=PDXK PE=1 SV=1	1	2	2	2	1	1	1	1	1	1	1	2	1	1	1	1	1	1	1	1	1	1	1	2	1	1	1	1	1	1	1	1	1	1	1	2	1	1	1	1
P52907	P52907	P52907	3	2	2	F-actin-capping protein subunit alpha-1	CAPZA1	Homo sapiens	sp|P52907|CAZA1_HUMAN F-actin-capping protein subunit alpha-1 OS=Homo sapiens OX=9606 GN=CAPZA1 PE=1 SV=3	1	3	2	2	2	2	3	3	3	2	3	2	3	2	2	2	1	1	2	2	2	1	2	2	2	1	1	1	1	1	2	2	2	1	2	2	2	1	1	1
P24539	P24539	P24539	5	5	5	ATP synthase F(0) complex subunit B1, mitochondrial	ATP5PB	Homo sapiens	sp|P24539|AT5F1_HUMAN ATP synthase F(0) complex subunit B1, mitochondrial OS=Homo sapiens OX=9606 GN=ATP5PB PE=1 SV=2	1	5	5	5	5	5	5	4	4	4	5	4	4	4	4	4	5	5	5	4	4	4	5	4	4	4	4	4	5	5	5	4	4	4	5	4	4	4	4	4
P11387	P11387	P11387	8	8	7	DNA topoisomerase 1	TOP1	Homo sapiens	sp|P11387|TOP1_HUMAN DNA topoisomerase 1 OS=Homo sapiens OX=9606 GN=TOP1 PE=1 SV=2	1	8	8	7	5	5	6	7	7	7	7	7	8	7	6	5	5	5	6	7	7	7	7	7	8	7	6	5	5	5	5	6	6	6	6	6	7	6	5	5
P31930	P31930	P31930	6	6	6	Cytochrome b-c1 complex subunit 1, mitochondrial	UQCRC1	Homo sapiens	sp|P31930|QCR1_HUMAN Cytochrome b-c1 complex subunit 1, mitochondrial OS=Homo sapiens OX=9606 GN=UQCRC1 PE=1 SV=3	1	6	6	6	5	4	5	6	5	5	6	6	6	5	5	5	5	4	5	6	5	5	6	6	6	5	5	5	5	4	5	6	5	5	6	6	6	5	5	5
P20674	P20674	P20674	5	5	5	Cytochrome c oxidase subunit 5A, mitochondrial	COX5A	Homo sapiens	sp|P20674|COX5A_HUMAN Cytochrome c oxidase subunit 5A, mitochondrial OS=Homo sapiens OX=9606 GN=COX5A PE=1 SV=2	1	5	5	5	2	1	1	1	1	1	2	1	1	3	1	2	2	1	1	1	1	1	2	1	1	3	1	2	2	1	1	1	1	1	2	1	1	3	1	2
O75323	O75323	O75323	11	9	9	Protein NipSnap homolog 2	NIPSNAP2	Homo sapiens	sp|O75323|NIPS2_HUMAN Protein NipSnap homolog 2 OS=Homo sapiens OX=9606 GN=NIPSNAP2 PE=1 SV=1	1	11	9	9	9	9	8	10	8	9	10	9	10	9	9	10	8	8	7	9	7	8	9	8	9	8	8	9	8	8	7	9	7	8	9	8	9	8	8	9
Q9BYD1	Q9BYD1	Q9BYD1	3	3	3	39S ribosomal protein L13, mitochondrial	MRPL13	Homo sapiens	sp|Q9BYD1|RM13_HUMAN 39S ribosomal protein L13, mitochondrial OS=Homo sapiens OX=9606 GN=MRPL13 PE=1 SV=1	1	3	3	3	2	2	2	2	2	2	2	2	2	2	3	3	2	2	2	2	2	2	2	2	2	2	3	3	2	2	2	2	2	2	2	2	2	2	3	3
P31006	P31006	P31006	11	11	7	Guanylate kinase	GUK1	Sus scrofa	sp|P31006|KGUA_PIG Guanylate kinase OS=Sus scrofa OX=9823 GN=GUK1 PE=1 SV=2	1	11	11	7	6	6	6	9	8	8	7	9	8	7	7	8	6	6	6	9	8	8	7	9	8	7	7	8	3	3	3	5	4	4	3	5	4	3	3	4
O94925	O94925	O94925	4	4	4	Glutaminase kidney isoform, mitochondrial	GLS	Homo sapiens	sp|O94925|GLSK_HUMAN Glutaminase kidney isoform, mitochondrial OS=Homo sapiens OX=9606 GN=GLS PE=1 SV=1	1	4	4	4	1	1	2	1	1	1	2	1	2	1	2	2	1	1	2	1	1	1	2	1	2	1	2	2	1	1	2	1	1	1	2	1	2	1	2	2
P00889;O75390	P00889;O75390	P00889	3;3	3;3	3;3	Citrate synthase, mitochondrial	CS	Sus scrofa	sp|P00889|CISY_PIG Citrate synthase, mitochondrial OS=Sus scrofa OX=9823 GN=CS PE=1 SV=2;sp|O75390|CISY_HUMAN Citrate synthase, mitochondrial OS=Homo sapiens OX=9606 GN=CS PE=1 SV=2	2	3	3	3	1	1	1	3	2	2	3	3	3	3	3	1	1	1	1	3	2	2	3	3	3	3	3	1	1	1	1	3	2	2	3	3	3	3	3	1
Q99459	Q99459	Q99459	7	7	7	Cell division cycle 5-like protein	CDC5L	Homo sapiens	sp|Q99459|CDC5L_HUMAN Cell division cycle 5-like protein OS=Homo sapiens OX=9606 GN=CDC5L PE=1 SV=2	1	7	7	7	5	4	5	5	5	5	5	6	5	7	7	6	5	4	5	5	5	5	5	6	5	7	7	6	5	4	5	5	5	5	5	6	5	7	7	6
P41091;Q2VIR3	P41091;Q2VIR3	P41091	4;3	4;3	4;3	Eukaryotic translation initiation factor 2 subunit 3	EIF2S3	Homo sapiens	sp|P41091|IF2G_HUMAN Eukaryotic translation initiation factor 2 subunit 3 OS=Homo sapiens OX=9606 GN=EIF2S3 PE=1 SV=3;sp|Q2VIR3|IF2GL_HUMAN Eukaryotic translation initiation factor 2 subunit 3B OS=Homo sapiens OX=9606 GN=EIF2S3B PE=2 SV=2	2	4	4	4	0	0	0	2	1	1	3	3	4	1	1	1	0	0	0	2	1	1	3	3	4	1	1	1	0	0	0	2	1	1	3	3	4	1	1	1
P49368;Q29068	P49368	P49368	14;1	14;1	14;1	T-complex protein 1 subunit gamma	CCT3	Homo sapiens	sp|P49368|TCPG_HUMAN T-complex protein 1 subunit gamma OS=Homo sapiens OX=9606 GN=CCT3 PE=1 SV=4	2	14	14	14	12	11	12	11	12	11	10	11	11	12	11	9	12	11	12	11	12	11	10	11	11	12	11	9	12	11	12	11	12	11	10	11	11	12	11	9
P35637;Q92804	P35637	P35637	7;2	7;2	7;2	RNA-binding protein FUS	FUS	Homo sapiens	sp|P35637|FUS_HUMAN RNA-binding protein FUS OS=Homo sapiens OX=9606 GN=FUS PE=1 SV=1	2	7	7	7	1	3	4	4	4	3	4	6	5	3	2	1	1	3	4	4	4	3	4	6	5	3	2	1	1	3	4	4	4	3	4	6	5	3	2	1
P28845	P28845	P28845	1	1	1	Corticosteroid 11-beta-dehydrogenase isozyme 1	HSD11B1	Homo sapiens	sp|P28845|DHI1_HUMAN Corticosteroid 11-beta-dehydrogenase isozyme 1 OS=Homo sapiens OX=9606 GN=HSD11B1 PE=1 SV=3	1	1	1	1	1	0	1	0	1	1	0	1	1	1	0	1	1	0	1	0	1	1	0	1	1	1	0	1	1	0	1	0	1	1	0	1	1	1	0	1
O60331;O14986;Q99755	O60331	O60331	3;1;1	3;1;1	3;1;1	Phosphatidylinositol 4-phosphate 5-kinase type-1 gamma	PIP5K1C	Homo sapiens	sp|O60331|PI51C_HUMAN Phosphatidylinositol 4-phosphate 5-kinase type-1 gamma OS=Homo sapiens OX=9606 GN=PIP5K1C PE=1 SV=2	3	3	3	3	1	2	2	2	2	1	1	1	1	0	0	0	1	2	2	2	2	1	1	1	1	0	0	0	1	2	2	2	2	1	1	1	1	0	0	0
P63221;P63220	P63221;P63220	P63221	5;5	5;5	5;5	40S ribosomal protein S21	RPS21	Sus scrofa	sp|P63221|RS21_PIG 40S ribosomal protein S21 OS=Sus scrofa OX=9823 GN=RPS21 PE=1 SV=1;sp|P63220|RS21_HUMAN 40S ribosomal protein S21 OS=Homo sapiens OX=9606 GN=RPS21 PE=1 SV=1	2	5	5	5	5	5	5	5	5	5	5	5	5	5	5	5	5	5	5	5	5	5	5	5	5	5	5	5	5	5	5	5	5	5	5	5	5	5	5	5
Q29371	Q29371	Q29371	11	11	3	Triosephosphate isomerase	TPI1	Sus scrofa	sp|Q29371|TPIS_PIG Triosephosphate isomerase OS=Sus scrofa OX=9823 GN=TPI1 PE=2 SV=4	1	11	11	3	5	6	6	10	9	7	8	7	10	8	8	8	5	6	6	10	9	7	8	7	10	8	8	8	1	2	2	2	2	1	2	2	2	2	2	3
Q9Y3Y2	Q9Y3Y2	Q9Y3Y2	2	2	2	Chromatin target of PRMT1 protein	CHTOP	Homo sapiens	sp|Q9Y3Y2|CHTOP_HUMAN Chromatin target of PRMT1 protein OS=Homo sapiens OX=9606 GN=CHTOP PE=1 SV=2	1	2	2	2	1	1	2	0	0	0	1	1	1	1	1	1	1	1	2	0	0	0	1	1	1	1	1	1	1	1	2	0	0	0	1	1	1	1	1	1
Q96MU7	Q96MU7	Q96MU7	4	4	4	YTH domain-containing protein 1	YTHDC1	Homo sapiens	sp|Q96MU7|YTDC1_HUMAN YTH domain-containing protein 1 OS=Homo sapiens OX=9606 GN=YTHDC1 PE=1 SV=3	1	4	4	4	1	1	1	1	3	2	2	1	1	3	2	1	1	1	1	1	3	2	2	1	1	3	2	1	1	1	1	1	3	2	2	1	1	3	2	1
Q29387	Q29387	Q29387	12	12	3	Elongation factor 1-gamma (Fragment)	EEF1G	Sus scrofa	sp|Q29387|EF1G_PIG Elongation factor 1-gamma (Fragment) OS=Sus scrofa OX=9823 GN=EEF1G PE=2 SV=2	1	12	12	3	5	2	5	6	8	8	7	9	7	8	8	5	5	2	5	6	8	8	7	9	7	8	8	5	1	0	1	2	2	3	2	2	2	3	3	1
A1XQT2;P09669	A1XQT2	A1XQT2	4;1	4;1	4;1	Cytochrome c oxidase subunit 6C	COX6C	Sus scrofa	sp|A1XQT2|COX6C_PIG Cytochrome c oxidase subunit 6C OS=Sus scrofa OX=9823 GN=COX6C PE=3 SV=1	2	4	4	4	3	3	3	3	3	3	3	3	3	3	3	3	3	3	3	3	3	3	3	3	3	3	3	3	3	3	3	3	3	3	3	3	3	3	3	3
Q710C4;P23526	Q710C4;P23526	Q710C4	4;4	4;4	4;4	Adenosylhomocysteinase	AHCY	Sus scrofa	sp|Q710C4|SAHH_PIG Adenosylhomocysteinase OS=Sus scrofa OX=9823 GN=AHCY PE=3 SV=3;sp|P23526|SAHH_HUMAN Adenosylhomocysteinase OS=Homo sapiens OX=9606 GN=AHCY PE=1 SV=4	2	4	4	4	1	2	3	3	3	3	4	4	4	3	3	3	1	2	3	3	3	3	4	4	4	3	3	3	1	2	3	3	3	3	4	4	4	3	3	3
Q9H0B6	Q9H0B6	Q9H0B6	9	4	4	Kinesin light chain 2	KLC2	Homo sapiens	sp|Q9H0B6|KLC2_HUMAN Kinesin light chain 2 OS=Homo sapiens OX=9606 GN=KLC2 PE=1 SV=1	1	9	4	4	7	8	7	7	7	7	8	7	6	7	8	7	3	3	2	2	2	2	3	2	1	2	3	3	3	3	2	2	2	2	3	2	1	2	3	3
P54886	P54886	P54886	2	2	2	Delta-1-pyrroline-5-carboxylate synthase	ALDH18A1	Homo sapiens	sp|P54886|P5CS_HUMAN Delta-1-pyrroline-5-carboxylate synthase OS=Homo sapiens OX=9606 GN=ALDH18A1 PE=1 SV=2	1	2	2	2	0	0	1	1	0	0	1	2	2	0	0	0	0	0	1	1	0	0	1	2	2	0	0	0	0	0	1	1	0	0	1	2	2	0	0	0
P46777;Q95276	P46777	P46777	3;1	3;1	3;1	60S ribosomal protein L5	RPL5	Homo sapiens	sp|P46777|RL5_HUMAN 60S ribosomal protein L5 OS=Homo sapiens OX=9606 GN=RPL5 PE=1 SV=3	2	3	3	3	1	1	1	2	2	2	1	2	2	2	3	1	1	1	1	2	2	2	1	2	2	2	3	1	1	1	1	2	2	2	1	2	2	2	3	1
Q9Y3C1	Q9Y3C1	Q9Y3C1	4	4	4	Nucleolar protein 16	NOP16	Homo sapiens	sp|Q9Y3C1|NOP16_HUMAN Nucleolar protein 16 OS=Homo sapiens OX=9606 GN=NOP16 PE=1 SV=2	1	4	4	4	2	1	2	4	4	2	3	3	3	2	2	2	2	1	2	4	4	2	3	3	3	2	2	2	2	1	2	4	4	2	3	3	3	2	2	2
P42025	P42025	P42025	5	1	1	Beta-centractin	ACTR1B	Homo sapiens	sp|P42025|ACTY_HUMAN Beta-centractin OS=Homo sapiens OX=9606 GN=ACTR1B PE=1 SV=1	1	5	1	1	2	1	3	4	4	5	3	4	4	5	4	3	0	0	1	1	1	1	1	1	1	1	1	0	0	0	1	1	1	1	1	1	1	1	1	0
P22314	P22314	P22314	4	4	4	Ubiquitin-like modifier-activating enzyme 1	UBA1	Homo sapiens	sp|P22314|UBA1_HUMAN Ubiquitin-like modifier-activating enzyme 1 OS=Homo sapiens OX=9606 GN=UBA1 PE=1 SV=3	1	4	4	4	1	2	3	1	1	1	2	2	2	2	1	2	1	2	3	1	1	1	2	2	2	2	1	2	1	2	3	1	1	1	2	2	2	2	1	2
Q8NE62	Q8NE62	Q8NE62	3	3	3	Choline dehydrogenase, mitochondrial	CHDH	Homo sapiens	sp|Q8NE62|CHDH_HUMAN Choline dehydrogenase, mitochondrial OS=Homo sapiens OX=9606 GN=CHDH PE=1 SV=2	1	3	3	3	2	2	2	2	2	2	2	3	3	2	2	2	2	2	2	2	2	2	2	3	3	2	2	2	2	2	2	2	2	2	2	3	3	2	2	2
P61106;Q52NJ6	P61106;Q52NJ6	P61106	2;1	2;1	2;1	Ras-related protein Rab-14	RAB14	Homo sapiens	sp|P61106|RAB14_HUMAN Ras-related protein Rab-14 OS=Homo sapiens OX=9606 GN=RAB14 PE=1 SV=4;sp|Q52NJ6|RAB14_PIG Ras-related protein Rab-14 OS=Sus scrofa OX=9823 GN=RAB14 PE=2 SV=3	2	2	2	2	1	1	1	1	1	0	1	1	1	2	2	2	1	1	1	1	1	0	1	1	1	2	2	2	1	1	1	1	1	0	1	1	1	2	2	2
P05386	P05386	P05386	2	2	2	60S acidic ribosomal protein P1	RPLP1	Homo sapiens	sp|P05386|RLA1_HUMAN 60S acidic ribosomal protein P1 OS=Homo sapiens OX=9606 GN=RPLP1 PE=1 SV=1	1	2	2	2	1	1	1	0	2	2	1	1	1	2	1	2	1	1	1	0	2	2	1	1	1	2	1	2	1	1	1	0	2	2	1	1	1	2	1	2
Q7L7X3;Q9H2K8	Q7L7X3	Q7L7X3	4;1	4;1	4;1	Serine/threonine-protein kinase TAO1	TAOK1	Homo sapiens	sp|Q7L7X3|TAOK1_HUMAN Serine/threonine-protein kinase TAO1 OS=Homo sapiens OX=9606 GN=TAOK1 PE=1 SV=1	2	4	4	4	3	3	4	2	2	2	1	2	2	2	2	3	3	3	4	2	2	2	1	2	2	2	2	3	3	3	4	2	2	2	1	2	2	2	2	3
Q9MZ16;P21796	Q9MZ16;P21796	Q9MZ16	3;3	3;3	3;3	Voltage-dependent anion-selective channel protein 1	VDAC1	Sus scrofa	sp|Q9MZ16|VDAC1_PIG Voltage-dependent anion-selective channel protein 1 OS=Sus scrofa OX=9823 GN=VDAC1 PE=2 SV=3;sp|P21796|VDAC1_HUMAN Voltage-dependent anion-selective channel protein 1 OS=Homo sapiens OX=9606 GN=VDAC1 PE=1 SV=2	2	3	3	3	2	2	3	2	1	2	1	1	2	3	3	3	2	2	3	2	1	2	1	1	2	3	3	3	2	2	3	2	1	2	1	1	2	3	3	3
Q14683	Q14683	Q14683	5	5	5	Structural maintenance of chromosomes protein 1A	SMC1A	Homo sapiens	sp|Q14683|SMC1A_HUMAN Structural maintenance of chromosomes protein 1A OS=Homo sapiens OX=9606 GN=SMC1A PE=1 SV=2	1	5	5	5	3	2	3	2	3	3	3	3	3	4	4	3	3	2	3	2	3	3	3	3	3	4	4	3	3	2	3	2	3	3	3	3	3	4	4	3
A1XQU3;P50914	A1XQU3;P50914	A1XQU3	5;4	5;4	5;4	60S ribosomal protein L14	RPL14	Sus scrofa	sp|A1XQU3|RL14_PIG 60S ribosomal protein L14 OS=Sus scrofa OX=9823 GN=RPL14 PE=1 SV=1;sp|P50914|RL14_HUMAN 60S ribosomal protein L14 OS=Homo sapiens OX=9606 GN=RPL14 PE=1 SV=4	2	5	5	5	5	5	5	5	5	5	5	4	4	5	5	5	5	5	5	5	5	5	5	4	4	5	5	5	5	5	5	5	5	5	5	4	4	5	5	5
P46776	P46776	P46776	5	5	5	60S ribosomal protein L27a	RPL27A	Homo sapiens	sp|P46776|RL27A_HUMAN 60S ribosomal protein L27a OS=Homo sapiens OX=9606 GN=RPL27A PE=1 SV=2	1	5	5	5	4	4	4	4	4	3	4	4	4	3	3	3	4	4	4	4	4	3	4	4	4	3	3	3	4	4	4	4	4	3	4	4	4	3	3	3
P41567;P61220;O60739	P41567;P61220;O60739	P41567	4;2;2	4;2;2	4;2;2	Eukaryotic translation initiation factor 1	EIF1	Homo sapiens	sp|P41567|EIF1_HUMAN Eukaryotic translation initiation factor 1 OS=Homo sapiens OX=9606 GN=EIF1 PE=1 SV=1;sp|P61220|EIF1B_PIG Eukaryotic translation initiation factor 1b OS=Sus scrofa OX=9823 GN=EIF1B PE=3 SV=1;sp|O60739|EIF1B_HUMAN Eukaryotic translation	3	4	4	4	2	2	2	3	3	3	3	3	3	4	3	3	2	2	2	3	3	3	3	3	3	4	3	3	2	2	2	3	3	3	3	3	3	4	3	3
Q9Y5L4	Q9Y5L4	Q9Y5L4	1	1	1	Mitochondrial import inner membrane translocase subunit Tim13	TIMM13	Homo sapiens	sp|Q9Y5L4|TIM13_HUMAN Mitochondrial import inner membrane translocase subunit Tim13 OS=Homo sapiens OX=9606 GN=TIMM13 PE=1 SV=1	1	1	1	1	0	0	0	1	1	1	0	0	1	1	1	1	0	0	0	1	1	1	0	0	1	1	1	1	0	0	0	1	1	1	0	0	1	1	1	1
Q9UQ80	Q9UQ80	Q9UQ80	4	4	4	Proliferation-associated protein 2G4	PA2G4	Homo sapiens	sp|Q9UQ80|PA2G4_HUMAN Proliferation-associated protein 2G4 OS=Homo sapiens OX=9606 GN=PA2G4 PE=1 SV=3	1	4	4	4	0	0	2	3	4	3	2	2	3	3	2	0	0	0	2	3	4	3	2	2	3	3	2	0	0	0	2	3	4	3	2	2	3	3	2	0
P46405;P25398	P46405;P25398	P46405	5;5	5;5	5;5	40S ribosomal protein S12	RPS12	Sus scrofa	sp|P46405|RS12_PIG 40S ribosomal protein S12 OS=Sus scrofa OX=9823 GN=RPS12 PE=2 SV=2;sp|P25398|RS12_HUMAN 40S ribosomal protein S12 OS=Homo sapiens OX=9606 GN=RPS12 PE=1 SV=3	2	5	5	5	1	1	1	2	2	2	3	3	3	3	1	0	1	1	1	2	2	2	3	3	3	3	1	0	1	1	1	2	2	2	3	3	3	3	1	0
P30040	P30040	P30040	1	1	1	Endoplasmic reticulum resident protein 29	ERP29	Homo sapiens	sp|P30040|ERP29_HUMAN Endoplasmic reticulum resident protein 29 OS=Homo sapiens OX=9606 GN=ERP29 PE=1 SV=4	1	1	1	1	1	1	1	1	1	1	1	1	1	1	1	1	1	1	1	1	1	1	1	1	1	1	1	1	1	1	1	1	1	1	1	1	1	1	1	1
P23368	P23368	P23368	3	3	3	NAD-dependent malic enzyme, mitochondrial	ME2	Homo sapiens	sp|P23368|MAOM_HUMAN NAD-dependent malic enzyme, mitochondrial OS=Homo sapiens OX=9606 GN=ME2 PE=1 SV=1	1	3	3	3	0	0	0	1	1	1	1	3	3	1	1	1	0	0	0	1	1	1	1	3	3	1	1	1	0	0	0	1	1	1	1	3	3	1	1	1
P17741;P26583	P17741;P26583	P17741	4;4	3;3	3;3	High mobility group protein B2	HMGB2	Sus scrofa	sp|P17741|HMGB2_PIG High mobility group protein B2 OS=Sus scrofa OX=9823 GN=HMGB2 PE=1 SV=2;sp|P26583|HMGB2_HUMAN High mobility group protein B2 OS=Homo sapiens OX=9606 GN=HMGB2 PE=1 SV=2	2	4	3	3	3	3	2	4	2	3	4	4	4	4	3	3	2	2	1	3	1	2	3	3	3	3	2	2	2	2	1	3	1	2	3	3	3	3	2	2
O75569	O75569	O75569	6	6	6	Interferon-inducible double-stranded RNA-dependent protein kinase activator A	PRKRA	Homo sapiens	sp|O75569|PRKRA_HUMAN Interferon-inducible double-stranded RNA-dependent protein kinase activator A OS=Homo sapiens OX=9606 GN=PRKRA PE=1 SV=1	1	6	6	6	4	4	5	6	5	5	5	6	6	5	5	4	4	4	5	6	5	5	5	6	6	5	5	4	4	4	5	6	5	5	5	6	6	5	5	4
P02475;A0A140G945;P02489	P02475	P02475	6;2;2	6;2;2	6;2;2	Alpha-crystallin A chain	CRYAA	Sus scrofa	sp|P02475|CRYAA_PIG Alpha-crystallin A chain OS=Sus scrofa OX=9823 GN=CRYAA PE=1 SV=1	3	6	6	6	5	6	6	5	5	5	5	6	5	6	6	6	5	6	6	5	5	5	5	6	5	6	6	6	5	6	6	5	5	5	5	6	5	6	6	6
P27348	P27348	P27348	7	5	5	14-3-3 protein theta	YWHAQ	Homo sapiens	sp|P27348|1433T_HUMAN 14-3-3 protein theta OS=Homo sapiens OX=9606 GN=YWHAQ PE=1 SV=1	1	7	5	5	3	4	4	5	5	5	5	6	6	5	5	5	1	2	2	3	3	3	3	4	4	3	3	3	1	2	2	3	3	3	3	4	4	3	3	3
P61326;Q96A72	P61326;Q96A72	P61326	3;2	3;2	3;2	Protein mago nashi homolog	MAGOH	Homo sapiens	sp|P61326|MGN_HUMAN Protein mago nashi homolog OS=Homo sapiens OX=9606 GN=MAGOH PE=1 SV=1;sp|Q96A72|MGN2_HUMAN Protein mago nashi homolog 2 OS=Homo sapiens OX=9606 GN=MAGOHB PE=1 SV=1	2	3	3	3	1	1	2	2	3	2	2	3	3	3	2	3	1	1	2	2	3	2	2	3	3	3	2	3	1	1	2	2	3	2	2	3	3	3	2	3
P61313;P79324	P61313	P61313	3;1	3;1	3;1	60S ribosomal protein L15	RPL15	Homo sapiens	sp|P61313|RL15_HUMAN 60S ribosomal protein L15 OS=Homo sapiens OX=9606 GN=RPL15 PE=1 SV=2	2	3	3	3	3	3	3	3	3	3	3	2	2	3	3	3	3	3	3	3	3	3	3	2	2	3	3	3	3	3	3	3	3	3	3	2	2	3	3	3
P09496	P09496	P09496	5	5	5	Clathrin light chain A	CLTA	Homo sapiens	sp|P09496|CLCA_HUMAN Clathrin light chain A OS=Homo sapiens OX=9606 GN=CLTA PE=1 SV=1	1	5	5	5	4	4	4	4	4	4	4	4	4	5	5	5	4	4	4	4	4	4	4	4	4	5	5	5	4	4	4	4	4	4	4	4	4	5	5	5
Q96CW1	Q96CW1	Q96CW1	5	5	5	AP-2 complex subunit mu	AP2M1	Homo sapiens	sp|Q96CW1|AP2M1_HUMAN AP-2 complex subunit mu OS=Homo sapiens OX=9606 GN=AP2M1 PE=1 SV=2	1	5	5	5	2	2	3	2	2	2	3	2	2	3	2	1	2	2	3	2	2	2	3	2	2	3	2	1	2	2	3	2	2	2	3	2	2	3	2	1
P34932	P34932	P34932	4	4	4	Heat shock 70 kDa protein 4	HSPA4	Homo sapiens	sp|P34932|HSP74_HUMAN Heat shock 70 kDa protein 4 OS=Homo sapiens OX=9606 GN=HSPA4 PE=1 SV=4	1	4	4	4	1	1	1	1	1	1	1	1	1	3	1	1	1	1	1	1	1	1	1	1	1	3	1	1	1	1	1	1	1	1	1	1	1	3	1	1
P41743	P41743	P41743	2	2	2	Protein kinase C iota type	PRKCI	Homo sapiens	sp|P41743|KPCI_HUMAN Protein kinase C iota type OS=Homo sapiens OX=9606 GN=PRKCI PE=1 SV=2	1	2	2	2	1	0	0	2	0	1	1	2	1	1	1	1	1	0	0	2	0	1	1	2	1	1	1	1	1	0	0	2	0	1	1	2	1	1	1	1
P19338	P19338	P19338	9	9	9	Nucleolin	NCL	Homo sapiens	sp|P19338|NUCL_HUMAN Nucleolin OS=Homo sapiens OX=9606 GN=NCL PE=1 SV=3	1	9	9	9	8	8	8	9	8	9	9	9	8	9	9	7	8	8	8	9	8	9	9	9	8	9	9	7	8	8	8	9	8	9	9	9	8	9	9	7
O00294	O00294	O00294	4	4	4	Tubby-related protein 1	TULP1	Homo sapiens	sp|O00294|TULP1_HUMAN Tubby-related protein 1 OS=Homo sapiens OX=9606 GN=TULP1 PE=1 SV=3	1	4	4	4	2	2	2	2	3	4	2	3	3	4	3	4	2	2	2	2	3	4	2	3	3	4	3	4	2	2	2	2	3	4	2	3	3	4	3	4
Q9NQG5	Q9NQG5	Q9NQG5	7	4	4	Regulation of nuclear pre-mRNA domain-containing protein 1B	RPRD1B	Homo sapiens	sp|Q9NQG5|RPR1B_HUMAN Regulation of nuclear pre-mRNA domain-containing protein 1B OS=Homo sapiens OX=9606 GN=RPRD1B PE=1 SV=1	1	7	4	4	2	4	3	5	3	5	3	6	6	5	4	3	2	4	3	4	3	3	3	3	4	3	3	2	2	4	3	4	3	3	3	3	4	3	3	2
P62879	P62879	P62879	9	3	1	Guanine nucleotide-binding protein G(I)/G(S)/G(T) subunit beta-2	GNB2	Homo sapiens	sp|P62879|GBB2_HUMAN Guanine nucleotide-binding protein G(I)/G(S)/G(T) subunit beta-2 OS=Homo sapiens OX=9606 GN=GNB2 PE=1 SV=3	1	9	3	1	8	8	8	8	8	8	7	8	8	8	8	8	2	2	2	2	2	2	1	2	2	2	2	2	1	1	1	0	0	0	0	0	0	0	0	0
Q9Y295	Q9Y295	Q9Y295	8	8	8	Developmentally-regulated GTP-binding protein 1	DRG1	Homo sapiens	sp|Q9Y295|DRG1_HUMAN Developmentally-regulated GTP-binding protein 1 OS=Homo sapiens OX=9606 GN=DRG1 PE=1 SV=1	1	8	8	8	1	3	5	7	5	5	6	8	7	5	4	1	1	3	5	7	5	5	6	8	7	5	4	1	1	3	5	7	5	5	6	8	7	5	4	1
P52657	P52657	P52657	2	2	2	Transcription initiation factor IIA subunit 2	GTF2A2	Homo sapiens	sp|P52657|T2AG_HUMAN Transcription initiation factor IIA subunit 2 OS=Homo sapiens OX=9606 GN=GTF2A2 PE=1 SV=1	1	2	2	2	2	2	2	2	2	2	2	1	1	2	2	2	2	2	2	2	2	2	2	1	1	2	2	2	2	2	2	2	2	2	2	1	1	2	2	2
P62906;P53027	P62906;P53027	P62906	10;6	10;6	10;6	60S ribosomal protein L10a	RPL10A	Homo sapiens	sp|P62906|RL10A_HUMAN 60S ribosomal protein L10a OS=Homo sapiens OX=9606 GN=RPL10A PE=1 SV=2;sp|P53027|RL10A_PIG 60S ribosomal protein L10a (Fragment) OS=Sus scrofa OX=9823 GN=RPL10A PE=2 SV=3	2	10	10	10	7	7	8	9	9	8	8	8	9	7	7	7	7	7	8	9	9	8	8	8	9	7	7	7	7	7	8	9	9	8	8	8	9	7	7	7
Q9NUP9	Q9NUP9	Q9NUP9	8	8	4	Protein lin-7 homolog C	LIN7C	Homo sapiens	sp|Q9NUP9|LIN7C_HUMAN Protein lin-7 homolog C OS=Homo sapiens OX=9606 GN=LIN7C PE=1 SV=1	1	8	8	4	7	6	6	5	6	6	5	5	5	6	6	7	7	6	6	5	6	6	5	5	5	6	6	7	4	4	4	3	3	3	3	3	3	3	4	4
P62380	P62380	P62380	3	3	3	TATA box-binding protein-like protein 1	TBPL1	Homo sapiens	sp|P62380|TBPL1_HUMAN TATA box-binding protein-like protein 1 OS=Homo sapiens OX=9606 GN=TBPL1 PE=1 SV=1	1	3	3	3	1	2	2	2	1	2	1	1	2	2	2	3	1	2	2	2	1	2	1	1	2	2	2	3	1	2	2	2	1	2	1	1	2	2	2	3
Q53GS9	Q53GS9	Q53GS9	8	8	8	U4/U6.U5 tri-snRNP-associated protein 2	USP39	Homo sapiens	sp|Q53GS9|SNUT2_HUMAN U4/U6.U5 tri-snRNP-associated protein 2 OS=Homo sapiens OX=9606 GN=USP39 PE=1 SV=2	1	8	8	8	2	2	2	5	5	5	6	8	6	5	4	5	2	2	2	5	5	5	6	8	6	5	4	5	2	2	2	5	5	5	6	8	6	5	4	5
Q29315	Q29315	Q29315	2	1	1	60S acidic ribosomal protein P2	RPLP2	Sus scrofa	sp|Q29315|RLA2_PIG 60S acidic ribosomal protein P2 OS=Sus scrofa OX=9823 GN=RPLP2 PE=3 SV=1	1	2	1	1	1	2	2	2	1	2	2	2	2	2	2	2	1	1	1	1	0	1	1	1	1	1	1	1	1	1	1	1	0	1	1	1	1	1	1	1
P62847	P62847	P62847	5	5	5	40S ribosomal protein S24	RPS24	Homo sapiens	sp|P62847|RS24_HUMAN 40S ribosomal protein S24 OS=Homo sapiens OX=9606 GN=RPS24 PE=1 SV=1	1	5	5	5	5	5	5	5	5	5	5	5	5	5	5	5	5	5	5	5	5	5	5	5	5	5	5	5	5	5	5	5	5	5	5	5	5	5	5	5
Q29201;P62249	Q29201;P62249	Q29201	11;11	11;11	11;11	40S ribosomal protein S16	RPS16	Sus scrofa	sp|Q29201|RS16_PIG 40S ribosomal protein S16 OS=Sus scrofa OX=9823 GN=RPS16 PE=1 SV=4;sp|P62249|RS16_HUMAN 40S ribosomal protein S16 OS=Homo sapiens OX=9606 GN=RPS16 PE=1 SV=2	2	11	11	11	10	10	10	11	11	11	9	9	10	10	11	11	10	10	10	11	11	11	9	9	10	10	11	11	10	10	10	11	11	11	9	9	10	10	11	11
Q00535	Q00535	Q00535	5	5	4	Cyclin-dependent-like kinase 5	CDK5	Homo sapiens	sp|Q00535|CDK5_HUMAN Cyclin-dependent-like kinase 5 OS=Homo sapiens OX=9606 GN=CDK5 PE=1 SV=3	1	5	5	4	2	1	1	4	2	3	2	4	3	3	3	3	2	1	1	4	2	3	2	4	3	3	3	3	2	1	1	3	1	2	1	3	2	2	2	2
P62831;P62829	P62831;P62829	P62831	7;7	7;7	7;7	60S ribosomal protein L23	RPL23	Sus scrofa	sp|P62831|RL23_PIG 60S ribosomal protein L23 OS=Sus scrofa OX=9823 GN=RPL23 PE=1 SV=1;sp|P62829|RL23_HUMAN 60S ribosomal protein L23 OS=Homo sapiens OX=9606 GN=RPL23 PE=1 SV=1	2	7	7	7	4	4	3	6	5	6	6	6	6	5	5	5	4	4	3	6	5	6	6	6	6	5	5	5	4	4	3	6	5	6	6	6	6	5	5	5
P62936;P62937;P0DN26;A0A075B759;F5H284;P0DN37;Q9UNP9	P62936;P62937	P62936	8;6;2;2;2;1;1	8;6;2;2;2;1;1	6;4;0;0;0;0;1	Peptidyl-prolyl cis-trans isomerase A	PPIA	Sus scrofa	sp|P62936|PPIA_PIG Peptidyl-prolyl cis-trans isomerase A OS=Sus scrofa OX=9823 GN=PPIA PE=1 SV=2;sp|P62937|PPIA_HUMAN Peptidyl-prolyl cis-trans isomerase A OS=Homo sapiens OX=9606 GN=PPIA PE=1 SV=2	7	8	8	6	5	5	5	5	5	7	5	6	5	6	6	7	5	5	5	5	5	7	5	6	5	6	6	7	4	4	4	4	4	5	4	5	4	4	4	5
P31689	P31689	P31689	6	6	6	DnaJ homolog subfamily A member 1	DNAJA1	Homo sapiens	sp|P31689|DNJA1_HUMAN DnaJ homolog subfamily A member 1 OS=Homo sapiens OX=9606 GN=DNAJA1 PE=1 SV=2	1	6	6	6	4	3	3	4	4	4	4	6	6	4	3	4	4	3	3	4	4	4	4	6	6	4	3	4	4	3	3	4	4	4	4	6	6	4	3	4
P50991	P50991	P50991	11	11	11	T-complex protein 1 subunit delta	CCT4	Homo sapiens	sp|P50991|TCPD_HUMAN T-complex protein 1 subunit delta OS=Homo sapiens OX=9606 GN=CCT4 PE=1 SV=4	1	11	11	11	4	4	8	10	9	9	10	9	8	9	9	6	4	4	8	10	9	9	10	9	8	9	9	6	4	4	8	10	9	9	10	9	8	9	9	6
Q9BXP5	Q9BXP5	Q9BXP5	2	2	2	Serrate RNA effector molecule homolog	SRRT	Homo sapiens	sp|Q9BXP5|SRRT_HUMAN Serrate RNA effector molecule homolog OS=Homo sapiens OX=9606 GN=SRRT PE=1 SV=1	1	2	2	2	2	2	2	2	2	2	2	2	2	2	2	2	2	2	2	2	2	2	2	2	2	2	2	2	2	2	2	2	2	2	2	2	2	2	2	2
Q13825	Q13825	Q13825	5	5	5	Methylglutaconyl-CoA hydratase, mitochondrial	AUH	Homo sapiens	sp|Q13825|AUHM_HUMAN Methylglutaconyl-CoA hydratase, mitochondrial OS=Homo sapiens OX=9606 GN=AUH PE=1 SV=1	1	5	5	5	0	0	0	3	3	3	3	3	3	3	4	3	0	0	0	3	3	3	3	3	3	3	4	3	0	0	0	3	3	3	3	3	3	3	4	3
Q15007	Q15007	Q15007	5	5	5	Pre-mRNA-splicing regulator WTAP	WTAP	Homo sapiens	sp|Q15007|FL2D_HUMAN Pre-mRNA-splicing regulator WTAP OS=Homo sapiens OX=9606 GN=WTAP PE=1 SV=2	1	5	5	5	4	2	4	3	3	3	4	4	3	4	4	4	4	2	4	3	3	3	4	4	3	4	4	4	4	2	4	3	3	3	4	4	3	4	4	4
O95831	O95831	O95831	11	11	11	Apoptosis-inducing factor 1, mitochondrial	AIFM1	Homo sapiens	sp|O95831|AIFM1_HUMAN Apoptosis-inducing factor 1, mitochondrial OS=Homo sapiens OX=9606 GN=AIFM1 PE=1 SV=1	1	11	11	11	5	3	5	8	11	10	8	8	9	7	6	6	5	3	5	8	11	10	8	8	9	7	6	6	5	3	5	8	11	10	8	8	9	7	6	6
Q15006	Q15006	Q15006	4	4	4	ER membrane protein complex subunit 2	EMC2	Homo sapiens	sp|Q15006|EMC2_HUMAN ER membrane protein complex subunit 2 OS=Homo sapiens OX=9606 GN=EMC2 PE=1 SV=1	1	4	4	4	3	2	2	2	3	4	3	3	2	4	3	4	3	2	2	2	3	4	3	3	2	4	3	4	3	2	2	2	3	4	3	3	2	4	3	4
Q02543	Q02543	Q02543	5	5	5	60S ribosomal protein L18a	RPL18A	Homo sapiens	sp|Q02543|RL18A_HUMAN 60S ribosomal protein L18a OS=Homo sapiens OX=9606 GN=RPL18A PE=1 SV=2	1	5	5	5	3	5	4	5	5	5	4	5	5	5	5	5	3	5	4	5	5	5	4	5	5	5	5	5	3	5	4	5	5	5	4	5	5	5	5	5
Q6VY07	Q6VY07	Q6VY07	2	2	2	Phosphofurin acidic cluster sorting protein 1	PACS1	Homo sapiens	sp|Q6VY07|PACS1_HUMAN Phosphofurin acidic cluster sorting protein 1 OS=Homo sapiens OX=9606 GN=PACS1 PE=1 SV=2	1	2	2	2	0	0	0	1	1	1	1	2	1	1	1	1	0	0	0	1	1	1	1	2	1	1	1	1	0	0	0	1	1	1	1	2	1	1	1	1
Q15369	Q15369	Q15369	1	1	1	Elongin-C	ELOC	Homo sapiens	sp|Q15369|ELOC_HUMAN Elongin-C OS=Homo sapiens OX=9606 GN=ELOC PE=1 SV=1	1	1	1	1	1	1	1	1	1	1	0	1	1	1	1	1	1	1	1	1	1	1	0	1	1	1	1	1	1	1	1	1	1	1	0	1	1	1	1	1
Q9BRJ2	Q9BRJ2	Q9BRJ2	2	2	2	39S ribosomal protein L45, mitochondrial	MRPL45	Homo sapiens	sp|Q9BRJ2|RM45_HUMAN 39S ribosomal protein L45, mitochondrial OS=Homo sapiens OX=9606 GN=MRPL45 PE=1 SV=2	1	2	2	2	1	1	1	2	2	2	2	2	2	2	2	2	1	1	1	2	2	2	2	2	2	2	2	2	1	1	1	2	2	2	2	2	2	2	2	2
Q8TBZ3	Q8TBZ3	Q8TBZ3	3	3	3	WD repeat-containing protein 20	WDR20	Homo sapiens	sp|Q8TBZ3|WDR20_HUMAN WD repeat-containing protein 20 OS=Homo sapiens OX=9606 GN=WDR20 PE=1 SV=2	1	3	3	3	0	1	0	1	1	1	1	2	1	1	1	1	0	1	0	1	1	1	1	2	1	1	1	1	0	1	0	1	1	1	1	2	1	1	1	1
P02794	P02794	P02794	4	4	3	Ferritin heavy chain	FTH1	Homo sapiens	sp|P02794|FRIH_HUMAN Ferritin heavy chain OS=Homo sapiens OX=9606 GN=FTH1 PE=1 SV=2	1	4	4	3	2	2	2	4	4	4	3	3	3	4	4	4	2	2	2	4	4	4	3	3	3	4	4	4	2	2	2	3	3	3	3	3	3	3	3	3
Q10570	Q10570	Q10570	12	12	12	Cleavage and polyadenylation specificity factor subunit 1	CPSF1	Homo sapiens	sp|Q10570|CPSF1_HUMAN Cleavage and polyadenylation specificity factor subunit 1 OS=Homo sapiens OX=9606 GN=CPSF1 PE=1 SV=2	1	12	12	12	7	7	9	7	9	7	7	4	6	8	8	9	7	7	9	7	9	7	7	4	6	8	8	9	7	7	9	7	9	7	7	4	6	8	8	9
Q96RS6	Q96RS6	Q96RS6	3	3	3	NudC domain-containing protein 1	NUDCD1	Homo sapiens	sp|Q96RS6|NUDC1_HUMAN NudC domain-containing protein 1 OS=Homo sapiens OX=9606 GN=NUDCD1 PE=1 SV=2	1	3	3	3	1	2	2	3	3	3	3	3	2	3	3	2	1	2	2	3	3	3	3	3	2	3	3	2	1	2	2	3	3	3	3	3	2	3	3	2
O94811	O94811	O94811	2	2	2	Tubulin polymerization-promoting protein	TPPP	Homo sapiens	sp|O94811|TPPP_HUMAN Tubulin polymerization-promoting protein OS=Homo sapiens OX=9606 GN=TPPP PE=1 SV=1	1	2	2	2	0	1	1	2	1	1	2	2	2	1	2	1	0	1	1	2	1	1	2	2	2	1	2	1	0	1	1	2	1	1	2	2	2	1	2	1
Q15459	Q15459	Q15459	15	15	15	Splicing factor 3A subunit 1	SF3A1	Homo sapiens	sp|Q15459|SF3A1_HUMAN Splicing factor 3A subunit 1 OS=Homo sapiens OX=9606 GN=SF3A1 PE=1 SV=1	1	15	15	15	7	9	13	11	11	11	12	12	12	12	11	9	7	9	13	11	11	11	12	12	12	12	11	9	7	9	13	11	11	11	12	12	12	12	11	9
Q15691	Q15691	Q15691	9	7	7	Microtubule-associated protein RP/EB family member 1	MAPRE1	Homo sapiens	sp|Q15691|MARE1_HUMAN Microtubule-associated protein RP/EB family member 1 OS=Homo sapiens OX=9606 GN=MAPRE1 PE=1 SV=3	1	9	7	7	4	5	6	8	7	6	8	8	9	6	6	6	2	3	4	6	5	4	6	6	7	4	4	4	2	3	4	6	5	4	6	6	7	4	4	4
Q15149	Q15149	Q15149	8	8	8	Plectin	PLEC	Homo sapiens	sp|Q15149|PLEC_HUMAN Plectin OS=Homo sapiens OX=9606 GN=PLEC PE=1 SV=3	1	8	8	8	0	1	1	2	1	0	1	2	1	1	1	0	0	1	1	2	1	0	1	2	1	1	1	0	0	1	1	2	1	0	1	2	1	1	1	0
A5GFZ5;O60762	A5GFZ5;O60762	A5GFZ5	3;3	3;3	3;3	Dolichol-phosphate mannosyltransferase subunit 1	DPM1	Sus scrofa	sp|A5GFZ5|DPM1_PIG Dolichol-phosphate mannosyltransferase subunit 1 OS=Sus scrofa OX=9823 GN=DPM1 PE=3 SV=1;sp|O60762|DPM1_HUMAN Dolichol-phosphate mannosyltransferase subunit 1 OS=Homo sapiens OX=9606 GN=DPM1 PE=1 SV=1	2	3	3	3	1	1	1	1	2	1	3	1	1	1	1	1	1	1	1	1	2	1	3	1	1	1	1	1	1	1	1	1	2	1	3	1	1	1	1	1
Q8IXN7	Q8IXN7	Q8IXN7	3	3	3	N-acetylaspartylglutamate synthase A	RIMKLA	Homo sapiens	sp|Q8IXN7|RIMKA_HUMAN N-acetylaspartylglutamate synthase A OS=Homo sapiens OX=9606 GN=RIMKLA PE=2 SV=2	1	3	3	3	1	1	3	3	3	3	3	3	2	3	2	3	1	1	3	3	3	3	3	3	2	3	2	3	1	1	3	3	3	3	3	3	2	3	2	3
O95716;Q06AU3;P20336	O95716;Q06AU3;P20336	O95716	2;1;1	2;1;1	2;1;1	Ras-related protein Rab-3D	RAB3D	Homo sapiens	sp|O95716|RAB3D_HUMAN Ras-related protein Rab-3D OS=Homo sapiens OX=9606 GN=RAB3D PE=1 SV=1;sp|Q06AU3|RAB3A_PIG Ras-related protein Rab-3A OS=Sus scrofa OX=9823 GN=RAB3A PE=2 SV=1;sp|P20336|RAB3A_HUMAN Ras-related protein Rab-3A OS=Homo sapiens OX=9606 GN=	3	2	2	2	2	1	1	2	1	2	2	2	2	2	2	2	2	1	1	2	1	2	2	2	2	2	2	2	2	1	1	2	1	2	2	2	2	2	2	2
P29401	P29401	P29401	4	4	4	Transketolase	TKT	Homo sapiens	sp|P29401|TKT_HUMAN Transketolase OS=Homo sapiens OX=9606 GN=TKT PE=1 SV=3	1	4	4	4	2	3	2	2	1	2	3	4	4	1	1	1	2	3	2	2	1	2	3	4	4	1	1	1	2	3	2	2	1	2	3	4	4	1	1	1
Q96PM9	Q96PM9	Q96PM9	3	3	3	Zinc finger protein 385A	ZNF385A	Homo sapiens	sp|Q96PM9|Z385A_HUMAN Zinc finger protein 385A OS=Homo sapiens OX=9606 GN=ZNF385A PE=1 SV=2	1	3	3	3	3	3	3	2	2	2	2	3	2	2	2	2	3	3	3	2	2	2	2	3	2	2	2	2	3	3	3	2	2	2	2	3	2	2	2	2
Q52NJ1;P62491;Q15907	Q52NJ1;P62491;Q15907	Q52NJ1	5;5;5	5;5;5	5;5;5	Ras-related protein Rab-11A	RAB11A	Sus scrofa	sp|Q52NJ1|RB11A_PIG Ras-related protein Rab-11A OS=Sus scrofa OX=9823 GN=RAB11A PE=2 SV=3;sp|P62491|RB11A_HUMAN Ras-related protein Rab-11A OS=Homo sapiens OX=9606 GN=RAB11A PE=1 SV=3;sp|Q15907|RB11B_HUMAN Ras-related protein Rab-11B OS=Homo sapiens OX=960	3	5	5	5	3	3	3	3	3	3	3	3	3	5	5	5	3	3	3	3	3	3	3	3	3	5	5	5	3	3	3	3	3	3	3	3	3	5	5	5
Q15637	Q15637	Q15637	12	12	12	Splicing factor 1	SF1	Homo sapiens	sp|Q15637|SF01_HUMAN Splicing factor 1 OS=Homo sapiens OX=9606 GN=SF1 PE=1 SV=4	1	12	12	12	10	10	12	10	11	10	11	11	11	10	10	10	10	10	12	10	11	10	11	11	11	10	10	10	10	10	12	10	11	10	11	11	11	10	10	10
O14926	O14926	O14926	4	4	4	Fascin-2	FSCN2	Homo sapiens	sp|O14926|FSCN2_HUMAN Fascin-2 OS=Homo sapiens OX=9606 GN=FSCN2 PE=1 SV=1	1	4	4	4	3	3	3	4	4	4	4	4	4	4	4	3	3	3	3	4	4	4	4	4	4	4	4	3	3	3	3	4	4	4	4	4	4	4	4	3
P52552	P52552	P52552	8	8	6	Peroxiredoxin-2 (Fragment)	PRDX2	Sus scrofa	sp|P52552|PRDX2_PIG Peroxiredoxin-2 (Fragment) OS=Sus scrofa OX=9823 GN=PRDX2 PE=2 SV=1	1	8	8	6	7	7	7	6	6	6	6	6	6	6	6	6	7	7	7	6	6	6	6	6	6	6	6	6	5	5	5	5	5	5	5	5	5	5	5	5
P38159;Q96E39;O75526;Q8N7X1	P38159	P38159	5;2;2;1	5;2;2;1	5;2;2;1	RNA-binding motif protein, X chromosome	RBMX	Homo sapiens	sp|P38159|RBMX_HUMAN RNA-binding motif protein, X chromosome OS=Homo sapiens OX=9606 GN=RBMX PE=1 SV=3	4	5	5	5	5	4	5	5	5	5	5	5	5	5	5	5	5	4	5	5	5	5	5	5	5	5	5	5	5	4	5	5	5	5	5	5	5	5	5	5
Q15366	Q15366	Q15366	6	6	3	Poly(rC)-binding protein 2	PCBP2	Homo sapiens	sp|Q15366|PCBP2_HUMAN Poly(rC)-binding protein 2 OS=Homo sapiens OX=9606 GN=PCBP2 PE=1 SV=1	1	6	6	3	4	3	3	6	6	5	4	5	5	5	4	5	4	3	3	6	6	5	4	5	5	5	4	5	2	1	1	3	3	2	1	2	2	2	1	2
P68402	P68402	P68402	2	2	2	Platelet-activating factor acetylhydrolase IB subunit beta	PAFAH1B2	Homo sapiens	sp|P68402|PA1B2_HUMAN Platelet-activating factor acetylhydrolase IB subunit beta OS=Homo sapiens OX=9606 GN=PAFAH1B2 PE=1 SV=1	1	2	2	2	2	1	1	2	1	2	1	2	2	2	2	2	2	1	1	2	1	2	1	2	2	2	2	2	2	1	1	2	1	2	1	2	2	2	2	2
Q93096;Q12974	Q93096;Q12974	Q93096	2;1	2;1	2;1	Protein tyrosine phosphatase type IVA 1	PTP4A1	Homo sapiens	sp|Q93096|TP4A1_HUMAN Protein tyrosine phosphatase type IVA 1 OS=Homo sapiens OX=9606 GN=PTP4A1 PE=1 SV=2;sp|Q12974|TP4A2_HUMAN Protein tyrosine phosphatase type IVA 2 OS=Homo sapiens OX=9606 GN=PTP4A2 PE=1 SV=1	2	2	2	2	1	1	1	1	1	1	1	2	1	1	1	1	1	1	1	1	1	1	1	2	1	1	1	1	1	1	1	1	1	1	1	2	1	1	1	1
Q92945	Q92945	Q92945	8	8	8	Far upstream element-binding protein 2	KHSRP	Homo sapiens	sp|Q92945|FUBP2_HUMAN Far upstream element-binding protein 2 OS=Homo sapiens OX=9606 GN=KHSRP PE=1 SV=4	1	8	8	8	6	5	5	6	6	6	6	6	6	5	5	6	6	5	5	6	6	6	6	6	6	5	5	6	6	5	5	6	6	6	6	6	6	5	5	6
Q9Y3D6	Q9Y3D6	Q9Y3D6	2	2	2	Mitochondrial fission 1 protein	FIS1	Homo sapiens	sp|Q9Y3D6|FIS1_HUMAN Mitochondrial fission 1 protein OS=Homo sapiens OX=9606 GN=FIS1 PE=1 SV=2	1	2	2	2	2	2	2	1	1	1	1	2	2	1	1	2	2	2	2	1	1	1	1	2	2	1	1	2	2	2	2	1	1	1	1	2	2	1	1	2
Q13363;P56545	Q13363	Q13363	9;2	9;2	9;2	C-terminal-binding protein 1	CTBP1	Homo sapiens	sp|Q13363|CTBP1_HUMAN C-terminal-binding protein 1 OS=Homo sapiens OX=9606 GN=CTBP1 PE=1 SV=2	2	9	9	9	3	3	3	6	6	7	6	7	7	8	6	3	3	3	3	6	6	7	6	7	7	8	6	3	3	3	3	6	6	7	6	7	7	8	6	3
P36873;P61292;P62140;P62136	P36873;P61292;P62140;P62136	P36873	8;7;7;7	8;7;7;7	8;7;7;7	Serine/threonine-protein phosphatase PP1-gamma catalytic subunit	PPP1CC	Homo sapiens	sp|P36873|PP1G_HUMAN Serine/threonine-protein phosphatase PP1-gamma catalytic subunit OS=Homo sapiens OX=9606 GN=PPP1CC PE=1 SV=1;sp|P61292|PP1B_PIG Serine/threonine-protein phosphatase PP1-beta catalytic subunit OS=Sus scrofa OX=9823 GN=PPP1CB PE=1 SV=3;s	4	8	8	8	3	4	5	6	6	7	5	6	6	7	7	2	3	4	5	6	6	7	5	6	6	7	7	2	3	4	5	6	6	7	5	6	6	7	7	2
Q99832	Q99832	Q99832	2	2	2	T-complex protein 1 subunit eta	CCT7	Homo sapiens	sp|Q99832|TCPH_HUMAN T-complex protein 1 subunit eta OS=Homo sapiens OX=9606 GN=CCT7 PE=1 SV=2	1	2	2	2	0	1	1	2	2	2	2	2	2	2	1	2	0	1	1	2	2	2	2	2	2	2	1	2	0	1	1	2	2	2	2	2	2	2	1	2
P22695	P22695	P22695	5	5	5	Cytochrome b-c1 complex subunit 2, mitochondrial	UQCRC2	Homo sapiens	sp|P22695|QCR2_HUMAN Cytochrome b-c1 complex subunit 2, mitochondrial OS=Homo sapiens OX=9606 GN=UQCRC2 PE=1 SV=3	1	5	5	5	2	2	3	3	3	2	3	3	3	2	2	2	2	2	3	3	3	2	3	3	3	2	2	2	2	2	3	3	3	2	3	3	3	2	2	2
Q7Z460	Q7Z460	Q7Z460	2	2	1	CLIP-associating protein 1	CLASP1	Homo sapiens	sp|Q7Z460|CLAP1_HUMAN CLIP-associating protein 1 OS=Homo sapiens OX=9606 GN=CLASP1 PE=1 SV=1	1	2	2	1	1	2	1	1	1	2	1	2	2	2	1	2	1	2	1	1	1	2	1	2	2	2	1	2	1	1	1	1	1	1	1	1	1	1	1	1
P83731	P83731	P83731	7	7	7	60S ribosomal protein L24	RPL24	Homo sapiens	sp|P83731|RL24_HUMAN 60S ribosomal protein L24 OS=Homo sapiens OX=9606 GN=RPL24 PE=1 SV=1	1	7	7	7	7	5	5	5	5	5	5	5	5	5	5	5	7	5	5	5	5	5	5	5	5	5	5	5	7	5	5	5	5	5	5	5	5	5	5	5
Q49I35;P09382	Q49I35	Q49I35	7;3	7;3	7;3	Galectin-1	LGALS1	Sus scrofa	sp|Q49I35|LEG1_PIG Galectin-1 OS=Sus scrofa OX=9823 GN=LGALS1 PE=2 SV=3	2	7	7	7	6	6	6	7	7	6	7	7	7	7	6	6	6	6	6	7	7	6	7	7	7	7	6	6	6	6	6	7	7	6	7	7	7	7	6	6
Q92777	Q92777	Q92777	6	4	4	Synapsin-2	SYN2	Homo sapiens	sp|Q92777|SYN2_HUMAN Synapsin-2 OS=Homo sapiens OX=9606 GN=SYN2 PE=2 SV=4	1	6	4	4	0	0	1	3	0	0	4	4	5	0	2	0	0	0	0	2	0	0	2	3	4	0	1	0	0	0	0	2	0	0	2	3	4	0	1	0
Q9UMS4	Q9UMS4	Q9UMS4	4	4	4	Pre-mRNA-processing factor 19	PRPF19	Homo sapiens	sp|Q9UMS4|PRP19_HUMAN Pre-mRNA-processing factor 19 OS=Homo sapiens OX=9606 GN=PRPF19 PE=1 SV=1	1	4	4	4	3	3	3	3	4	4	3	3	3	4	4	4	3	3	3	3	4	4	3	3	3	4	4	4	3	3	3	3	4	4	3	3	3	4	4	4
Q6UAQ8;P38117	Q6UAQ8;P38117	Q6UAQ8	10;6	10;6	10;6	Electron transfer flavoprotein subunit beta	ETFB	Sus scrofa	sp|Q6UAQ8|ETFB_PIG Electron transfer flavoprotein subunit beta OS=Sus scrofa OX=9823 GN=ETFB PE=1 SV=3;sp|P38117|ETFB_HUMAN Electron transfer flavoprotein subunit beta OS=Homo sapiens OX=9606 GN=ETFB PE=1 SV=3	2	10	10	10	9	9	10	9	9	9	8	7	8	9	9	9	9	9	10	9	9	9	8	7	8	9	9	9	9	9	10	9	9	9	8	7	8	9	9	9
P06753;A1XQV4	P06753;A1XQV4	P06753	15;11	15;11	8;7	Tropomyosin alpha-3 chain	TPM3	Homo sapiens	sp|P06753|TPM3_HUMAN Tropomyosin alpha-3 chain OS=Homo sapiens OX=9606 GN=TPM3 PE=1 SV=2;sp|A1XQV4|TPM3_PIG Tropomyosin alpha-3 chain OS=Sus scrofa OX=9823 GN=TPM3 PE=2 SV=1	2	15	15	8	9	9	11	12	13	12	13	12	12	13	12	10	9	9	11	12	13	12	13	12	12	13	12	10	4	4	5	6	7	6	7	7	6	7	6	4
Q8SPJ9	Q8SPJ9	Q8SPJ9	2	2	2	Cytochrome c oxidase subunit 7A1, mitochondrial	COX7A1	Sus scrofa	sp|Q8SPJ9|CX7A1_PIG Cytochrome c oxidase subunit 7A1, mitochondrial OS=Sus scrofa OX=9823 GN=COX7A1 PE=3 SV=1	1	2	2	2	2	2	2	2	2	2	2	2	2	2	2	2	2	2	2	2	2	2	2	2	2	2	2	2	2	2	2	2	2	2	2	2	2	2	2	2
P14927	P14927	P14927	3	3	3	Cytochrome b-c1 complex subunit 7	UQCRB	Homo sapiens	sp|P14927|QCR7_HUMAN Cytochrome b-c1 complex subunit 7 OS=Homo sapiens OX=9606 GN=UQCRB PE=1 SV=2	1	3	3	3	3	3	3	3	3	3	2	2	2	3	3	3	3	3	3	3	3	3	2	2	2	3	3	3	3	3	3	3	3	3	2	2	2	3	3	3
Q69YN4	Q69YN4	Q69YN4	5	5	5	Protein virilizer homolog	VIRMA	Homo sapiens	sp|Q69YN4|VIR_HUMAN Protein virilizer homolog OS=Homo sapiens OX=9606 GN=VIRMA PE=1 SV=2	1	5	5	5	0	0	0	2	3	2	3	4	3	2	2	1	0	0	0	2	3	2	3	4	3	2	2	1	0	0	0	2	3	2	3	4	3	2	2	1
Q13561	Q13561	Q13561	9	9	9	Dynactin subunit 2	DCTN2	Homo sapiens	sp|Q13561|DCTN2_HUMAN Dynactin subunit 2 OS=Homo sapiens OX=9606 GN=DCTN2 PE=1 SV=4	1	9	9	9	5	1	7	6	7	6	4	6	7	6	7	4	5	1	7	6	7	6	4	6	7	6	7	4	5	1	7	6	7	6	4	6	7	6	7	4
Q06830	Q06830	Q06830	9	9	6	Peroxiredoxin-1	PRDX1	Homo sapiens	sp|Q06830|PRDX1_HUMAN Peroxiredoxin-1 OS=Homo sapiens OX=9606 GN=PRDX1 PE=1 SV=1	1	9	9	6	8	8	8	8	8	8	9	8	8	8	8	7	8	8	8	8	8	8	9	8	8	8	8	7	5	5	5	6	6	6	6	6	6	6	6	5
Q92896	Q92896	Q92896	4	4	4	Golgi apparatus protein 1	GLG1	Homo sapiens	sp|Q92896|GSLG1_HUMAN Golgi apparatus protein 1 OS=Homo sapiens OX=9606 GN=GLG1 PE=1 SV=2	1	4	4	4	0	0	0	2	2	3	3	4	3	3	2	3	0	0	0	2	2	3	3	4	3	3	2	3	0	0	0	2	2	3	3	4	3	3	2	3
P67985;P35268	P67985;P35268	P67985	5;5	5;5	5;5	60S ribosomal protein L22	RPL22	Sus scrofa	sp|P67985|RL22_PIG 60S ribosomal protein L22 OS=Sus scrofa OX=9823 GN=RPL22 PE=1 SV=2;sp|P35268|RL22_HUMAN 60S ribosomal protein L22 OS=Homo sapiens OX=9606 GN=RPL22 PE=1 SV=2	2	5	5	5	4	4	4	3	3	4	3	4	4	5	4	4	4	4	4	3	3	4	3	4	4	5	4	4	4	4	4	3	3	4	3	4	4	5	4	4
P49666;P46778	P49666;P46778	P49666	5;5	5;5	5;5	60S ribosomal protein L21	RPL21	Sus scrofa	sp|P49666|RL21_PIG 60S ribosomal protein L21 OS=Sus scrofa OX=9823 GN=RPL21 PE=1 SV=3;sp|P46778|RL21_HUMAN 60S ribosomal protein L21 OS=Homo sapiens OX=9606 GN=RPL21 PE=1 SV=2	2	5	5	5	2	2	2	4	4	4	4	4	4	4	3	3	2	2	2	4	4	4	4	4	4	4	3	3	2	2	2	4	4	4	4	4	4	4	3	3
Q15424	Q15424	Q15424	9	9	8	Scaffold attachment factor B1	SAFB	Homo sapiens	sp|Q15424|SAFB1_HUMAN Scaffold attachment factor B1 OS=Homo sapiens OX=9606 GN=SAFB PE=1 SV=4	1	9	9	8	8	6	7	9	9	9	9	9	9	9	9	9	8	6	7	9	9	9	9	9	9	9	9	9	7	5	6	8	8	8	8	8	8	8	8	8
P05141;Q9H0C2	P05141	P05141	14;3	5;0	5;0	ADP/ATP translocase 2	SLC25A5	Homo sapiens	sp|P05141|ADT2_HUMAN ADP/ATP translocase 2 OS=Homo sapiens OX=9606 GN=SLC25A5 PE=1 SV=7	2	14	5	5	14	13	13	13	12	13	13	13	13	13	13	13	5	4	5	5	5	5	5	5	5	5	5	5	5	4	5	5	5	5	5	5	5	5	5	5
P13984	P13984	P13984	4	4	4	General transcription factor IIF subunit 2	GTF2F2	Homo sapiens	sp|P13984|T2FB_HUMAN General transcription factor IIF subunit 2 OS=Homo sapiens OX=9606 GN=GTF2F2 PE=1 SV=2	1	4	4	4	1	1	1	2	2	2	2	4	3	2	2	2	1	1	1	2	2	2	2	4	3	2	2	2	1	1	1	2	2	2	2	4	3	2	2	2
O75382	O75382	O75382	5	4	4	Tripartite motif-containing protein 3	TRIM3	Homo sapiens	sp|O75382|TRIM3_HUMAN Tripartite motif-containing protein 3 OS=Homo sapiens OX=9606 GN=TRIM3 PE=1 SV=2	1	5	4	4	4	4	4	4	5	4	4	4	4	4	4	4	3	3	3	3	4	3	3	3	3	3	3	3	3	3	3	3	4	3	3	3	3	3	3	3
Q03001	Q03001	Q03001	2	2	2	Dystonin	DST	Homo sapiens	sp|Q03001|DYST_HUMAN Dystonin OS=Homo sapiens OX=9606 GN=DST PE=1 SV=4	1	2	2	2	1	1	1	1	1	1	1	1	2	1	1	1	1	1	1	1	1	1	1	1	2	1	1	1	1	1	1	1	1	1	1	1	2	1	1	1
P78371	P78371	P78371	8	8	8	T-complex protein 1 subunit beta	CCT2	Homo sapiens	sp|P78371|TCPB_HUMAN T-complex protein 1 subunit beta OS=Homo sapiens OX=9606 GN=CCT2 PE=1 SV=4	1	8	8	8	2	1	2	2	2	3	3	5	4	3	1	3	2	1	2	2	2	3	3	5	4	3	1	3	2	1	2	2	2	3	3	5	4	3	1	3
P35749;P81271	P35749	P35749	30;4	10;1	10;1	Myosin-11	MYH11	Homo sapiens	sp|P35749|MYH11_HUMAN Myosin-11 OS=Homo sapiens OX=9606 GN=MYH11 PE=1 SV=3	2	30	10	10	22	23	24	26	27	25	26	28	25	27	24	21	5	6	4	7	7	7	8	9	6	8	6	4	5	6	4	7	7	7	8	9	6	8	6	4
P62851	P62851	P62851	7	7	7	40S ribosomal protein S25	RPS25	Homo sapiens	sp|P62851|RS25_HUMAN 40S ribosomal protein S25 OS=Homo sapiens OX=9606 GN=RPS25 PE=1 SV=1	1	7	7	7	7	7	6	6	6	6	6	6	6	6	6	6	7	7	6	6	6	6	6	6	6	6	6	6	7	7	6	6	6	6	6	6	6	6	6	6
P09429;P12682;B2RPK0	P09429;P12682	P09429	7;6;3	7;6;3	6;5;2	High mobility group protein B1	HMGB1	Homo sapiens	sp|P09429|HMGB1_HUMAN High mobility group protein B1 OS=Homo sapiens OX=9606 GN=HMGB1 PE=1 SV=3;sp|P12682|HMGB1_PIG High mobility group protein B1 OS=Sus scrofa OX=9823 GN=HMGB1 PE=2 SV=3	3	7	7	6	6	6	6	6	6	6	5	7	6	6	6	6	6	6	6	6	6	6	5	7	6	6	6	6	5	5	5	5	5	5	4	6	5	5	5	5
P50213	P50213	P50213	10	10	9	Isocitrate dehydrogenase [NAD] subunit alpha, mitochondrial	IDH3A	Homo sapiens	sp|P50213|IDH3A_HUMAN Isocitrate dehydrogenase [NAD] subunit alpha, mitochondrial OS=Homo sapiens OX=9606 GN=IDH3A PE=1 SV=1	1	10	10	9	8	8	8	9	7	9	9	9	9	9	7	6	8	8	8	9	7	9	9	9	9	9	7	6	8	8	8	8	6	8	8	8	8	8	6	6
Q71LE2;P84243;Q71DI3;Q16695;P68431;Q6NXT2	Q71LE2;P84243;Q71DI3;Q16695;P68431	Q71LE2	3;3;2;2;2;1	3;3;2;2;2;1	3;3;2;2;2;1	Histone H3.3	H3-3A	Sus scrofa	sp|Q71LE2|H33_PIG Histone H3.3 OS=Sus scrofa OX=9823 GN=H3-3A PE=2 SV=3;sp|P84243|H33_HUMAN Histone H3.3 OS=Homo sapiens OX=9606 GN=H3-3A PE=1 SV=2;sp|Q71DI3|H32_HUMAN Histone H3.2 OS=Homo sapiens OX=9606 GN=HIST2H3A PE=1 SV=3;sp|Q16695|H31T_HUMAN Histone	6	3	3	3	1	1	1	2	2	2	1	1	1	2	1	2	1	1	1	2	2	2	1	1	1	2	1	2	1	1	1	2	2	2	1	1	1	2	1	2
Q96FJ2	Q96FJ2	Q96FJ2	9	9	4	Dynein light chain 2, cytoplasmic	DYNLL2	Homo sapiens	sp|Q96FJ2|DYL2_HUMAN Dynein light chain 2, cytoplasmic OS=Homo sapiens OX=9606 GN=DYNLL2 PE=1 SV=1	1	9	9	4	7	6	5	7	5	5	5	6	8	5	5	6	7	6	5	7	5	5	5	6	8	5	5	6	4	4	3	2	2	2	3	3	3	2	2	2
Q01813	Q01813	Q01813	8	5	5	ATP-dependent 6-phosphofructokinase, platelet type	PFKP	Homo sapiens	sp|Q01813|PFKAP_HUMAN ATP-dependent 6-phosphofructokinase, platelet type OS=Homo sapiens OX=9606 GN=PFKP PE=1 SV=2	1	8	5	5	4	5	6	5	5	5	6	7	6	6	6	5	2	3	4	3	3	3	4	5	4	3	4	3	2	3	4	3	3	3	4	5	4	3	4	3
P24534	P24534	P24534	2	2	1	Elongation factor 1-beta	EEF1B2	Homo sapiens	sp|P24534|EF1B_HUMAN Elongation factor 1-beta OS=Homo sapiens OX=9606 GN=EEF1B2 PE=1 SV=3	1	2	2	1	2	2	2	2	2	2	2	2	2	2	2	2	2	2	2	2	2	2	2	2	2	2	2	2	1	1	1	1	1	1	1	1	1	1	1	1
Q13442	Q13442	Q13442	6	6	6	28 kDa heat- and acid-stable phosphoprotein	PDAP1	Homo sapiens	sp|Q13442|HAP28_HUMAN 28 kDa heat- and acid-stable phosphoprotein OS=Homo sapiens OX=9606 GN=PDAP1 PE=1 SV=1	1	6	6	6	4	4	5	5	4	4	5	6	5	5	6	6	4	4	5	5	4	4	5	6	5	5	6	6	4	4	5	5	4	4	5	6	5	5	6	6
P67937;P67936	P67937;P67936	P67937	12;12	7;7	5;5	Tropomyosin alpha-4 chain	TPM4	Sus scrofa	sp|P67937|TPM4_PIG Tropomyosin alpha-4 chain OS=Sus scrofa OX=9823 GN=TPM4 PE=2 SV=3;sp|P67936|TPM4_HUMAN Tropomyosin alpha-4 chain OS=Homo sapiens OX=9606 GN=TPM4 PE=1 SV=3	2	12	7	5	10	8	9	10	10	9	10	10	10	11	10	10	7	5	5	6	6	5	6	6	6	7	6	6	5	5	5	5	5	5	5	5	5	5	5	5
O43390	O43390	O43390	12	12	9	Heterogeneous nuclear ribonucleoprotein R	HNRNPR	Homo sapiens	sp|O43390|HNRPR_HUMAN Heterogeneous nuclear ribonucleoprotein R OS=Homo sapiens OX=9606 GN=HNRNPR PE=1 SV=1	1	12	12	9	6	7	9	9	10	10	8	9	10	9	8	6	6	7	9	9	10	10	8	9	10	9	8	6	4	4	6	6	7	7	5	6	7	6	5	4
P40429;Q95307;Q6NVV1	P40429;Q95307;Q6NVV1	P40429	6;4;3	6;4;3	6;4;3	60S ribosomal protein L13a	RPL13A	Homo sapiens	sp|P40429|RL13A_HUMAN 60S ribosomal protein L13a OS=Homo sapiens OX=9606 GN=RPL13A PE=1 SV=2;sp|Q95307|RL13A_PIG 60S ribosomal protein L13a (Fragment) OS=Sus scrofa OX=9823 GN=RPL13A PE=2 SV=2;sp|Q6NVV1|R13P3_HUMAN Putative 60S ribosomal protein L13a prote	3	6	6	6	6	5	5	6	6	6	6	6	6	6	6	6	6	5	5	6	6	6	6	6	6	6	6	6	6	5	5	6	6	6	6	6	6	6	6	6
Q9UJC5	Q9UJC5	Q9UJC5	6	6	6	SH3 domain-binding glutamic acid-rich-like protein 2	SH3BGRL2	Homo sapiens	sp|Q9UJC5|SH3L2_HUMAN SH3 domain-binding glutamic acid-rich-like protein 2 OS=Homo sapiens OX=9606 GN=SH3BGRL2 PE=1 SV=2	1	6	6	6	4	4	4	4	4	5	5	5	5	6	3	4	4	4	4	4	4	5	5	5	5	6	3	4	4	4	4	4	4	5	5	5	5	6	3	4
Q6P1L8	Q6P1L8	Q6P1L8	2	2	2	39S ribosomal protein L14, mitochondrial	MRPL14	Homo sapiens	sp|Q6P1L8|RM14_HUMAN 39S ribosomal protein L14, mitochondrial OS=Homo sapiens OX=9606 GN=MRPL14 PE=1 SV=1	1	2	2	2	2	2	2	2	2	2	1	1	2	2	2	2	2	2	2	2	2	2	1	1	2	2	2	2	2	2	2	2	2	2	1	1	2	2	2	2
Q13151	Q13151	Q13151	3	3	3	Heterogeneous nuclear ribonucleoprotein A0	HNRNPA0	Homo sapiens	sp|Q13151|ROA0_HUMAN Heterogeneous nuclear ribonucleoprotein A0 OS=Homo sapiens OX=9606 GN=HNRNPA0 PE=1 SV=1	1	3	3	3	2	2	3	3	3	3	3	3	3	3	3	3	2	2	3	3	3	3	3	3	3	3	3	3	2	2	3	3	3	3	3	3	3	3	3	3
O43396	O43396	O43396	7	7	7	Thioredoxin-like protein 1	TXNL1	Homo sapiens	sp|O43396|TXNL1_HUMAN Thioredoxin-like protein 1 OS=Homo sapiens OX=9606 GN=TXNL1 PE=1 SV=3	1	7	7	7	5	5	6	6	6	6	6	6	6	6	6	6	5	5	6	6	6	6	6	6	6	6	6	6	5	5	6	6	6	6	6	6	6	6	6	6
Q16181;Q6ZU15	Q16181	Q16181	7;1	7;1	7;1	Septin-7	SEPTIN7	Homo sapiens	sp|Q16181|SEPT7_HUMAN Septin-7 OS=Homo sapiens OX=9606 GN=SEPTIN7 PE=1 SV=2	2	7	7	7	2	0	3	4	5	4	5	5	6	5	4	3	2	0	3	4	5	4	5	5	6	5	4	3	2	0	3	4	5	4	5	5	6	5	4	3
Q9Y6G9	Q9Y6G9	Q9Y6G9	11	11	10	Cytoplasmic dynein 1 light intermediate chain 1	DYNC1LI1	Homo sapiens	sp|Q9Y6G9|DC1L1_HUMAN Cytoplasmic dynein 1 light intermediate chain 1 OS=Homo sapiens OX=9606 GN=DYNC1LI1 PE=1 SV=3	1	11	11	10	8	9	10	10	9	10	10	11	11	9	9	8	8	9	10	10	9	10	10	11	11	9	9	8	8	9	10	9	9	9	10	10	10	9	9	8
P19404	P19404	P19404	7	7	7	NADH dehydrogenase [ubiquinone] flavoprotein 2, mitochondrial	NDUFV2	Homo sapiens	sp|P19404|NDUV2_HUMAN NADH dehydrogenase [ubiquinone] flavoprotein 2, mitochondrial OS=Homo sapiens OX=9606 GN=NDUFV2 PE=1 SV=2	1	7	7	7	4	5	5	6	5	5	5	6	6	5	7	7	4	5	5	6	5	5	5	6	6	5	7	7	4	5	5	6	5	5	5	6	6	5	7	7
Q92841;P17844	Q92841	Q92841	18;4	18;4	17;3	Probable ATP-dependent RNA helicase DDX17	DDX17	Homo sapiens	sp|Q92841|DDX17_HUMAN Probable ATP-dependent RNA helicase DDX17 OS=Homo sapiens OX=9606 GN=DDX17 PE=1 SV=2	2	18	18	17	7	8	9	15	12	13	12	16	15	14	14	14	7	8	9	15	12	13	12	16	15	14	14	14	7	8	8	14	11	13	11	15	14	14	14	14
Q86V81	Q86V81	Q86V81	6	6	6	THO complex subunit 4	ALYREF	Homo sapiens	sp|Q86V81|THOC4_HUMAN THO complex subunit 4 OS=Homo sapiens OX=9606 GN=ALYREF PE=1 SV=3	1	6	6	6	3	3	3	3	3	3	3	3	3	4	4	3	3	3	3	3	3	3	3	3	3	4	4	3	3	3	3	3	3	3	3	3	3	4	4	3
P36543;Q96A05	P36543	P36543	12;4	12;4	12;4	V-type proton ATPase subunit E 1	ATP6V1E1	Homo sapiens	sp|P36543|VATE1_HUMAN V-type proton ATPase subunit E 1 OS=Homo sapiens OX=9606 GN=ATP6V1E1 PE=1 SV=1	2	12	12	12	9	8	8	9	9	9	10	8	9	9	9	9	9	8	8	9	9	9	10	8	9	9	9	9	9	8	8	9	9	9	10	8	9	9	9	9
P06748	P06748	P06748	7	7	7	Nucleophosmin	NPM1	Homo sapiens	sp|P06748|NPM_HUMAN Nucleophosmin OS=Homo sapiens OX=9606 GN=NPM1 PE=1 SV=2	1	7	7	7	6	7	7	6	4	6	6	6	6	6	6	5	6	7	7	6	4	6	6	6	6	6	6	5	6	7	7	6	4	6	6	6	6	6	6	5
P61163	P61163	P61163	9	9	5	Alpha-centractin	ACTR1A	Homo sapiens	sp|P61163|ACTZ_HUMAN Alpha-centractin OS=Homo sapiens OX=9606 GN=ACTR1A PE=1 SV=1	1	9	9	5	6	4	6	7	7	8	6	7	7	8	7	7	6	4	6	7	7	8	6	7	7	8	7	7	4	3	4	4	4	4	4	4	4	4	4	4
Q8IW45	Q8IW45	Q8IW45	4	4	4	ATP-dependent (S)-NAD(P)H-hydrate dehydratase	NAXD	Homo sapiens	sp|Q8IW45|NNRD_HUMAN ATP-dependent (S)-NAD(P)H-hydrate dehydratase OS=Homo sapiens OX=9606 GN=NAXD PE=1 SV=1	1	4	4	4	4	4	4	4	4	4	4	4	4	4	4	4	4	4	4	4	4	4	4	4	4	4	4	4	4	4	4	4	4	4	4	4	4	4	4	4
A1XQR9;P62304	A1XQR9;P62304	A1XQR9	4;4	4;4	4;4	Small nuclear ribonucleoprotein E	SNRPE	Sus scrofa	sp|A1XQR9|RUXE_PIG Small nuclear ribonucleoprotein E OS=Sus scrofa OX=9823 GN=SNRPE PE=3 SV=1;sp|P62304|RUXE_HUMAN Small nuclear ribonucleoprotein E OS=Homo sapiens OX=9606 GN=SNRPE PE=1 SV=1	2	4	4	4	4	4	4	4	4	4	4	4	4	4	4	4	4	4	4	4	4	4	4	4	4	4	4	4	4	4	4	4	4	4	4	4	4	4	4	4
Q92522	Q92522	Q92522	7	7	7	Histone H1x	H1FX	Homo sapiens	sp|Q92522|H1X_HUMAN Histone H1x OS=Homo sapiens OX=9606 GN=H1FX PE=1 SV=1	1	7	7	7	5	6	6	6	6	6	6	6	6	6	6	6	5	6	6	6	6	6	6	6	6	6	6	6	5	6	6	6	6	6	6	6	6	6	6	6
Q13885	Q13885	Q13885	23	3	0	Tubulin beta-2A chain	TUBB2A	Homo sapiens	sp|Q13885|TBB2A_HUMAN Tubulin beta-2A chain OS=Homo sapiens OX=9606 GN=TUBB2A PE=1 SV=1	1	23	3	0	21	19	21	20	19	22	20	20	20	22	20	21	3	3	3	3	3	3	3	3	3	3	3	3	0	0	0	0	0	0	0	0	0	0	0	0
Q6QAT0;P62910	Q6QAT0;P62910	Q6QAT0	8;8	8;8	8;8	60S ribosomal protein L32	RPL32	Sus scrofa	sp|Q6QAT0|RL32_PIG 60S ribosomal protein L32 OS=Sus scrofa OX=9823 GN=RPL32 PE=1 SV=3;sp|P62910|RL32_HUMAN 60S ribosomal protein L32 OS=Homo sapiens OX=9606 GN=RPL32 PE=1 SV=2	2	8	8	8	6	6	7	6	6	4	6	5	5	5	4	4	6	6	7	6	6	4	6	5	5	5	4	4	6	6	7	6	6	4	6	5	5	5	4	4
Q8TAF3	Q8TAF3	Q8TAF3	16	16	16	WD repeat-containing protein 48	WDR48	Homo sapiens	sp|Q8TAF3|WDR48_HUMAN WD repeat-containing protein 48 OS=Homo sapiens OX=9606 GN=WDR48 PE=1 SV=1	1	16	16	16	13	13	14	13	14	15	13	14	13	14	14	14	13	13	14	13	14	15	13	14	13	14	14	14	13	13	14	13	14	15	13	14	13	14	14	14
Q8N8Y2	Q8N8Y2	Q8N8Y2	2	2	2	V-type proton ATPase subunit d 2	ATP6V0D2	Homo sapiens	sp|Q8N8Y2|VA0D2_HUMAN V-type proton ATPase subunit d 2 OS=Homo sapiens OX=9606 GN=ATP6V0D2 PE=2 SV=1	1	2	2	2	2	2	2	2	1	2	1	1	2	2	1	1	2	2	2	2	1	2	1	1	2	2	1	1	2	2	2	2	1	2	1	1	2	2	1	1
Q05193	Q05193	Q05193	13	13	5	Dynamin-1	DNM1	Homo sapiens	sp|Q05193|DYN1_HUMAN Dynamin-1 OS=Homo sapiens OX=9606 GN=DNM1 PE=1 SV=2	1	13	13	5	9	11	12	11	11	10	11	11	12	9	8	9	9	11	12	11	11	10	11	11	12	9	8	9	3	4	5	4	4	3	4	4	5	2	3	3
Q12792	Q12792	Q12792	3	3	3	Twinfilin-1	TWF1	Homo sapiens	sp|Q12792|TWF1_HUMAN Twinfilin-1 OS=Homo sapiens OX=9606 GN=TWF1 PE=1 SV=3	1	3	3	3	2	2	2	2	2	2	2	2	3	3	2	2	2	2	2	2	2	2	2	2	3	3	2	2	2	2	2	2	2	2	2	2	3	3	2	2
Q29214;P05388;Q8NHW5	Q29214;P05388;Q8NHW5	Q29214	9;8;6	9;8;6	9;8;6	60S acidic ribosomal protein P0	RPLP0	Sus scrofa	sp|Q29214|RLA0_PIG 60S acidic ribosomal protein P0 OS=Sus scrofa OX=9823 GN=RPLP0 PE=1 SV=2;sp|P05388|RLA0_HUMAN 60S acidic ribosomal protein P0 OS=Homo sapiens OX=9606 GN=RPLP0 PE=1 SV=1;sp|Q8NHW5|RLA0L_HUMAN 60S acidic ribosomal protein P0-like OS=Homo s	3	9	9	9	8	8	8	8	9	8	5	7	8	8	8	6	8	8	8	8	9	8	5	7	8	8	8	6	8	8	8	8	9	8	5	7	8	8	8	6
Q96FQ6	Q96FQ6	Q96FQ6	3	3	3	Protein S100-A16	S100A16	Homo sapiens	sp|Q96FQ6|S10AG_HUMAN Protein S100-A16 OS=Homo sapiens OX=9606 GN=S100A16 PE=1 SV=1	1	3	3	3	3	3	2	2	2	3	3	2	2	3	2	2	3	3	2	2	2	3	3	2	2	3	2	2	3	3	2	2	2	3	3	2	2	3	2	2
Q9NZR1	Q9NZR1	Q9NZR1	9	9	8	Tropomodulin-2	TMOD2	Homo sapiens	sp|Q9NZR1|TMOD2_HUMAN Tropomodulin-2 OS=Homo sapiens OX=9606 GN=TMOD2 PE=1 SV=1	1	9	9	8	5	6	7	9	9	9	8	9	9	8	9	6	5	6	7	9	9	9	8	9	9	8	9	6	5	5	6	8	8	8	7	8	8	7	8	6
O18766;P08100	O18766	O18766	3;1	3;1	3;1	Rhodopsin	RHO	Sus scrofa	sp|O18766|OPSD_PIG Rhodopsin OS=Sus scrofa OX=9823 GN=RHO PE=1 SV=1	2	3	3	3	3	3	3	3	3	3	3	3	3	3	3	3	3	3	3	3	3	3	3	3	3	3	3	3	3	3	3	3	3	3	3	3	3	3	3	3
P23297	P23297	P23297	2	2	2	Protein S100-A1	S100A1	Homo sapiens	sp|P23297|S10A1_HUMAN Protein S100-A1 OS=Homo sapiens OX=9606 GN=S100A1 PE=1 SV=2	1	2	2	2	2	2	2	2	2	2	2	2	2	2	2	2	2	2	2	2	2	2	2	2	2	2	2	2	2	2	2	2	2	2	2	2	2	2	2	2
P30086	P30086	P30086	5	5	5	Phosphatidylethanolamine-binding protein 1	PEBP1	Homo sapiens	sp|P30086|PEBP1_HUMAN Phosphatidylethanolamine-binding protein 1 OS=Homo sapiens OX=9606 GN=PEBP1 PE=1 SV=3	1	5	5	5	5	4	4	4	4	4	5	5	4	4	4	4	5	4	4	4	4	4	5	5	4	4	4	4	5	4	4	4	4	4	5	5	4	4	4	4
Q29048	Q29048	Q29048	13	13	2	V-type proton ATPase catalytic subunit A	ATP6V1A	Sus scrofa	sp|Q29048|VATA_PIG V-type proton ATPase catalytic subunit A OS=Sus scrofa OX=9823 GN=ATP6V1A PE=2 SV=2	1	13	13	2	9	9	10	11	9	10	10	11	11	10	8	8	9	9	10	11	9	10	10	11	11	10	8	8	1	1	1	2	1	1	1	1	1	1	0	0
Q14011	Q14011	Q14011	4	4	4	Cold-inducible RNA-binding protein	CIRBP	Homo sapiens	sp|Q14011|CIRBP_HUMAN Cold-inducible RNA-binding protein OS=Homo sapiens OX=9606 GN=CIRBP PE=1 SV=1	1	4	4	4	3	2	2	4	4	4	3	4	4	4	4	4	3	2	2	4	4	4	3	4	4	4	4	4	3	2	2	4	4	4	3	4	4	4	4	4
P49821	P49821	P49821	6	6	6	NADH dehydrogenase [ubiquinone] flavoprotein 1, mitochondrial	NDUFV1	Homo sapiens	sp|P49821|NDUV1_HUMAN NADH dehydrogenase [ubiquinone] flavoprotein 1, mitochondrial OS=Homo sapiens OX=9606 GN=NDUFV1 PE=1 SV=4	1	6	6	6	1	1	4	3	4	4	3	4	4	6	4	3	1	1	4	3	4	4	3	4	4	6	4	3	1	1	4	3	4	4	3	4	4	6	4	3
P63010;Q10567	P63010;Q10567	P63010	12;9	12;9	12;9	AP-2 complex subunit beta	AP2B1	Homo sapiens	sp|P63010|AP2B1_HUMAN AP-2 complex subunit beta OS=Homo sapiens OX=9606 GN=AP2B1 PE=1 SV=1;sp|Q10567|AP1B1_HUMAN AP-1 complex subunit beta-1 OS=Homo sapiens OX=9606 GN=AP1B1 PE=1 SV=2	2	12	12	12	4	4	5	7	5	7	7	9	9	7	8	6	4	4	5	7	5	7	7	9	9	7	8	6	4	4	5	7	5	7	7	9	9	7	8	6
P62979;P63053;P0CG68;P62987;P0CG47;P0CG48	P62979;P63053;P0CG68;P62987;P0CG47;P0CG48	P62979	6;4;4;4;4;4	6;4;4;4;4;4	6;4;4;4;4;4	Ubiquitin-40S ribosomal protein S27a	RPS27A	Homo sapiens	sp|P62979|RS27A_HUMAN Ubiquitin-40S ribosomal protein S27a OS=Homo sapiens OX=9606 GN=RPS27A PE=1 SV=2;sp|P63053|RL40_PIG Ubiquitin-60S ribosomal protein L40 OS=Sus scrofa OX=9823 GN=UBA52 PE=1 SV=2;sp|P0CG68|UBC_PIG Polyubiquitin-C OS=Sus scrofa OX=9823 G	6	6	6	6	5	5	5	6	6	6	6	6	6	6	5	5	5	5	5	6	6	6	6	6	6	6	5	5	5	5	5	6	6	6	6	6	6	6	5	5
Q16864	Q16864	Q16864	5	5	5	V-type proton ATPase subunit F	ATP6V1F	Homo sapiens	sp|Q16864|VATF_HUMAN V-type proton ATPase subunit F OS=Homo sapiens OX=9606 GN=ATP6V1F PE=1 SV=2	1	5	5	5	5	5	5	5	5	5	5	5	5	5	4	5	5	5	5	5	5	5	5	5	5	5	4	5	5	5	5	5	5	5	5	5	5	5	4	5
P78356	P78356	P78356	6	6	3	Phosphatidylinositol 5-phosphate 4-kinase type-2 beta	PIP4K2B	Homo sapiens	sp|P78356|PI42B_HUMAN Phosphatidylinositol 5-phosphate 4-kinase type-2 beta OS=Homo sapiens OX=9606 GN=PIP4K2B PE=1 SV=1	1	6	6	3	2	1	3	4	4	4	5	6	5	4	3	2	2	1	3	4	4	4	5	6	5	4	3	2	1	0	1	2	2	2	3	3	3	2	2	1
O19069;P53597	O19069	O19069	8;3	8;3	8;3	Succinate--CoA ligase [ADP/GDP-forming] subunit alpha, mitochondrial	SUCLG1	Sus scrofa	sp|O19069|SUCA_PIG Succinate--CoA ligase [ADP/GDP-forming] subunit alpha, mitochondrial OS=Sus scrofa OX=9823 GN=SUCLG1 PE=1 SV=2	2	8	8	8	8	8	8	8	8	7	8	8	8	8	8	8	8	8	8	8	8	7	8	8	8	8	8	8	8	8	8	8	8	7	8	8	8	8	8	8
P17600	P17600	P17600	14	14	12	Synapsin-1	SYN1	Homo sapiens	sp|P17600|SYN1_HUMAN Synapsin-1 OS=Homo sapiens OX=9606 GN=SYN1 PE=1 SV=3	1	14	14	12	4	4	7	12	10	9	13	13	13	9	9	7	4	4	7	12	10	9	13	13	13	9	9	7	4	4	6	11	10	9	11	12	12	9	8	7
P62760;Q9UM19	P62760	P62760	15;3	15;3	15;3	Visinin-like protein 1	VSNL1	Homo sapiens	sp|P62760|VISL1_HUMAN Visinin-like protein 1 OS=Homo sapiens OX=9606 GN=VSNL1 PE=1 SV=2	2	15	15	15	9	10	9	11	8	10	11	11	12	10	10	7	9	10	9	11	8	10	11	11	12	10	10	7	9	10	9	11	8	10	11	11	12	10	10	7
Q9BPW8	Q9BPW8	Q9BPW8	13	13	11	Protein NipSnap homolog 1	NIPSNAP1	Homo sapiens	sp|Q9BPW8|NIPS1_HUMAN Protein NipSnap homolog 1 OS=Homo sapiens OX=9606 GN=NIPSNAP1 PE=1 SV=1	1	13	13	11	10	9	9	10	11	11	11	11	11	10	11	10	10	9	9	10	11	11	11	11	11	10	11	10	9	8	8	9	10	10	10	10	10	9	10	9
P28331	P28331	P28331	14	14	14	NADH-ubiquinone oxidoreductase 75 kDa subunit, mitochondrial	NDUFS1	Homo sapiens	sp|P28331|NDUS1_HUMAN NADH-ubiquinone oxidoreductase 75 kDa subunit, mitochondrial OS=Homo sapiens OX=9606 GN=NDUFS1 PE=1 SV=3	1	14	14	14	8	9	10	10	10	11	11	12	11	11	10	8	8	9	10	10	10	11	11	12	11	11	10	8	8	9	10	10	10	11	11	12	11	11	10	8
Q96P16	Q96P16	Q96P16	9	9	6	Regulation of nuclear pre-mRNA domain-containing protein 1A	RPRD1A	Homo sapiens	sp|Q96P16|RPR1A_HUMAN Regulation of nuclear pre-mRNA domain-containing protein 1A OS=Homo sapiens OX=9606 GN=RPRD1A PE=1 SV=1	1	9	9	6	3	5	5	5	4	6	2	8	8	7	6	4	3	5	5	5	4	6	2	8	8	7	6	4	3	5	5	4	4	4	2	5	6	5	5	3
P08835	P08835	P08835	23	15	14	Serum albumin	ALB	Sus scrofa	sp|P08835|ALBU_PIG Serum albumin OS=Sus scrofa OX=9823 GN=ALB PE=1 SV=2	1	23	15	14	13	13	17	15	13	14	18	19	16	13	11	11	7	8	9	11	10	12	14	15	13	11	9	9	6	7	8	10	9	11	13	14	12	10	8	8
P02547	P02547	P02547	23	19	3	Neurofilament light polypeptide	NEFL	Sus scrofa	sp|P02547|NFL_PIG Neurofilament light polypeptide OS=Sus scrofa OX=9823 GN=NEFL PE=1 SV=3	1	23	19	3	20	20	21	20	21	21	20	18	20	20	20	20	16	17	17	16	17	17	16	14	16	16	16	16	2	2	2	2	2	3	2	2	2	2	2	2
P62263	P62263	P62263	10	10	10	40S ribosomal protein S14	RPS14	Homo sapiens	sp|P62263|RS14_HUMAN 40S ribosomal protein S14 OS=Homo sapiens OX=9606 GN=RPS14 PE=1 SV=3	1	10	10	10	9	8	8	8	8	8	6	6	8	8	7	9	9	8	8	8	8	8	6	6	8	8	7	9	9	8	8	8	8	8	6	6	8	8	7	9
P37108	P37108	P37108	2	2	2	Signal recognition particle 14 kDa protein	SRP14	Homo sapiens	sp|P37108|SRP14_HUMAN Signal recognition particle 14 kDa protein OS=Homo sapiens OX=9606 GN=SRP14 PE=1 SV=2	1	2	2	2	1	1	1	2	0	1	2	1	1	1	1	1	1	1	1	2	0	1	2	1	1	1	1	1	1	1	1	2	0	1	2	1	1	1	1	1
P84098	P84098	P84098	4	4	4	60S ribosomal protein L19	RPL19	Homo sapiens	sp|P84098|RL19_HUMAN 60S ribosomal protein L19 OS=Homo sapiens OX=9606 GN=RPL19 PE=1 SV=1	1	4	4	4	4	2	2	3	3	3	3	3	3	3	3	3	4	2	2	3	3	3	3	3	3	3	3	3	4	2	2	3	3	3	3	3	3	3	3	3
P36404	P36404	P36404	3	3	3	ADP-ribosylation factor-like protein 2	ARL2	Homo sapiens	sp|P36404|ARL2_HUMAN ADP-ribosylation factor-like protein 2 OS=Homo sapiens OX=9606 GN=ARL2 PE=1 SV=4	1	3	3	3	2	3	3	2	2	2	2	1	2	2	2	2	2	3	3	2	2	2	2	1	2	2	2	2	2	3	3	2	2	2	2	1	2	2	2	2
Q9TVC1;Q9UI12	Q9TVC1;Q9UI12	Q9TVC1	3;3	3;3	3;3	V-type proton ATPase subunit H	ATP6V1H	Sus scrofa	sp|Q9TVC1|VATH_PIG V-type proton ATPase subunit H OS=Sus scrofa OX=9823 GN=ATP6V1H PE=2 SV=1;sp|Q9UI12|VATH_HUMAN V-type proton ATPase subunit H OS=Homo sapiens OX=9606 GN=ATP6V1H PE=1 SV=1	2	3	3	3	0	0	2	2	2	3	3	3	2	3	2	2	0	0	2	2	2	3	3	3	2	3	2	2	0	0	2	2	2	3	3	3	2	3	2	2
O75533	O75533	O75533	18	18	18	Splicing factor 3B subunit 1	SF3B1	Homo sapiens	sp|O75533|SF3B1_HUMAN Splicing factor 3B subunit 1 OS=Homo sapiens OX=9606 GN=SF3B1 PE=1 SV=3	1	18	18	18	7	9	8	14	10	11	15	17	16	11	10	10	7	9	8	14	10	11	15	17	16	11	10	10	7	9	8	14	10	11	15	17	16	11	10	10
Q0QF01;P31040	Q0QF01;P31040	Q0QF01	15;9	15;9	15;9	Succinate dehydrogenase [ubiquinone] flavoprotein subunit, mitochondrial	SDHA	Sus scrofa	sp|Q0QF01|SDHA_PIG Succinate dehydrogenase [ubiquinone] flavoprotein subunit, mitochondrial OS=Sus scrofa OX=9823 GN=SDHA PE=1 SV=2;sp|P31040|SDHA_HUMAN Succinate dehydrogenase [ubiquinone] flavoprotein subunit, mitochondrial OS=Homo sapiens OX=9606 GN=SDH	2	15	15	15	11	11	11	12	13	13	12	13	13	13	12	12	11	11	11	12	13	13	12	13	13	13	12	12	11	11	11	12	13	13	12	13	13	13	12	12
P62280	P62280	P62280	13	13	13	40S ribosomal protein S11	RPS11	Homo sapiens	sp|P62280|RS11_HUMAN 40S ribosomal protein S11 OS=Homo sapiens OX=9606 GN=RPS11 PE=1 SV=3	1	13	13	13	11	11	10	12	12	12	11	11	11	11	11	12	11	11	10	12	12	12	11	11	11	11	11	12	11	11	10	12	12	12	11	11	11	11	11	12
P08238;Q58FF7;Q58FF8	P08238	P08238	18;8;4	8;3;1	7;3;1	Heat shock protein HSP 90-beta	HSP90AB1	Homo sapiens	sp|P08238|HS90B_HUMAN Heat shock protein HSP 90-beta OS=Homo sapiens OX=9606 GN=HSP90AB1 PE=1 SV=4	3	18	8	7	10	10	13	14	13	12	12	13	15	14	12	13	1	1	4	5	4	3	4	4	6	4	3	4	1	1	3	4	3	3	3	3	5	3	2	3
P09104	P09104	P09104	11	8	8	Gamma-enolase	ENO2	Homo sapiens	sp|P09104|ENOG_HUMAN Gamma-enolase OS=Homo sapiens OX=9606 GN=ENO2 PE=1 SV=3	1	11	8	8	6	5	7	8	7	8	4	7	9	8	6	7	4	3	5	5	4	5	1	4	6	5	3	4	4	3	5	5	4	5	1	4	6	5	3	4
P07910;P0DMR1;O60812;B7ZW38;B2RXH8	P07910	P07910	9;4;4;4;4	9;4;4;4;4	9;4;4;4;4	Heterogeneous nuclear ribonucleoproteins C1/C2	HNRNPC	Homo sapiens	sp|P07910|HNRPC_HUMAN Heterogeneous nuclear ribonucleoproteins C1/C2 OS=Homo sapiens OX=9606 GN=HNRNPC PE=1 SV=4	5	9	9	9	7	7	7	8	9	8	8	8	8	8	8	8	7	7	7	8	9	8	8	8	8	8	8	8	7	7	7	8	9	8	8	8	8	8	8	8
P62318	P62318	P62318	4	4	4	Small nuclear ribonucleoprotein Sm D3	SNRPD3	Homo sapiens	sp|P62318|SMD3_HUMAN Small nuclear ribonucleoprotein Sm D3 OS=Homo sapiens OX=9606 GN=SNRPD3 PE=1 SV=1	1	4	4	4	4	4	4	4	4	4	4	4	4	4	4	4	4	4	4	4	4	4	4	4	4	4	4	4	4	4	4	4	4	4	4	4	4	4	4	4
P62244	P62244	P62244	9	9	9	40S ribosomal protein S15a	RPS15A	Homo sapiens	sp|P62244|RS15A_HUMAN 40S ribosomal protein S15a OS=Homo sapiens OX=9606 GN=RPS15A PE=1 SV=2	1	9	9	9	8	8	8	7	8	7	7	8	7	7	7	7	8	8	8	7	8	7	7	8	7	7	7	7	8	8	8	7	8	7	7	8	7	7	7	7
P39019;Q29308	P39019;Q29308	P39019	14;11	14;11	14;11	40S ribosomal protein S19	RPS19	Homo sapiens	sp|P39019|RS19_HUMAN 40S ribosomal protein S19 OS=Homo sapiens OX=9606 GN=RPS19 PE=1 SV=2;sp|Q29308|RS19_PIG 40S ribosomal protein S19 (Fragment) OS=Sus scrofa OX=9823 GN=RPS19 PE=2 SV=3	2	14	14	14	13	13	13	14	13	13	11	9	12	13	12	13	13	13	13	14	13	13	11	9	12	13	12	13	13	13	13	14	13	13	11	9	12	13	12	13
P82460;P10599	P82460	P82460	4;1	4;1	4;1	Thioredoxin	TXN	Sus scrofa	sp|P82460|THIO_PIG Thioredoxin OS=Sus scrofa OX=9823 GN=TXN PE=1 SV=3	2	4	4	4	4	4	4	4	4	4	4	4	4	4	4	4	4	4	4	4	4	4	4	4	4	4	4	4	4	4	4	4	4	4	4	4	4	4	4	4
Q9Y3B4	Q9Y3B4	Q9Y3B4	5	5	5	Splicing factor 3B subunit 6	SF3B6	Homo sapiens	sp|Q9Y3B4|SF3B6_HUMAN Splicing factor 3B subunit 6 OS=Homo sapiens OX=9606 GN=SF3B6 PE=1 SV=1	1	5	5	5	3	3	3	5	5	4	4	4	5	4	4	4	3	3	3	5	5	4	4	4	5	4	4	4	3	3	3	5	5	4	4	4	5	4	4	4
Q6QRN9	Q6QRN9	Q6QRN9	15	15	2	ADP/ATP translocase 3	SLC25A6	Sus scrofa	sp|Q6QRN9|ADT3_PIG ADP/ATP translocase 3 OS=Sus scrofa OX=9823 GN=SLC25A6 PE=2 SV=3	1	15	15	2	13	13	12	12	11	13	12	12	12	12	12	11	13	13	12	12	11	13	12	12	12	12	12	11	1	1	1	1	1	1	1	1	1	1	1	0
P61981	P61981	P61981	6	4	4	14-3-3 protein gamma	YWHAG	Homo sapiens	sp|P61981|1433G_HUMAN 14-3-3 protein gamma OS=Homo sapiens OX=9606 GN=YWHAG PE=1 SV=2	1	6	4	4	4	4	5	4	4	5	4	4	4	5	4	5	2	2	3	2	2	3	2	2	2	3	2	3	2	2	3	2	2	3	2	2	2	3	2	3
P29412	P29412	P29412	2	1	1	Elongation factor 1-beta	EEF1B	Sus scrofa	sp|P29412|EF1B_PIG Elongation factor 1-beta OS=Sus scrofa OX=9823 GN=EEF1B PE=1 SV=1	1	2	1	1	2	2	2	2	2	2	2	2	2	2	2	2	1	1	1	1	1	1	1	1	1	1	1	1	1	1	1	1	1	1	1	1	1	1	1	1
P00339;P00338	P00339	P00339	14;4	12;2	12;2	L-lactate dehydrogenase A chain	LDHA	Sus scrofa	sp|P00339|LDHA_PIG L-lactate dehydrogenase A chain OS=Sus scrofa OX=9823 GN=LDHA PE=1 SV=3	2	14	12	12	10	11	10	12	11	13	12	13	12	13	12	11	9	10	9	10	10	12	11	12	11	12	10	10	9	10	9	10	10	12	11	12	11	12	10	10
P62241	P62241	P62241	8	8	8	40S ribosomal protein S8	RPS8	Homo sapiens	sp|P62241|RS8_HUMAN 40S ribosomal protein S8 OS=Homo sapiens OX=9606 GN=RPS8 PE=1 SV=2	1	8	8	8	6	6	6	7	6	6	7	5	7	6	6	7	6	6	6	7	6	6	7	5	7	6	6	7	6	6	6	7	6	6	7	5	7	6	6	7
P67809	P67809	P67809	7	7	3	Y-box-binding protein 1	YBX1	Homo sapiens	sp|P67809|YBOX1_HUMAN Y-box-binding protein 1 OS=Homo sapiens OX=9606 GN=YBX1 PE=1 SV=3	1	7	7	3	3	3	3	5	5	5	4	6	6	4	4	3	3	3	3	5	5	5	4	6	6	4	4	3	2	2	2	3	3	3	3	3	3	2	2	2
P16276	P16276	P16276	13	13	6	Aconitate hydratase, mitochondrial	ACO2	Sus scrofa	sp|P16276|ACON_PIG Aconitate hydratase, mitochondrial OS=Sus scrofa OX=9823 GN=ACO2 PE=1 SV=1	1	13	13	6	6	5	6	7	6	9	6	9	6	10	10	10	6	5	6	7	6	9	6	9	6	10	10	10	3	2	2	2	2	3	2	2	1	4	4	4
P62258	P62258	P62258	14	14	12	14-3-3 protein epsilon	YWHAE	Homo sapiens	sp|P62258|1433E_HUMAN 14-3-3 protein epsilon OS=Homo sapiens OX=9606 GN=YWHAE PE=1 SV=1	1	14	14	12	12	12	13	13	11	13	12	13	14	13	13	13	12	12	13	13	11	13	12	13	14	13	13	13	10	10	11	11	9	11	10	11	12	11	11	11
Q9HCY8	Q9HCY8	Q9HCY8	7	7	7	Protein S100-A14	S100A14	Homo sapiens	sp|Q9HCY8|S10AE_HUMAN Protein S100-A14 OS=Homo sapiens OX=9606 GN=S100A14 PE=1 SV=1	1	7	7	7	5	6	6	6	6	5	6	5	6	5	5	5	5	6	6	6	6	5	6	5	6	5	5	5	5	6	6	6	6	5	6	5	6	5	5	5
P02554;A6NNZ2;CON__ENSEMBL:ENSBTAP00000025008;Q9H4B7	P02554	P02554	23;8;5;5	3;0;0;0	0;0;0;0	Tubulin beta chain		Sus scrofa	sp|P02554|TBB_PIG Tubulin beta chain OS=Sus scrofa OX=9823 PE=1 SV=1	4	23	3	0	21	19	21	20	19	22	20	20	20	22	20	21	3	2	3	3	3	3	3	3	3	3	3	3	0	0	0	0	0	0	0	0	0	0	0	0
P26196	P26196	P26196	12	12	12	Probable ATP-dependent RNA helicase DDX6	DDX6	Homo sapiens	sp|P26196|DDX6_HUMAN Probable ATP-dependent RNA helicase DDX6 OS=Homo sapiens OX=9606 GN=DDX6 PE=1 SV=2	1	12	12	12	8	8	11	11	11	10	11	11	11	10	10	10	8	8	11	11	11	10	11	11	11	10	10	10	8	8	11	11	11	10	11	11	11	10	10	10
P10809	P10809	P10809	14	14	14	60 kDa heat shock protein, mitochondrial	HSPD1	Homo sapiens	sp|P10809|CH60_HUMAN 60 kDa heat shock protein, mitochondrial OS=Homo sapiens OX=9606 GN=HSPD1 PE=1 SV=2	1	14	14	14	4	5	8	10	8	11	8	8	8	9	7	7	4	5	8	10	8	11	8	8	8	9	7	7	4	5	8	10	8	11	8	8	8	9	7	7
P61513;A6NKH3	P61513	P61513	5;1	5;1	5;1	60S ribosomal protein L37a	RPL37A	Homo sapiens	sp|P61513|RL37A_HUMAN 60S ribosomal protein L37a OS=Homo sapiens OX=9606 GN=RPL37A PE=1 SV=2	2	5	5	5	5	5	5	5	5	5	5	5	5	5	5	5	5	5	5	5	5	5	5	5	5	5	5	5	5	5	5	5	5	5	5	5	5	5	5	5
P63208	P63208	P63208	7	7	7	S-phase kinase-associated protein 1	SKP1	Homo sapiens	sp|P63208|SKP1_HUMAN S-phase kinase-associated protein 1 OS=Homo sapiens OX=9606 GN=SKP1 PE=1 SV=2	1	7	7	7	5	5	7	5	5	5	5	5	5	5	5	5	5	5	7	5	5	5	5	5	5	5	5	5	5	5	7	5	5	5	5	5	5	5	5	5
Q15555	Q15555	Q15555	11	10	10	Microtubule-associated protein RP/EB family member 2	MAPRE2	Homo sapiens	sp|Q15555|MARE2_HUMAN Microtubule-associated protein RP/EB family member 2 OS=Homo sapiens OX=9606 GN=MAPRE2 PE=1 SV=1	1	11	10	10	8	8	10	10	9	9	7	9	10	9	9	9	7	7	9	9	8	8	6	8	9	8	8	8	7	7	9	9	8	8	6	8	9	8	8	8
P17858	P17858	P17858	9	6	5	ATP-dependent 6-phosphofructokinase, liver type	PFKL	Homo sapiens	sp|P17858|PFKAL_HUMAN ATP-dependent 6-phosphofructokinase, liver type OS=Homo sapiens OX=9606 GN=PFKL PE=1 SV=6	1	9	6	5	5	5	6	7	7	6	6	8	7	7	5	5	3	3	4	5	5	4	4	6	5	4	3	3	2	2	3	4	4	3	3	5	4	3	2	2
P08579	P08579	P08579	10	7	7	U2 small nuclear ribonucleoprotein B	SNRPB2	Homo sapiens	sp|P08579|RU2B_HUMAN U2 small nuclear ribonucleoprotein B OS=Homo sapiens OX=9606 GN=SNRPB2 PE=1 SV=1	1	10	7	7	8	8	8	8	8	8	8	8	8	8	8	7	6	6	6	6	6	6	6	6	6	6	6	5	6	6	6	6	6	6	6	6	6	6	6	5
P60891;P21108;P11908	P60891;P21108;P11908	P60891	8;5;4	8;5;4	8;5;4	Ribose-phosphate pyrophosphokinase 1	PRPS1	Homo sapiens	sp|P60891|PRPS1_HUMAN Ribose-phosphate pyrophosphokinase 1 OS=Homo sapiens OX=9606 GN=PRPS1 PE=1 SV=2;sp|P21108|PRPS3_HUMAN Ribose-phosphate pyrophosphokinase 3 OS=Homo sapiens OX=9606 GN=PRPS1L1 PE=1 SV=2;sp|P11908|PRPS2_HUMAN Ribose-phosphate pyrophospho	3	8	8	8	7	7	7	8	8	7	8	8	8	7	8	5	7	7	7	8	8	7	8	8	8	7	8	5	7	7	7	8	8	7	8	8	8	7	8	5
Q95342;Q07020	Q95342;Q07020	Q95342	7;7	7;7	7;7	60S ribosomal protein L18	RPL18	Sus scrofa	sp|Q95342|RL18_PIG 60S ribosomal protein L18 OS=Sus scrofa OX=9823 GN=RPL18 PE=1 SV=4;sp|Q07020|RL18_HUMAN 60S ribosomal protein L18 OS=Homo sapiens OX=9606 GN=RPL18 PE=1 SV=2	2	7	7	7	7	6	6	6	6	6	6	6	6	6	6	5	7	6	6	6	6	6	6	6	6	6	6	5	7	6	6	6	6	6	6	6	6	6	6	5
P12271	P12271	P12271	5	5	5	Retinaldehyde-binding protein 1	RLBP1	Homo sapiens	sp|P12271|RLBP1_HUMAN Retinaldehyde-binding protein 1 OS=Homo sapiens OX=9606 GN=RLBP1 PE=1 SV=2	1	5	5	5	3	3	3	2	2	4	2	2	2	5	3	5	3	3	3	2	2	4	2	2	2	5	3	5	3	3	3	2	2	4	2	2	2	5	3	5
Q9UBS4	Q9UBS4	Q9UBS4	11	11	11	DnaJ homolog subfamily B member 11	DNAJB11	Homo sapiens	sp|Q9UBS4|DJB11_HUMAN DnaJ homolog subfamily B member 11 OS=Homo sapiens OX=9606 GN=DNAJB11 PE=1 SV=1	1	11	11	11	6	7	9	9	10	10	8	7	9	11	8	6	6	7	9	9	10	10	8	7	9	11	8	6	6	7	9	9	10	10	8	7	9	11	8	6
P43243	P43243	P43243	17	17	17	Matrin-3	MATR3	Homo sapiens	sp|P43243|MATR3_HUMAN Matrin-3 OS=Homo sapiens OX=9606 GN=MATR3 PE=1 SV=2	1	17	17	17	10	7	8	11	12	12	13	12	12	14	12	13	10	7	8	11	12	12	13	12	12	14	12	13	10	7	8	11	12	12	13	12	12	14	12	13
Q99880;Q99879;Q99877;Q93079;Q5QNW6;P62807;P58876;P57053;O60814;Q96A08	Q99880;Q99879;Q99877;Q93079;Q5QNW6;P62807;P58876;P57053;O60814	Q99880	7;6;6;6;6;6;6;6;6;3	7;6;6;6;6;6;6;6;6;3	3;2;2;2;2;2;2;2;2;0	Histone H2B type 1-L	H2BC13	Homo sapiens	sp|Q99880|H2B1L_HUMAN Histone H2B type 1-L OS=Homo sapiens OX=9606 GN=H2BC13 PE=1 SV=3;sp|Q99879|H2B1M_HUMAN Histone H2B type 1-M OS=Homo sapiens OX=9606 GN=H2BC14 PE=1 SV=3;sp|Q99877|H2B1N_HUMAN Histone H2B type 1-N OS=Homo sapiens OX=9606 GN=H2BC15 PE=1	10	7	7	3	7	6	6	6	6	6	6	6	6	6	6	6	7	6	6	6	6	6	6	6	6	6	6	6	3	2	2	2	2	2	2	2	2	2	2	2
P63173	P63173	P63173	5	5	5	60S ribosomal protein L38	RPL38	Homo sapiens	sp|P63173|RL38_HUMAN 60S ribosomal protein L38 OS=Homo sapiens OX=9606 GN=RPL38 PE=1 SV=2	1	5	5	5	5	5	5	5	5	5	5	5	5	5	5	5	5	5	5	5	5	5	5	5	5	5	5	5	5	5	5	5	5	5	5	5	5	5	5	5
P31943;P55795;P52597	P31943;P55795	P31943	4;2;1	4;2;1	4;2;1	Heterogeneous nuclear ribonucleoprotein H	HNRNPH1	Homo sapiens	sp|P31943|HNRH1_HUMAN Heterogeneous nuclear ribonucleoprotein H OS=Homo sapiens OX=9606 GN=HNRNPH1 PE=1 SV=4;sp|P55795|HNRH2_HUMAN Heterogeneous nuclear ribonucleoprotein H2 OS=Homo sapiens OX=9606 GN=HNRNPH2 PE=1 SV=1	3	4	4	4	3	2	2	4	4	4	3	3	3	4	3	3	3	2	2	4	4	4	3	3	3	4	3	3	3	2	2	4	4	4	3	3	3	4	3	3
O75083	O75083	O75083	5	5	5	WD repeat-containing protein 1	WDR1	Homo sapiens	sp|O75083|WDR1_HUMAN WD repeat-containing protein 1 OS=Homo sapiens OX=9606 GN=WDR1 PE=1 SV=4	1	5	5	5	3	3	3	3	3	5	3	4	3	4	4	3	3	3	3	3	3	5	3	4	3	4	4	3	3	3	3	3	3	5	3	4	3	4	4	3
Q29554;P40939	Q29554	Q29554	10;1	10;1	10;1	Trifunctional enzyme subunit alpha, mitochondrial	HADHA	Sus scrofa	sp|Q29554|ECHA_PIG Trifunctional enzyme subunit alpha, mitochondrial OS=Sus scrofa OX=9823 GN=HADHA PE=2 SV=1	2	10	10	10	5	4	5	7	6	7	7	9	8	7	4	6	5	4	5	7	6	7	7	9	8	7	4	6	5	4	5	7	6	7	7	9	8	7	4	6
P21579;Q8N9I0	P21579	P21579	11;1	11;1	10;1	Synaptotagmin-1	SYT1	Homo sapiens	sp|P21579|SYT1_HUMAN Synaptotagmin-1 OS=Homo sapiens OX=9606 GN=SYT1 PE=1 SV=1	2	11	11	10	6	10	9	10	9	10	9	10	10	11	9	8	6	10	9	10	9	10	9	10	10	11	9	8	6	10	9	9	9	10	9	10	9	10	8	8
P18621	P18621	P18621	8	8	8	60S ribosomal protein L17	RPL17	Homo sapiens	sp|P18621|RL17_HUMAN 60S ribosomal protein L17 OS=Homo sapiens OX=9606 GN=RPL17 PE=1 SV=3	1	8	8	8	8	6	5	6	6	6	6	6	6	6	6	6	8	6	5	6	6	6	6	6	6	6	6	6	8	6	5	6	6	6	6	6	6	6	6	6
Q9MYT8;P56385	Q9MYT8;P56385	Q9MYT8	4;2	4;2	4;2	ATP synthase subunit e, mitochondrial	ATP5ME	Sus scrofa	sp|Q9MYT8|ATP5I_PIG ATP synthase subunit e, mitochondrial OS=Sus scrofa OX=9823 GN=ATP5ME PE=3 SV=4;sp|P56385|ATP5I_HUMAN ATP synthase subunit e, mitochondrial OS=Homo sapiens OX=9606 GN=ATP5ME PE=1 SV=2	2	4	4	4	4	4	4	4	4	4	4	4	4	4	4	4	4	4	4	4	4	4	4	4	4	4	4	4	4	4	4	4	4	4	4	4	4	4	4	4
P51991	P51991	P51991	9	9	9	Heterogeneous nuclear ribonucleoprotein A3	HNRNPA3	Homo sapiens	sp|P51991|ROA3_HUMAN Heterogeneous nuclear ribonucleoprotein A3 OS=Homo sapiens OX=9606 GN=HNRNPA3 PE=1 SV=2	1	9	9	9	7	8	8	8	8	8	7	7	8	8	8	6	7	8	8	8	8	8	7	7	8	8	8	6	7	8	8	8	8	8	7	7	8	8	8	6
O75348	O75348	O75348	4	4	2	V-type proton ATPase subunit G 1	ATP6V1G1	Homo sapiens	sp|O75348|VATG1_HUMAN V-type proton ATPase subunit G 1 OS=Homo sapiens OX=9606 GN=ATP6V1G1 PE=1 SV=3	1	4	4	2	4	4	4	3	3	2	2	2	4	2	2	2	4	4	4	3	3	2	2	2	4	2	2	2	2	2	2	2	2	1	1	1	2	1	1	1
O60828	O60828	O60828	5	5	5	Polyglutamine-binding protein 1	PQBP1	Homo sapiens	sp|O60828|PQBP1_HUMAN Polyglutamine-binding protein 1 OS=Homo sapiens OX=9606 GN=PQBP1 PE=1 SV=1	1	5	5	5	2	2	2	4	5	4	3	3	5	4	3	3	2	2	2	4	5	4	3	3	5	4	3	3	2	2	2	4	5	4	3	3	5	4	3	3
P01116	P01116	P01116	8	8	3	GTPase KRas	KRAS	Homo sapiens	sp|P01116|RASK_HUMAN GTPase KRas OS=Homo sapiens OX=9606 GN=KRAS PE=1 SV=1	1	8	8	3	7	7	8	8	8	8	8	8	8	8	8	8	7	7	8	8	8	8	8	8	8	8	8	8	2	2	3	3	3	3	3	3	3	3	3	3
Q07866;Q9NSK0;Q6P597	Q07866	Q07866	18;4;1	18;4;1	13;2;1	Kinesin light chain 1	KLC1	Homo sapiens	sp|Q07866|KLC1_HUMAN Kinesin light chain 1 OS=Homo sapiens OX=9606 GN=KLC1 PE=1 SV=2	3	18	18	13	13	15	15	15	15	15	15	16	16	14	16	14	13	15	15	15	15	15	15	16	16	14	16	14	9	10	10	10	10	10	10	11	11	9	11	10
P62277;P62279	P62277;P62279	P62277	12;9	12;9	12;9	40S ribosomal protein S13	RPS13	Homo sapiens	sp|P62277|RS13_HUMAN 40S ribosomal protein S13 OS=Homo sapiens OX=9606 GN=RPS13 PE=1 SV=2;sp|P62279|RS13_PIG 40S ribosomal protein S13 (Fragment) OS=Sus scrofa OX=9823 GN=RPS13 PE=2 SV=2	2	12	12	12	12	12	12	10	11	11	10	10	10	11	11	11	12	12	12	10	11	11	10	10	10	11	11	11	12	12	12	10	11	11	10	10	10	11	11	11
P00346;P40926	P00346;P40926	P00346	14;8	14;8	14;8	Malate dehydrogenase, mitochondrial	MDH2	Sus scrofa	sp|P00346|MDHM_PIG Malate dehydrogenase, mitochondrial OS=Sus scrofa OX=9823 GN=MDH2 PE=1 SV=2;sp|P40926|MDHM_HUMAN Malate dehydrogenase, mitochondrial OS=Homo sapiens OX=9606 GN=MDH2 PE=1 SV=3	2	14	14	14	9	9	9	14	14	14	14	14	14	14	13	14	9	9	9	14	14	14	14	14	14	14	13	14	9	9	9	14	14	14	14	14	14	14	13	14
P62888	P62888	P62888	6	6	6	60S ribosomal protein L30	RPL30	Homo sapiens	sp|P62888|RL30_HUMAN 60S ribosomal protein L30 OS=Homo sapiens OX=9606 GN=RPL30 PE=1 SV=2	1	6	6	6	6	6	6	6	6	6	6	6	6	6	6	6	6	6	6	6	6	6	6	6	6	6	6	6	6	6	6	6	6	6	6	6	6	6	6	6
P04350	P04350	P04350	21	4	3	Tubulin beta-4A chain	TUBB4A	Homo sapiens	sp|P04350|TBB4A_HUMAN Tubulin beta-4A chain OS=Homo sapiens OX=9606 GN=TUBB4A PE=1 SV=2	1	21	4	3	16	16	20	18	17	18	17	19	19	18	17	18	1	1	3	2	1	2	1	3	3	2	1	2	1	1	2	1	1	2	1	2	2	2	1	2
P62314	P62314	P62314	5	5	5	Small nuclear ribonucleoprotein Sm D1	SNRPD1	Homo sapiens	sp|P62314|SMD1_HUMAN Small nuclear ribonucleoprotein Sm D1 OS=Homo sapiens OX=9606 GN=SNRPD1 PE=1 SV=1	1	5	5	5	5	5	4	5	5	5	5	5	5	5	5	5	5	5	4	5	5	5	5	5	5	5	5	5	5	5	4	5	5	5	5	5	5	5	5	5
Q9Y5K8	Q9Y5K8	Q9Y5K8	10	10	10	V-type proton ATPase subunit D	ATP6V1D	Homo sapiens	sp|Q9Y5K8|VATD_HUMAN V-type proton ATPase subunit D OS=Homo sapiens OX=9606 GN=ATP6V1D PE=1 SV=1	1	10	10	10	9	9	9	9	8	8	10	8	8	8	8	8	9	9	9	9	8	8	10	8	8	8	8	8	9	9	9	9	8	8	10	8	8	8	8	8
Q15427	Q15427	Q15427	6	6	6	Splicing factor 3B subunit 4	SF3B4	Homo sapiens	sp|Q15427|SF3B4_HUMAN Splicing factor 3B subunit 4 OS=Homo sapiens OX=9606 GN=SF3B4 PE=1 SV=1	1	6	6	6	3	3	3	5	4	5	5	5	5	6	5	5	3	3	3	5	4	5	5	5	5	6	5	5	3	3	3	5	4	5	5	5	5	6	5	5
P05027;P05026	P05027	P05027	3;1	3;1	3;1	Sodium/potassium-transporting ATPase subunit beta-1	ATP1B1	Sus scrofa	sp|P05027|AT1B1_PIG Sodium/potassium-transporting ATPase subunit beta-1 OS=Sus scrofa OX=9823 GN=ATP1B1 PE=1 SV=2	2	3	3	3	2	1	3	3	1	2	3	3	3	2	2	3	2	1	3	3	1	2	3	3	3	2	2	3	2	1	3	3	1	2	3	3	3	2	2	3
P46459	P46459	P46459	5	5	5	Vesicle-fusing ATPase	NSF	Homo sapiens	sp|P46459|NSF_HUMAN Vesicle-fusing ATPase OS=Homo sapiens OX=9606 GN=NSF PE=1 SV=3	1	5	5	5	1	0	5	4	2	3	4	4	5	4	4	4	1	0	5	4	2	3	4	4	5	4	4	4	1	0	5	4	2	3	4	4	5	4	4	4
Q9H444;Q96CF2	Q9H444	Q9H444	5;1	5;1	5;1	Charged multivesicular body protein 4b	CHMP4B	Homo sapiens	sp|Q9H444|CHM4B_HUMAN Charged multivesicular body protein 4b OS=Homo sapiens OX=9606 GN=CHMP4B PE=1 SV=1	2	5	5	5	4	4	4	4	4	4	4	4	4	5	5	4	4	4	4	4	4	4	4	4	4	5	5	4	4	4	4	4	4	4	4	4	4	5	5	4
E9PAV3;Q13765;Q9BZK3	E9PAV3;Q13765	E9PAV3	5;5;1	5;5;1	5;5;1	Nascent polypeptide-associated complex subunit alpha, muscle-specific form	NACA	Homo sapiens	sp|E9PAV3|NACAM_HUMAN Nascent polypeptide-associated complex subunit alpha, muscle-specific form OS=Homo sapiens OX=9606 GN=NACA PE=1 SV=1;sp|Q13765|NACA_HUMAN Nascent polypeptide-associated complex subunit alpha OS=Homo sapiens OX=9606 GN=NACA PE=1 SV=1	3	5	5	5	4	4	4	4	4	4	4	5	4	4	4	4	4	4	4	4	4	4	4	5	4	4	4	4	4	4	4	4	4	4	4	5	4	4	4	4
Q99470	Q99470	Q99470	6	6	6	Stromal cell-derived factor 2	SDF2	Homo sapiens	sp|Q99470|SDF2_HUMAN Stromal cell-derived factor 2 OS=Homo sapiens OX=9606 GN=SDF2 PE=1 SV=2	1	6	6	6	4	4	4	6	6	4	6	6	6	4	5	5	4	4	4	6	6	4	6	6	6	4	5	5	4	4	4	6	6	4	6	6	6	4	5	5
P61421	P61421	P61421	15	15	15	V-type proton ATPase subunit d 1	ATP6V0D1	Homo sapiens	sp|P61421|VA0D1_HUMAN V-type proton ATPase subunit d 1 OS=Homo sapiens OX=9606 GN=ATP6V0D1 PE=1 SV=1	1	15	15	15	12	13	13	12	11	12	12	12	11	12	12	11	12	13	13	12	11	12	12	12	11	12	12	11	12	13	13	12	11	12	12	12	11	12	12	11
Q29361;P42766	Q29361;P42766	Q29361	7;6	7;6	7;6	60S ribosomal protein L35	RPL35	Sus scrofa	sp|Q29361|RL35_PIG 60S ribosomal protein L35 OS=Sus scrofa OX=9823 GN=RPL35 PE=1 SV=3;sp|P42766|RL35_HUMAN 60S ribosomal protein L35 OS=Homo sapiens OX=9606 GN=RPL35 PE=1 SV=2	2	7	7	7	5	5	5	5	4	4	3	3	5	5	5	4	5	5	5	5	4	4	3	3	5	5	5	4	5	5	5	5	4	4	3	3	5	5	5	4
P09661	P09661	P09661	8	8	8	U2 small nuclear ribonucleoprotein A	SNRPA1	Homo sapiens	sp|P09661|RU2A_HUMAN U2 small nuclear ribonucleoprotein A OS=Homo sapiens OX=9606 GN=SNRPA1 PE=1 SV=2	1	8	8	8	7	7	7	7	7	8	6	6	8	7	8	7	7	7	7	7	7	8	6	6	8	7	8	7	7	7	7	7	7	8	6	6	8	7	8	7
O94952	O94952	O94952	5	5	5	F-box only protein 21	FBXO21	Homo sapiens	sp|O94952|FBX21_HUMAN F-box only protein 21 OS=Homo sapiens OX=9606 GN=FBXO21 PE=2 SV=2	1	5	5	5	4	3	3	3	2	3	4	5	2	3	2	3	4	3	3	3	2	3	4	5	2	3	2	3	4	3	3	3	2	3	4	5	2	3	2	3
O60884	O60884	O60884	11	11	11	DnaJ homolog subfamily A member 2	DNAJA2	Homo sapiens	sp|O60884|DNJA2_HUMAN DnaJ homolog subfamily A member 2 OS=Homo sapiens OX=9606 GN=DNAJA2 PE=1 SV=1	1	11	11	11	8	6	9	11	11	11	9	10	11	11	11	11	8	6	9	11	11	11	9	10	11	11	11	11	8	6	9	11	11	11	9	10	11	11	11	11
P09651;Q32P51	P09651;Q32P51	P09651	13;9	12;8	12;8	Heterogeneous nuclear ribonucleoprotein A1	HNRNPA1	Homo sapiens	sp|P09651|ROA1_HUMAN Heterogeneous nuclear ribonucleoprotein A1 OS=Homo sapiens OX=9606 GN=HNRNPA1 PE=1 SV=5;sp|Q32P51|RA1L2_HUMAN Heterogeneous nuclear ribonucleoprotein A1-like 2 OS=Homo sapiens OX=9606 GN=HNRNPA1L2 PE=2 SV=2	2	13	12	12	9	11	12	12	12	13	11	11	12	12	12	12	9	11	11	11	11	12	10	10	11	11	11	11	9	11	11	11	11	12	10	10	11	11	11	11
P23284	P23284	P23284	11	11	11	Peptidyl-prolyl cis-trans isomerase B	PPIB	Homo sapiens	sp|P23284|PPIB_HUMAN Peptidyl-prolyl cis-trans isomerase B OS=Homo sapiens OX=9606 GN=PPIB PE=1 SV=2	1	11	11	11	9	9	9	9	8	8	10	9	10	8	8	8	9	9	9	9	8	8	10	9	10	8	8	8	9	9	9	9	8	8	10	9	10	8	8	8
P62913;Q29205	P62913;Q29205	P62913	13;11	13;11	13;11	60S ribosomal protein L11	RPL11	Homo sapiens	sp|P62913|RL11_HUMAN 60S ribosomal protein L11 OS=Homo sapiens OX=9606 GN=RPL11 PE=1 SV=2;sp|Q29205|RL11_PIG 60S ribosomal protein L11 OS=Sus scrofa OX=9823 GN=RPL11 PE=1 SV=3	2	13	13	13	12	10	9	11	11	11	8	8	10	11	11	10	12	10	9	11	11	11	8	8	10	11	11	10	12	10	9	11	11	11	8	8	10	11	11	10
Q52NJ4;P36405	Q52NJ4;P36405	Q52NJ4	10;10	10;10	10;10	ADP-ribosylation factor-like protein 3	ARL3	Sus scrofa	sp|Q52NJ4|ARL3_PIG ADP-ribosylation factor-like protein 3 OS=Sus scrofa OX=9823 GN=ARL3 PE=2 SV=1;sp|P36405|ARL3_HUMAN ADP-ribosylation factor-like protein 3 OS=Homo sapiens OX=9606 GN=ARL3 PE=1 SV=2	2	10	10	10	9	8	8	8	8	8	8	8	8	8	8	8	9	8	8	8	8	8	8	8	8	8	8	8	9	8	8	8	8	8	8	8	8	8	8	8
Q2YGT9;Q02878	Q2YGT9;Q02878	Q2YGT9	13;7	13;7	13;7	60S ribosomal protein L6	RPL6	Sus scrofa	sp|Q2YGT9|RL6_PIG 60S ribosomal protein L6 OS=Sus scrofa OX=9823 GN=RPL6 PE=1 SV=3;sp|Q02878|RL6_HUMAN 60S ribosomal protein L6 OS=Homo sapiens OX=9606 GN=RPL6 PE=1 SV=3	2	13	13	13	11	12	11	11	11	12	10	11	11	12	12	11	11	12	11	11	11	12	10	11	11	12	12	11	11	12	11	11	11	12	10	11	11	12	12	11
O00178	O00178	O00178	13	13	13	GTP-binding protein 1	GTPBP1	Homo sapiens	sp|O00178|GTPB1_HUMAN GTP-binding protein 1 OS=Homo sapiens OX=9606 GN=GTPBP1 PE=1 SV=3	1	13	13	13	9	9	11	10	10	10	10	10	10	13	10	10	9	9	11	10	10	10	10	10	10	13	10	10	9	9	11	10	10	10	10	10	10	13	10	10
Q767L7;P07437	Q767L7;P07437	Q767L7	23;23	5;5	5;5	Tubulin beta chain	TUBB	Sus scrofa	sp|Q767L7|TBB5_PIG Tubulin beta chain OS=Sus scrofa OX=9823 GN=TUBB PE=2 SV=1;sp|P07437|TBB5_HUMAN Tubulin beta chain OS=Homo sapiens OX=9606 GN=TUBB PE=1 SV=2	2	23	5	5	20	20	22	20	19	22	19	19	20	20	21	20	3	3	4	4	3	5	3	3	4	3	4	3	3	3	4	4	3	5	3	3	4	3	4	3
A5GFY8;O43175	A5GFY8	A5GFY8	12;5	12;5	12;5	D-3-phosphoglycerate dehydrogenase	PHGDH	Sus scrofa	sp|A5GFY8|SERA_PIG D-3-phosphoglycerate dehydrogenase OS=Sus scrofa OX=9823 GN=PHGDH PE=3 SV=1	2	12	12	12	5	8	9	9	9	10	9	11	10	11	7	7	5	8	9	9	9	10	9	11	10	11	7	7	5	8	9	9	9	10	9	11	10	11	7	7
Q12906	Q12906	Q12906	23	23	19	Interleukin enhancer-binding factor 3	ILF3	Homo sapiens	sp|Q12906|ILF3_HUMAN Interleukin enhancer-binding factor 3 OS=Homo sapiens OX=9606 GN=ILF3 PE=1 SV=3	1	23	23	19	15	17	16	18	17	19	19	22	22	19	16	17	15	17	16	18	17	19	19	22	22	19	16	17	13	14	13	15	14	16	16	18	18	16	14	15
Q8TAQ2;Q92922	Q8TAQ2	Q8TAQ2	16;5	16;5	16;5	SWI/SNF complex subunit SMARCC2	SMARCC2	Homo sapiens	sp|Q8TAQ2|SMRC2_HUMAN SWI/SNF complex subunit SMARCC2 OS=Homo sapiens OX=9606 GN=SMARCC2 PE=1 SV=1	2	16	16	16	4	5	6	9	9	9	9	13	13	10	10	8	4	5	6	9	9	9	9	13	13	10	10	8	4	5	6	9	9	9	9	13	13	10	10	8
Q6UN15	Q6UN15	Q6UN15	5	5	5	Pre-mRNA 3-end-processing factor FIP1	FIP1L1	Homo sapiens	sp|Q6UN15|FIP1_HUMAN Pre-mRNA 3-end-processing factor FIP1 OS=Homo sapiens OX=9606 GN=FIP1L1 PE=1 SV=1	1	5	5	5	2	2	2	2	4	4	2	2	2	3	3	2	2	2	2	2	4	4	2	2	2	3	3	2	2	2	2	2	4	4	2	2	2	3	3	2
O43324	O43324	O43324	5	5	5	Eukaryotic translation elongation factor 1 epsilon-1	EEF1E1	Homo sapiens	sp|O43324|MCA3_HUMAN Eukaryotic translation elongation factor 1 epsilon-1 OS=Homo sapiens OX=9606 GN=EEF1E1 PE=1 SV=1	1	5	5	5	3	3	3	3	3	3	3	2	3	4	4	5	3	3	3	3	3	3	3	2	3	4	4	5	3	3	3	3	3	3	3	2	3	4	4	5
Q3ZD69	Q3ZD69	Q3ZD69	25	25	3	Prelamin-A/C	LMNA	Sus scrofa	sp|Q3ZD69|LMNA_PIG Prelamin-A/C OS=Sus scrofa OX=9823 GN=LMNA PE=3 SV=1	1	25	25	3	20	21	22	22	22	23	23	23	23	23	21	22	20	21	22	22	22	23	23	23	23	23	21	22	2	2	3	3	3	3	3	3	3	3	2	3
Q9GZP4	Q9GZP4	Q9GZP4	12	12	12	PITH domain-containing protein 1	PITHD1	Homo sapiens	sp|Q9GZP4|PITH1_HUMAN PITH domain-containing protein 1 OS=Homo sapiens OX=9606 GN=PITHD1 PE=1 SV=1	1	12	12	12	12	12	12	12	12	11	11	11	11	11	12	12	12	12	12	12	12	11	11	11	11	11	12	12	12	12	12	12	12	11	11	11	11	11	12	12
P62844;P62841;Q8IX12	P62844;P62841	P62844	8;8;1	8;8;1	8;8;1	40S ribosomal protein S15	RPS15	Sus scrofa	sp|P62844|RS15_PIG 40S ribosomal protein S15 OS=Sus scrofa OX=9823 GN=RPS15 PE=1 SV=2;sp|P62841|RS15_HUMAN 40S ribosomal protein S15 OS=Homo sapiens OX=9606 GN=RPS15 PE=1 SV=2	3	8	8	8	7	7	7	7	8	7	7	7	7	7	7	7	7	7	7	7	8	7	7	7	7	7	7	7	7	7	7	7	8	7	7	7	7	7	7	7
P62901;P62899	P62901;P62899	P62901	9;9	9;9	9;9	60S ribosomal protein L31	RPL31	Sus scrofa	sp|P62901|RL31_PIG 60S ribosomal protein L31 OS=Sus scrofa OX=9823 GN=RPL31 PE=1 SV=1;sp|P62899|RL31_HUMAN 60S ribosomal protein L31 OS=Homo sapiens OX=9606 GN=RPL31 PE=1 SV=1	2	9	9	9	7	7	6	7	7	7	6	6	7	7	7	6	7	7	6	7	7	7	6	6	7	7	7	6	7	7	6	7	7	7	6	6	7	7	7	6
Q96EY1	Q96EY1	Q96EY1	3	3	3	DnaJ homolog subfamily A member 3, mitochondrial	DNAJA3	Homo sapiens	sp|Q96EY1|DNJA3_HUMAN DnaJ homolog subfamily A member 3, mitochondrial OS=Homo sapiens OX=9606 GN=DNAJA3 PE=1 SV=2	1	3	3	3	0	0	0	1	1	3	1	2	1	3	2	1	0	0	0	1	1	3	1	2	1	3	2	1	0	0	0	1	1	3	1	2	1	3	2	1
Q96HN2;O43865	Q96HN2;O43865	Q96HN2	17;11	17;11	17;11	Adenosylhomocysteinase 3	AHCYL2	Homo sapiens	sp|Q96HN2|SAHH3_HUMAN Adenosylhomocysteinase 3 OS=Homo sapiens OX=9606 GN=AHCYL2 PE=1 SV=1;sp|O43865|SAHH2_HUMAN S-adenosylhomocysteine hydrolase-like protein 1 OS=Homo sapiens OX=9606 GN=AHCYL1 PE=1 SV=2	2	17	17	17	15	14	15	15	14	14	15	15	15	14	14	14	15	14	15	15	14	14	15	15	15	14	14	14	15	14	15	15	14	14	15	15	15	14	14	14
P19367;Q1W674;P52789;Q2TB90;P52790	P19367	P19367	20;5;4;2;2	20;5;4;2;2	20;5;4;2;2	Hexokinase-1	HK1	Homo sapiens	sp|P19367|HXK1_HUMAN Hexokinase-1 OS=Homo sapiens OX=9606 GN=HK1 PE=1 SV=3	5	20	20	20	14	15	16	15	14	15	19	18	17	15	13	12	14	15	16	15	14	15	19	18	17	15	13	12	14	15	16	15	14	15	19	18	17	15	13	12
Q29122	Q29122	Q29122	19	19	6	Unconventional myosin-VI	MYO6	Sus scrofa	sp|Q29122|MYO6_PIG Unconventional myosin-VI OS=Sus scrofa OX=9823 GN=MYO6 PE=1 SV=1	1	19	19	6	10	9	10	14	14	15	17	18	17	16	14	14	10	9	10	14	14	15	17	18	17	16	14	14	4	3	4	5	5	5	5	6	6	5	4	4
Q9BUF5	Q9BUF5	Q9BUF5	12	1	1	Tubulin beta-6 chain	TUBB6	Homo sapiens	sp|Q9BUF5|TBB6_HUMAN Tubulin beta-6 chain OS=Homo sapiens OX=9606 GN=TUBB6 PE=1 SV=1	1	12	1	1	10	9	11	10	9	9	10	11	11	10	9	9	1	1	0	0	0	0	1	1	1	1	0	0	1	1	0	0	0	0	1	1	1	1	0	0
Q12905	Q12905	Q12905	14	14	14	Interleukin enhancer-binding factor 2	ILF2	Homo sapiens	sp|Q12905|ILF2_HUMAN Interleukin enhancer-binding factor 2 OS=Homo sapiens OX=9606 GN=ILF2 PE=1 SV=2	1	14	14	14	8	9	11	11	9	9	10	13	11	10	9	7	8	9	11	11	9	9	10	13	11	10	9	7	8	9	11	11	9	9	10	13	11	10	9	7
Q00610	Q00610	Q00610	32	32	22	Clathrin heavy chain 1	CLTC	Homo sapiens	sp|Q00610|CLH1_HUMAN Clathrin heavy chain 1 OS=Homo sapiens OX=9606 GN=CLTC PE=1 SV=5	1	32	32	22	18	18	22	22	20	21	25	25	24	24	21	23	18	18	22	22	20	21	25	25	24	24	21	23	13	14	14	17	15	17	19	19	18	19	16	18
Q13492;O60641	Q13492;O60641	Q13492	1;1	1;1	1;1	Phosphatidylinositol-binding clathrin assembly protein	PICALM	Homo sapiens	sp|Q13492|PICAL_HUMAN Phosphatidylinositol-binding clathrin assembly protein OS=Homo sapiens OX=9606 GN=PICALM PE=1 SV=2;sp|O60641|AP180_HUMAN Clathrin coat assembly protein AP180 OS=Homo sapiens OX=9606 GN=SNAP91 PE=1 SV=2	2	1	1	1	1	1	0	0	1	1	0	1	1	1	0	0	1	1	0	0	1	1	0	1	1	1	0	0	1	1	0	0	1	1	0	1	1	1	0	0
P35243	P35243	P35243	4	4	4	Recoverin	RCVRN	Homo sapiens	sp|P35243|RECO_HUMAN Recoverin OS=Homo sapiens OX=9606 GN=RCVRN PE=1 SV=2	1	4	4	4	4	4	4	3	3	4	3	4	4	4	3	4	4	4	4	3	3	4	3	4	4	4	3	4	4	4	4	3	3	4	3	4	4	4	3	4
Q8TDJ6;Q9Y485	Q8TDJ6	Q8TDJ6	36;2	36;2	36;2	DmX-like protein 2	DMXL2	Homo sapiens	sp|Q8TDJ6|DMXL2_HUMAN DmX-like protein 2 OS=Homo sapiens OX=9606 GN=DMXL2 PE=1 SV=2	2	36	36	36	20	21	24	26	24	28	27	30	26	28	27	23	20	21	24	26	24	28	27	30	26	28	27	23	20	21	24	26	24	28	27	30	26	28	27	23
Q13813	Q13813	Q13813	51	51	51	Spectrin alpha chain, non-erythrocytic 1	SPTAN1	Homo sapiens	sp|Q13813|SPTN1_HUMAN Spectrin alpha chain, non-erythrocytic 1 OS=Homo sapiens OX=9606 GN=SPTAN1 PE=1 SV=3	1	51	51	51	19	24	31	35	28	30	32	41	41	33	30	27	19	24	31	35	28	30	32	41	41	33	30	27	19	24	31	35	28	30	32	41	41	33	30	27
P62272;P62269	P62272;P62269	P62272	17;17	17;17	17;17	40S ribosomal protein S18	RPS18	Sus scrofa	sp|P62272|RS18_PIG 40S ribosomal protein S18 OS=Sus scrofa OX=9823 GN=RPS18 PE=1 SV=3;sp|P62269|RS18_HUMAN 40S ribosomal protein S18 OS=Homo sapiens OX=9606 GN=RPS18 PE=1 SV=3	2	17	17	17	17	17	16	15	15	15	15	15	15	15	15	15	17	17	16	15	15	15	15	15	15	15	15	15	17	17	16	15	15	15	15	15	15	15	15	15
Q9C040	Q9C040	Q9C040	14	14	13	Tripartite motif-containing protein 2	TRIM2	Homo sapiens	sp|Q9C040|TRIM2_HUMAN Tripartite motif-containing protein 2 OS=Homo sapiens OX=9606 GN=TRIM2 PE=1 SV=1	1	14	14	13	8	8	9	11	10	11	11	14	13	10	10	8	8	8	9	11	10	11	11	14	13	10	10	8	7	7	8	10	9	10	10	13	12	9	9	7
Q05639;REV__Q6NUS8	Q05639	Q05639	18;1	18;1	10;1	Elongation factor 1-alpha 2	EEF1A2	Homo sapiens	sp|Q05639|EF1A2_HUMAN Elongation factor 1-alpha 2 OS=Homo sapiens OX=9606 GN=EEF1A2 PE=1 SV=1	2	18	18	10	11	10	10	12	13	12	15	16	14	12	11	10	11	10	10	12	13	12	15	16	14	12	11	10	4	3	3	5	6	5	7	8	6	5	4	3
P61978	P61978	P61978	13	13	13	Heterogeneous nuclear ribonucleoprotein K	HNRNPK	Homo sapiens	sp|P61978|HNRPK_HUMAN Heterogeneous nuclear ribonucleoprotein K OS=Homo sapiens OX=9606 GN=HNRNPK PE=1 SV=1	1	13	13	13	8	10	10	10	10	11	9	10	11	11	8	10	8	10	10	10	10	11	9	10	11	11	8	10	8	10	10	10	10	11	9	10	11	11	8	10
P62750	P62750	P62750	16	16	16	60S ribosomal protein L23a	RPL23A	Homo sapiens	sp|P62750|RL23A_HUMAN 60S ribosomal protein L23a OS=Homo sapiens OX=9606 GN=RPL23A PE=1 SV=1	1	16	16	16	14	11	11	12	12	12	13	12	12	12	12	10	14	11	11	12	12	12	13	12	12	12	12	10	14	11	11	12	12	12	13	12	12	12	12	10
P22626	P22626	P22626	17	17	16	Heterogeneous nuclear ribonucleoproteins A2/B1	HNRNPA2B1	Homo sapiens	sp|P22626|ROA2_HUMAN Heterogeneous nuclear ribonucleoproteins A2/B1 OS=Homo sapiens OX=9606 GN=HNRNPA2B1 PE=1 SV=2	1	17	17	16	13	13	14	15	15	15	13	14	14	16	15	13	13	13	14	15	15	15	13	14	14	16	15	13	13	13	13	14	14	14	12	13	13	15	14	12
P63104	P63104	P63104	10	8	8	14-3-3 protein zeta/delta	YWHAZ	Homo sapiens	sp|P63104|1433Z_HUMAN 14-3-3 protein zeta/delta OS=Homo sapiens OX=9606 GN=YWHAZ PE=1 SV=1	1	10	8	8	8	8	7	10	9	8	9	10	10	9	9	9	6	6	5	8	7	6	7	8	8	7	7	7	6	6	5	8	7	6	7	8	8	7	7	7
P10668;P23528;Q5G6V9;Q9Y281	P10668;P23528	P10668	12;11;1;1	12;11;1;1	12;11;1;1	Cofilin-1	CFL1	Sus scrofa	sp|P10668|COF1_PIG Cofilin-1 OS=Sus scrofa OX=9823 GN=CFL1 PE=1 SV=3;sp|P23528|COF1_HUMAN Cofilin-1 OS=Homo sapiens OX=9606 GN=CFL1 PE=1 SV=3	4	12	12	12	10	10	10	11	11	11	10	10	10	12	11	10	10	10	10	11	11	11	10	10	10	12	11	10	10	10	10	11	11	11	10	10	10	12	11	10
O43491	O43491	O43491	16	16	12	Band 4.1-like protein 2	EPB41L2	Homo sapiens	sp|O43491|E41L2_HUMAN Band 4.1-like protein 2 OS=Homo sapiens OX=9606 GN=EPB41L2 PE=1 SV=1	1	16	16	12	9	10	11	10	10	11	11	11	13	12	11	11	9	10	11	10	10	11	11	11	13	12	11	11	7	8	9	7	7	8	8	8	9	9	8	8
P15880	P15880	P15880	14	14	14	40S ribosomal protein S2	RPS2	Homo sapiens	sp|P15880|RS2_HUMAN 40S ribosomal protein S2 OS=Homo sapiens OX=9606 GN=RPS2 PE=1 SV=2	1	14	14	14	12	12	13	14	12	13	13	14	13	13	13	13	12	12	13	14	12	13	13	14	13	13	13	13	12	12	13	14	12	13	13	14	13	13	13	13
Q5S3G4	Q5S3G4	Q5S3G4	8	8	8	Cytochrome c oxidase subunit 5B, mitochondrial	COX5B	Sus scrofa	sp|Q5S3G4|COX5B_PIG Cytochrome c oxidase subunit 5B, mitochondrial OS=Sus scrofa OX=9823 GN=COX5B PE=2 SV=1	1	8	8	8	5	5	5	6	6	8	5	6	6	8	6	7	5	5	5	6	6	8	5	6	6	8	6	7	5	5	5	6	6	8	5	6	6	8	6	7
P61586;P08134	P61586;P08134	P61586	4;4	4;4	2;2	Transforming protein RhoA	RHOA	Homo sapiens	sp|P61586|RHOA_HUMAN Transforming protein RhoA OS=Homo sapiens OX=9606 GN=RHOA PE=1 SV=1;sp|P08134|RHOC_HUMAN Rho-related GTP-binding protein RhoC OS=Homo sapiens OX=9606 GN=RHOC PE=1 SV=1	2	4	4	2	3	3	3	4	4	3	4	4	4	4	4	4	3	3	3	4	4	3	4	4	4	4	4	4	1	1	2	2	2	2	2	2	2	2	2	2
Q9Y230	Q9Y230	Q9Y230	16	16	16	RuvB-like 2	RUVBL2	Homo sapiens	sp|Q9Y230|RUVB2_HUMAN RuvB-like 2 OS=Homo sapiens OX=9606 GN=RUVBL2 PE=1 SV=3	1	16	16	16	13	13	14	15	15	16	15	15	15	16	15	15	13	13	14	15	15	16	15	15	15	16	15	15	13	13	14	15	15	16	15	15	15	16	15	15
Q8N684	Q8N684	Q8N684	10	10	10	Cleavage and polyadenylation specificity factor subunit 7	CPSF7	Homo sapiens	sp|Q8N684|CPSF7_HUMAN Cleavage and polyadenylation specificity factor subunit 7 OS=Homo sapiens OX=9606 GN=CPSF7 PE=1 SV=1	1	10	10	10	8	9	9	9	9	9	9	9	9	9	8	5	8	9	9	9	9	9	9	9	9	9	8	5	8	9	9	9	9	9	9	9	9	9	8	5
P84077;P61204	P84077;P61204	P84077	9;9	9;9	4;4	ADP-ribosylation factor 1	ARF1	Homo sapiens	sp|P84077|ARF1_HUMAN ADP-ribosylation factor 1 OS=Homo sapiens OX=9606 GN=ARF1 PE=1 SV=2;sp|P61204|ARF3_HUMAN ADP-ribosylation factor 3 OS=Homo sapiens OX=9606 GN=ARF3 PE=1 SV=2	2	9	9	4	9	9	9	9	8	8	9	8	9	8	8	9	9	9	9	9	8	8	9	8	9	8	8	9	4	4	4	4	3	3	4	4	4	3	3	4
P60662;P60660;P14649	P60662;P60660	P60662	8;8;3	8;8;3	8;8;3	Myosin light polypeptide 6	MYL6	Sus scrofa	sp|P60662|MYL6_PIG Myosin light polypeptide 6 OS=Sus scrofa OX=9823 GN=MYL6 PE=1 SV=2;sp|P60660|MYL6_HUMAN Myosin light polypeptide 6 OS=Homo sapiens OX=9606 GN=MYL6 PE=1 SV=2	3	8	8	8	7	7	7	7	8	7	7	7	7	7	7	7	7	7	7	7	8	7	7	7	7	7	7	7	7	7	7	7	8	7	7	7	7	7	7	7
P62316;Q29329	P62316	P62316	10;2	10;2	10;2	Small nuclear ribonucleoprotein Sm D2	SNRPD2	Homo sapiens	sp|P62316|SMD2_HUMAN Small nuclear ribonucleoprotein Sm D2 OS=Homo sapiens OX=9606 GN=SNRPD2 PE=1 SV=1	2	10	10	10	10	10	10	9	9	9	9	9	9	9	9	9	10	10	10	9	9	9	9	9	9	9	9	9	10	10	10	9	9	9	9	9	9	9	9	9
Q15717;Q12926	Q15717	Q15717	12;1	12;1	11;0	ELAV-like protein 1	ELAVL1	Homo sapiens	sp|Q15717|ELAV1_HUMAN ELAV-like protein 1 OS=Homo sapiens OX=9606 GN=ELAVL1 PE=1 SV=2	2	12	12	11	11	11	11	12	12	12	11	12	12	12	12	10	11	11	11	12	12	12	11	12	12	12	12	10	10	10	10	11	11	11	10	11	11	11	11	9
Q7YS78	Q7YS78	Q7YS78	15	15	11	Arrestin-C	ARR3	Sus scrofa	sp|Q7YS78|ARRC_PIG Arrestin-C OS=Sus scrofa OX=9823 GN=ARR3 PE=2 SV=2	1	15	15	11	6	3	9	11	10	11	12	14	14	14	10	11	6	3	9	11	10	11	12	14	14	14	10	11	5	2	8	8	8	8	10	10	10	10	8	9
Q6QAQ1;P60709	Q6QAQ1;P60709	Q6QAQ1	24;24	1;1	1;1	Actin, cytoplasmic 1	ACTB	Sus scrofa	sp|Q6QAQ1|ACTB_PIG Actin, cytoplasmic 1 OS=Sus scrofa OX=9823 GN=ACTB PE=1 SV=2;sp|P60709|ACTB_HUMAN Actin, cytoplasmic 1 OS=Homo sapiens OX=9606 GN=ACTB PE=1 SV=1	2	24	1	1	21	21	23	21	21	21	20	20	21	21	21	19	1	1	1	1	1	1	1	1	1	1	1	1	1	1	1	1	1	1	1	1	1	1	1	1
P62424;Q29375	P62424	P62424	15;7	15;7	15;7	60S ribosomal protein L7a	RPL7A	Homo sapiens	sp|P62424|RL7A_HUMAN 60S ribosomal protein L7a OS=Homo sapiens OX=9606 GN=RPL7A PE=1 SV=2	2	15	15	15	11	11	11	14	13	13	13	13	13	13	13	13	11	11	11	14	13	13	13	13	13	13	13	13	11	11	11	14	13	13	13	13	13	13	13	13
P47813;O14602	P47813;O14602	P47813	8;7	8;7	8;7	Eukaryotic translation initiation factor 1A, X-chromosomal	EIF1AX	Homo sapiens	sp|P47813|IF1AX_HUMAN Eukaryotic translation initiation factor 1A, X-chromosomal OS=Homo sapiens OX=9606 GN=EIF1AX PE=1 SV=2;sp|O14602|IF1AY_HUMAN Eukaryotic translation initiation factor 1A, Y-chromosomal OS=Homo sapiens OX=9606 GN=EIF1AY PE=1 SV=4	2	8	8	8	6	6	6	7	6	7	7	7	7	7	5	6	6	6	6	7	6	7	7	7	7	7	5	6	6	6	6	7	6	7	7	7	7	7	5	6
P14136	P14136	P14136	18	16	16	Glial fibrillary acidic protein	GFAP	Homo sapiens	sp|P14136|GFAP_HUMAN Glial fibrillary acidic protein OS=Homo sapiens OX=9606 GN=GFAP PE=1 SV=1	1	18	16	16	14	14	15	17	17	18	17	17	17	17	17	17	12	12	13	15	15	16	15	15	15	15	15	15	12	12	13	15	15	16	15	15	15	15	15	15
Q9H115	Q9H115	Q9H115	12	12	9	Beta-soluble NSF attachment protein	NAPB	Homo sapiens	sp|Q9H115|SNAB_HUMAN Beta-soluble NSF attachment protein OS=Homo sapiens OX=9606 GN=NAPB PE=1 SV=2	1	12	12	9	11	9	10	9	9	11	9	9	9	10	10	11	11	9	10	9	9	11	9	9	9	10	10	11	8	6	7	6	6	8	6	6	6	7	7	8
Q9Y3U8	Q9Y3U8	Q9Y3U8	4	4	4	60S ribosomal protein L36	RPL36	Homo sapiens	sp|Q9Y3U8|RL36_HUMAN 60S ribosomal protein L36 OS=Homo sapiens OX=9606 GN=RPL36 PE=1 SV=3	1	4	4	4	3	3	3	4	4	4	4	4	4	3	3	4	3	3	3	4	4	4	4	4	4	3	3	4	3	3	3	4	4	4	4	4	4	3	3	4
P11137	P11137	P11137	20	20	20	Microtubule-associated protein 2	MAP2	Homo sapiens	sp|P11137|MTAP2_HUMAN Microtubule-associated protein 2 OS=Homo sapiens OX=9606 GN=MAP2 PE=1 SV=4	1	20	20	20	19	17	17	18	17	17	17	15	16	17	17	14	19	17	17	18	17	17	17	15	16	17	17	14	19	17	17	18	17	17	17	15	16	17	17	14
Q8NCA5;Q52LJ0	Q8NCA5	Q8NCA5	7;2	7;2	7;2	Protein FAM98A	FAM98A	Homo sapiens	sp|Q8NCA5|FA98A_HUMAN Protein FAM98A OS=Homo sapiens OX=9606 GN=FAM98A PE=1 SV=2	2	7	7	7	4	5	7	5	5	5	5	5	4	5	5	4	4	5	7	5	5	5	5	5	4	5	5	4	4	5	7	5	5	5	5	5	4	5	5	4
P00336;P07195;Q9TSX5;Q6ZMR3;P07864;Q9BYZ2	P00336;P07195	P00336	17;13;1;1;1;1	17;13;1;1;1;1	15;11;0;0;0;0	L-lactate dehydrogenase B chain	LDHB	Sus scrofa	sp|P00336|LDHB_PIG L-lactate dehydrogenase B chain OS=Sus scrofa OX=9823 GN=LDHB PE=1 SV=3;sp|P07195|LDHB_HUMAN L-lactate dehydrogenase B chain OS=Homo sapiens OX=9606 GN=LDHB PE=1 SV=2	6	17	17	15	12	11	12	16	15	15	15	15	15	15	16	14	12	11	12	16	15	15	15	15	15	15	16	14	11	10	11	14	14	14	14	14	14	14	14	13
O43809	O43809	O43809	15	15	15	Cleavage and polyadenylation specificity factor subunit 5	NUDT21	Homo sapiens	sp|O43809|CPSF5_HUMAN Cleavage and polyadenylation specificity factor subunit 5 OS=Homo sapiens OX=9606 GN=NUDT21 PE=1 SV=1	1	15	15	15	14	13	13	14	14	14	14	13	13	15	14	14	14	13	13	14	14	14	14	13	13	15	14	14	14	13	13	14	14	14	14	13	13	15	14	14
P26368	P26368	P26368	13	13	13	Splicing factor U2AF 65 kDa subunit	U2AF2	Homo sapiens	sp|P26368|U2AF2_HUMAN Splicing factor U2AF 65 kDa subunit OS=Homo sapiens OX=9606 GN=U2AF2 PE=1 SV=4	1	13	13	13	7	10	8	10	10	10	9	9	9	10	10	7	7	10	8	10	10	10	9	9	9	10	10	7	7	10	8	10	10	10	9	9	9	10	10	7
Q07157	Q07157	Q07157	25	25	25	Tight junction protein ZO-1	TJP1	Homo sapiens	sp|Q07157|ZO1_HUMAN Tight junction protein ZO-1 OS=Homo sapiens OX=9606 GN=TJP1 PE=1 SV=3	1	25	25	25	21	21	23	23	23	22	24	22	23	24	23	22	21	21	23	23	23	22	24	22	23	24	23	22	21	21	23	23	23	22	24	22	23	24	23	22
Q19PY3;Q9Y3I0	Q19PY3;Q9Y3I0	Q19PY3	22;22	22;22	22;22	RNA-splicing ligase RtcB homolog	RTCB	Sus scrofa	sp|Q19PY3|RTCB_PIG RNA-splicing ligase RtcB homolog OS=Sus scrofa OX=9823 GN=RTCB PE=2 SV=1;sp|Q9Y3I0|RTCB_HUMAN RNA-splicing ligase RtcB homolog OS=Homo sapiens OX=9606 GN=RTCB PE=1 SV=1	2	22	22	22	18	19	18	19	18	18	18	19	19	17	18	19	18	19	18	19	18	18	18	19	19	17	18	19	18	19	18	19	18	18	18	19	19	17	18	19
P46783;Q9NQ39	P46783;Q9NQ39	P46783	10;6	10;6	10;6	40S ribosomal protein S10	RPS10	Homo sapiens	sp|P46783|RS10_HUMAN 40S ribosomal protein S10 OS=Homo sapiens OX=9606 GN=RPS10 PE=1 SV=1;sp|Q9NQ39|RS10L_HUMAN Putative 40S ribosomal protein S10-like OS=Homo sapiens OX=9606 GN=RPS10P5 PE=5 SV=1	2	10	10	10	10	10	10	10	9	9	9	9	9	9	9	9	10	10	10	10	9	9	9	9	9	9	9	9	10	10	10	10	9	9	9	9	9	9	9	9
P62753	P62753	P62753	10	10	10	40S ribosomal protein S6	RPS6	Homo sapiens	sp|P62753|RS6_HUMAN 40S ribosomal protein S6 OS=Homo sapiens OX=9606 GN=RPS6 PE=1 SV=1	1	10	10	10	8	7	7	8	6	8	9	7	7	8	7	7	8	7	7	8	6	8	9	7	7	8	7	7	8	7	7	8	6	8	9	7	7	8	7	7
Q06AA4;P09012	Q06AA4;P09012	Q06AA4	14;12	14;12	11;9	U1 small nuclear ribonucleoprotein A	SNRPA	Sus scrofa	sp|Q06AA4|SNRPA_PIG U1 small nuclear ribonucleoprotein A OS=Sus scrofa OX=9823 GN=SNRPA PE=1 SV=1;sp|P09012|SNRPA_HUMAN U1 small nuclear ribonucleoprotein A OS=Homo sapiens OX=9606 GN=SNRPA PE=1 SV=3	2	14	14	11	10	10	11	12	12	12	11	12	11	12	12	12	10	10	11	12	12	12	11	12	11	12	12	12	8	8	9	10	10	10	9	10	9	10	10	10
Q9Y265	Q9Y265	Q9Y265	13	13	13	RuvB-like 1	RUVBL1	Homo sapiens	sp|Q9Y265|RUVB1_HUMAN RuvB-like 1 OS=Homo sapiens OX=9606 GN=RUVBL1 PE=1 SV=1	1	13	13	13	10	11	12	12	12	12	12	12	12	12	12	10	10	11	12	12	12	12	12	12	12	12	12	10	10	11	12	12	12	12	12	12	12	12	12	10
P32969;REV__O75648	P32969	P32969	13;1	13;1	13;1	60S ribosomal protein L9	RPL9	Homo sapiens	sp|P32969|RL9_HUMAN 60S ribosomal protein L9 OS=Homo sapiens OX=9606 GN=RPL9 PE=1 SV=1	2	13	13	13	12	12	12	11	11	11	11	12	11	11	11	11	12	12	12	11	11	11	11	12	11	11	11	11	12	12	12	11	11	11	11	12	11	11	11	11
P63241;Q6IS14;Q9GZV4	P63241;Q6IS14	P63241	12;7;5	12;7;5	12;7;5	Eukaryotic translation initiation factor 5A-1	EIF5A	Homo sapiens	sp|P63241|IF5A1_HUMAN Eukaryotic translation initiation factor 5A-1 OS=Homo sapiens OX=9606 GN=EIF5A PE=1 SV=2;sp|Q6IS14|IF5AL_HUMAN Eukaryotic translation initiation factor 5A-1-like OS=Homo sapiens OX=9606 GN=EIF5AL1 PE=2 SV=2	3	12	12	12	10	10	10	10	9	11	10	11	10	11	11	11	10	10	10	10	9	11	10	11	10	11	11	11	10	10	10	10	9	11	10	11	10	11	11	11
P63246;P63244	P63246;P63244	P63246	17;17	17;17	17;17	Receptor of activated protein C kinase 1	RACK1	Sus scrofa	sp|P63246|RACK1_PIG Receptor of activated protein C kinase 1 OS=Sus scrofa OX=9823 GN=RACK1 PE=1 SV=3;sp|P63244|RACK1_HUMAN Receptor of activated protein C kinase 1 OS=Homo sapiens OX=9606 GN=RACK1 PE=1 SV=3	2	17	17	17	14	16	16	16	15	17	15	16	16	16	15	15	14	16	16	16	15	17	15	16	16	16	15	15	14	16	16	16	15	17	15	16	16	16	15	15
Q2EN81;P48047	Q2EN81	Q2EN81	12;4	12;4	12;4	ATP synthase subunit O, mitochondrial	ATP5PO	Sus scrofa	sp|Q2EN81|ATPO_PIG ATP synthase subunit O, mitochondrial OS=Sus scrofa OX=9823 GN=ATP5PO PE=1 SV=1	2	12	12	12	10	9	9	11	10	11	11	11	11	11	11	11	10	9	9	11	10	11	11	11	11	11	11	11	10	9	9	11	10	11	11	11	11	11	11	11
Q13200	Q13200	Q13200	30	30	30	26S proteasome non-ATPase regulatory subunit 2	PSMD2	Homo sapiens	sp|Q13200|PSMD2_HUMAN 26S proteasome non-ATPase regulatory subunit 2 OS=Homo sapiens OX=9606 GN=PSMD2 PE=1 SV=3	1	30	30	30	22	22	22	26	25	28	25	28	27	25	24	24	22	22	22	26	25	28	25	28	27	25	24	24	22	22	22	26	25	28	25	28	27	25	24	24
Q92572	Q92572	Q92572	1	1	1	AP-3 complex subunit sigma-1	AP3S1	Homo sapiens	sp|Q92572|AP3S1_HUMAN AP-3 complex subunit sigma-1 OS=Homo sapiens OX=9606 GN=AP3S1 PE=1 SV=1	1	1	1	1	1	1	1	1	1	1	1	1	1	1	1	1	1	1	1	1	1	1	1	1	1	1	1	1	1	1	1	1	1	1	1	1	1	1	1	1
Q7M2W6;P02511	Q7M2W6;P02511	Q7M2W6	21;17	19;15	19;15	Alpha-crystallin B chain	CRYAB	Sus scrofa	sp|Q7M2W6|CRYAB_PIG Alpha-crystallin B chain OS=Sus scrofa OX=9823 GN=CRYAB PE=2 SV=1;sp|P02511|CRYAB_HUMAN Alpha-crystallin B chain OS=Homo sapiens OX=9606 GN=CRYAB PE=1 SV=2	2	21	19	19	21	18	17	13	14	14	17	13	14	14	14	13	19	16	15	12	13	12	15	12	13	12	12	12	19	16	15	12	13	12	15	12	13	12	12	12
P63261	P63261	P63261	24	24	1	Actin, cytoplasmic 2	ACTG1	Homo sapiens	sp|P63261|ACTG_HUMAN Actin, cytoplasmic 2 OS=Homo sapiens OX=9606 GN=ACTG1 PE=1 SV=1	1	24	24	1	21	21	23	21	21	21	20	20	21	21	21	19	21	21	23	21	21	21	20	20	21	21	21	19	1	1	1	1	1	1	1	1	1	1	1	1
P09972;P05062	P09972	P09972	15;2	15;2	12;1	Fructose-bisphosphate aldolase C	ALDOC	Homo sapiens	sp|P09972|ALDOC_HUMAN Fructose-bisphosphate aldolase C OS=Homo sapiens OX=9606 GN=ALDOC PE=1 SV=2	2	15	15	12	9	9	10	12	12	12	11	12	12	14	13	10	9	9	10	12	12	12	11	12	12	14	13	10	9	9	9	10	10	10	10	11	10	11	11	10
P13637;D2WKD8;P50993;Q13733;P54707	P13637;D2WKD8;P50993	P13637	26;13;13;8;4	26;13;13;8;4	11;1;1;2;1	Sodium/potassium-transporting ATPase subunit alpha-3	ATP1A3	Homo sapiens	sp|P13637|AT1A3_HUMAN Sodium/potassium-transporting ATPase subunit alpha-3 OS=Homo sapiens OX=9606 GN=ATP1A3 PE=1 SV=3;sp|D2WKD8|AT1A2_PIG Sodium/potassium-transporting ATPase subunit alpha-2 OS=Sus scrofa OX=9823 GN=ATP1A2 PE=1 SV=1;sp|P50993|AT1A2_HUMAN	5	26	26	11	20	21	22	21	21	21	23	22	22	21	21	20	20	21	22	21	21	21	23	22	22	21	21	20	6	7	8	9	9	9	10	9	9	9	9	8
P80021	P80021	P80021	29	29	5	ATP synthase subunit alpha, mitochondrial	ATP5F1A	Sus scrofa	sp|P80021|ATPA_PIG ATP synthase subunit alpha, mitochondrial OS=Sus scrofa OX=9823 GN=ATP5F1A PE=1 SV=2	1	29	29	5	27	28	28	28	28	28	28	28	28	28	28	26	27	28	28	28	28	28	28	28	28	28	28	26	4	5	5	5	5	5	5	5	5	5	5	4
P06576	P06576	P06576	25	25	25	ATP synthase subunit beta, mitochondrial	ATP5F1B	Homo sapiens	sp|P06576|ATPB_HUMAN ATP synthase subunit beta, mitochondrial OS=Homo sapiens OX=9606 GN=ATP5F1B PE=1 SV=3	1	25	25	25	24	22	23	23	21	23	21	22	23	23	23	24	24	22	23	23	21	23	21	22	23	23	23	24	24	22	23	23	21	23	21	22	23	23	23	24
P21281;P15313	P21281	P21281	18;6	18;6	18;6	V-type proton ATPase subunit B, brain isoform	ATP6V1B2	Homo sapiens	sp|P21281|VATB2_HUMAN V-type proton ATPase subunit B, brain isoform OS=Homo sapiens OX=9606 GN=ATP6V1B2 PE=1 SV=3	2	18	18	18	12	14	15	16	16	16	15	15	16	16	12	14	12	14	15	16	16	16	15	15	16	16	12	14	12	14	15	16	16	16	15	15	16	16	12	14
P0DP25;P0DP24;P0DP23;P27482;P02587;P02585	P0DP25;P0DP24;P0DP23	P0DP25	14;14;14;2;1;1	14;14;14;2;1;1	14;14;14;2;1;1	Calmodulin-3	CALM3	Homo sapiens	sp|P0DP25|CALM3_HUMAN Calmodulin-3 OS=Homo sapiens OX=9606 GN=CALM3 PE=1 SV=1;sp|P0DP24|CALM2_HUMAN Calmodulin-2 OS=Homo sapiens OX=9606 GN=CALM2 PE=1 SV=1;sp|P0DP23|CALM1_HUMAN Calmodulin-1 OS=Homo sapiens OX=9606 GN=CALM1 PE=1 SV=1	6	14	14	14	11	13	12	11	11	11	11	12	11	11	11	10	11	13	12	11	11	11	11	12	11	11	11	10	11	13	12	11	11	11	11	12	11	11	11	10
Q95266;Q13557;Q9UQM7;Q13555	Q95266;Q13557	Q95266	15;15;4;4	15;15;4;4	10;10;0;0	Calcium/calmodulin-dependent protein kinase type II subunit delta	CAMK2D	Sus scrofa	sp|Q95266|KCC2D_PIG Calcium/calmodulin-dependent protein kinase type II subunit delta OS=Sus scrofa OX=9823 GN=CAMK2D PE=2 SV=1;sp|Q13557|KCC2D_HUMAN Calcium/calmodulin-dependent protein kinase type II subunit delta OS=Homo sapiens OX=9606 GN=CAMK2D PE=1 S	4	15	15	10	13	12	13	15	14	15	15	15	15	15	15	14	13	12	13	15	14	15	15	15	15	15	15	14	10	9	10	10	10	10	10	10	10	10	10	10
Q29594;P12277;Q5XLD3;P06732	Q29594;P12277	Q29594	16;9;1;1	16;9;1;1	16;9;1;1	Creatine kinase B-type	CKB	Sus scrofa	sp|Q29594|KCRB_PIG Creatine kinase B-type OS=Sus scrofa OX=9823 GN=CKB PE=2 SV=2;sp|P12277|KCRB_HUMAN Creatine kinase B-type OS=Homo sapiens OX=9606 GN=CKB PE=1 SV=1	4	16	16	16	13	14	14	16	15	16	14	16	16	16	14	14	13	14	14	16	15	16	14	16	16	16	14	14	13	14	14	16	15	16	14	16	16	16	14	14
Q29577	Q29577	Q29577	11	11	3	Creatine kinase U-type, mitochondrial	CKMT1	Sus scrofa	sp|Q29577|KCRU_PIG Creatine kinase U-type, mitochondrial OS=Sus scrofa OX=9823 GN=CKMT1 PE=2 SV=2	1	11	11	3	4	4	7	9	7	8	7	9	10	8	8	5	4	4	7	9	7	8	7	9	10	8	8	5	1	1	2	3	3	3	2	2	3	3	3	2
Q16630	Q16630	Q16630	11	11	11	Cleavage and polyadenylation specificity factor subunit 6	CPSF6	Homo sapiens	sp|Q16630|CPSF6_HUMAN Cleavage and polyadenylation specificity factor subunit 6 OS=Homo sapiens OX=9606 GN=CPSF6 PE=1 SV=2	1	11	11	11	11	11	11	10	10	10	10	10	10	10	10	10	11	11	11	10	10	10	10	10	10	10	10	10	11	11	11	10	10	10	10	10	10	10	10	10
Q92499	Q92499	Q92499	27	27	27	ATP-dependent RNA helicase DDX1	DDX1	Homo sapiens	sp|Q92499|DDX1_HUMAN ATP-dependent RNA helicase DDX1 OS=Homo sapiens OX=9606 GN=DDX1 PE=1 SV=2	1	27	27	27	22	22	23	24	22	24	23	23	23	24	24	23	22	22	23	24	22	24	23	23	23	24	24	23	22	22	23	24	22	24	23	23	23	24	24	23
O43143;Q14562	O43143	O43143	39;1	39;1	38;0	Pre-mRNA-splicing factor ATP-dependent RNA helicase DHX15	DHX15	Homo sapiens	sp|O43143|DHX15_HUMAN Pre-mRNA-splicing factor ATP-dependent RNA helicase DHX15 OS=Homo sapiens OX=9606 GN=DHX15 PE=1 SV=2	2	39	39	38	32	30	33	26	26	28	28	29	27	29	27	31	32	30	33	26	26	28	28	29	27	29	27	31	31	29	32	26	26	28	28	28	27	29	27	30
Q16555	Q16555	Q16555	17	17	14	Dihydropyrimidinase-related protein 2	DPYSL2	Homo sapiens	sp|Q16555|DPYL2_HUMAN Dihydropyrimidinase-related protein 2 OS=Homo sapiens OX=9606 GN=DPYSL2 PE=1 SV=1	1	17	17	14	13	14	16	17	16	16	16	16	17	16	16	15	13	14	16	17	16	16	16	16	17	16	16	15	12	13	14	14	14	14	14	14	14	14	14	13
P06733	P06733	P06733	16	16	11	Alpha-enolase	ENO1	Homo sapiens	sp|P06733|ENOA_HUMAN Alpha-enolase OS=Homo sapiens OX=9606 GN=ENO1 PE=1 SV=2	1	16	16	11	10	10	11	14	14	15	15	15	13	14	15	12	10	10	11	14	14	15	15	15	13	14	15	12	8	8	9	9	9	10	10	10	9	9	10	9
P00355	P00355	P00355	20	20	11	Glyceraldehyde-3-phosphate dehydrogenase	GAPDH	Sus scrofa	sp|P00355|G3P_PIG Glyceraldehyde-3-phosphate dehydrogenase OS=Sus scrofa OX=9823 GN=GAPDH PE=1 SV=4	1	20	20	11	20	20	20	20	20	20	20	20	20	20	20	20	20	20	20	20	20	20	20	20	20	20	20	20	11	11	11	11	11	11	11	11	11	11	11	11
P46410	P46410	P46410	18	18	8	Glutamine synthetase	GLUL	Sus scrofa	sp|P46410|GLNA_PIG Glutamine synthetase OS=Sus scrofa OX=9823 GN=GLUL PE=2 SV=3	1	18	18	8	12	14	14	15	15	15	16	15	16	16	15	14	12	14	14	15	15	15	16	15	16	16	15	14	5	5	5	5	5	5	6	5	6	6	5	4
P11488;A8MTJ3;P19087;P63096;P08754;P04899	P11488	P11488	13;5;4;2;2;2	13;5;4;2;2;2	12;4;3;1;1;1	Guanine nucleotide-binding protein G(t) subunit alpha-1	GNAT1	Homo sapiens	sp|P11488|GNAT1_HUMAN Guanine nucleotide-binding protein G(t) subunit alpha-1 OS=Homo sapiens OX=9606 GN=GNAT1 PE=1 SV=5	6	13	13	12	11	11	12	10	9	10	9	10	10	10	8	9	11	11	12	10	9	10	9	10	10	10	8	9	10	10	11	9	8	9	8	9	9	9	7	8
P62873	P62873	P62873	17	17	10	Guanine nucleotide-binding protein G(I)/G(S)/G(T) subunit beta-1	GNB1	Homo sapiens	sp|P62873|GBB1_HUMAN Guanine nucleotide-binding protein G(I)/G(S)/G(T) subunit beta-1 OS=Homo sapiens OX=9606 GN=GNB1 PE=1 SV=3	1	17	17	10	16	16	15	15	15	17	15	15	15	17	16	15	16	16	15	15	15	17	15	15	15	17	16	15	10	10	9	9	9	10	9	9	9	10	10	9
P00506;P00505	P00506	P00506	21;8	21;8	21;8	Aspartate aminotransferase, mitochondrial	GOT2	Sus scrofa	sp|P00506|AATM_PIG Aspartate aminotransferase, mitochondrial OS=Sus scrofa OX=9823 GN=GOT2 PE=1 SV=2	2	21	21	21	14	14	15	18	18	19	18	18	17	19	17	15	14	14	15	18	18	19	18	18	17	19	17	15	14	14	15	18	18	19	18	18	17	19	17	15
P80031	P80031	P80031	8	8	8	Glutathione S-transferase P	GSTP1	Sus scrofa	sp|P80031|GSTP1_PIG Glutathione S-transferase P OS=Sus scrofa OX=9823 GN=GSTP1 PE=1 SV=2	1	8	8	8	7	7	6	6	6	6	6	6	7	6	6	7	7	7	6	6	6	6	6	6	7	6	6	7	7	7	6	6	6	6	6	6	7	6	6	7
P01965;P69905	P01965	P01965	11;1	11;1	9;0	Hemoglobin subunit alpha	HBA	Sus scrofa	sp|P01965|HBA_PIG Hemoglobin subunit alpha OS=Sus scrofa OX=9823 GN=HBA PE=1 SV=1	2	11	11	9	10	10	10	9	9	9	10	10	10	10	10	10	10	10	10	9	9	9	10	10	10	10	10	10	8	8	8	7	7	7	8	8	8	8	8	8
P02067;P02042;P04246;P02101;P69892;P69891;P02100	P02067	P02067	14;3;1;1;1;1;1	14;3;1;1;1;1;1	10;0;0;0;0;0;0	Hemoglobin subunit beta	HBB	Sus scrofa	sp|P02067|HBB_PIG Hemoglobin subunit beta OS=Sus scrofa OX=9823 GN=HBB PE=1 SV=3	7	14	14	10	12	12	12	13	12	12	13	13	13	12	12	13	12	12	12	13	12	12	13	13	13	12	12	13	8	8	8	9	8	8	9	9	9	8	8	9
P14866	P14866	P14866	25	25	24	Heterogeneous nuclear ribonucleoprotein L	HNRNPL	Homo sapiens	sp|P14866|HNRPL_HUMAN Heterogeneous nuclear ribonucleoprotein L OS=Homo sapiens OX=9606 GN=HNRNPL PE=1 SV=2	1	25	25	24	24	23	23	21	21	24	21	23	22	22	22	22	24	23	23	21	21	24	21	23	22	22	22	22	23	22	22	20	20	23	20	22	21	21	21	21
Q00839	Q00839	Q00839	22	22	22	Heterogeneous nuclear ribonucleoprotein U	HNRNPU	Homo sapiens	sp|Q00839|HNRPU_HUMAN Heterogeneous nuclear ribonucleoprotein U OS=Homo sapiens OX=9606 GN=HNRNPU PE=1 SV=6	1	22	22	22	14	13	13	16	15	15	17	19	18	17	15	14	14	13	13	16	15	15	17	19	18	17	15	14	14	13	13	16	15	15	17	19	18	17	15	14
Q86YM7	Q86YM7	Q86YM7	18	18	15	Homer protein homolog 1	HOMER1	Homo sapiens	sp|Q86YM7|HOME1_HUMAN Homer protein homolog 1 OS=Homo sapiens OX=9606 GN=HOMER1 PE=1 SV=2	1	18	18	15	13	15	16	16	17	17	15	15	16	17	16	11	13	15	16	16	17	17	15	15	16	17	16	11	11	13	14	13	14	14	13	13	13	14	13	9
O02705;P07900;Q14568;Q58FG0;Q58FG1;Q92538	O02705;P07900	O02705	31;30;5;4;2;1	31;30;5;4;2;1	21;20;2;2;1;0	Heat shock protein HSP 90-alpha	HSP90AA1	Sus scrofa	sp|O02705|HS90A_PIG Heat shock protein HSP 90-alpha OS=Sus scrofa OX=9823 GN=HSP90AA1 PE=2 SV=3;sp|P07900|HS90A_HUMAN Heat shock protein HSP 90-alpha OS=Homo sapiens OX=9606 GN=HSP90AA1 PE=1 SV=5	6	31	31	21	25	26	28	28	28	28	27	29	29	26	24	25	25	26	28	28	28	28	27	29	29	26	24	25	16	17	19	19	19	19	19	20	20	16	15	16
Q6S4N2;P0DMV9;P0DMV8;P34930	Q6S4N2;P0DMV9;P0DMV8;P34930	Q6S4N2	29;23;23;22	26;20;20;20	14;8;8;9	Heat shock 70 kDa protein 1B	HSPA1B	Sus scrofa	sp|Q6S4N2|HS71B_PIG Heat shock 70 kDa protein 1B OS=Sus scrofa OX=9823 GN=HSPA1B PE=2 SV=1;sp|P0DMV9|HS71B_HUMAN Heat shock 70 kDa protein 1B OS=Homo sapiens OX=9606 GN=HSPA1B PE=1 SV=1;sp|P0DMV8|HS71A_HUMAN Heat shock 70 kDa protein 1A OS=Homo sapiens OX=	4	29	26	14	26	25	23	27	27	28	26	27	28	26	23	25	23	23	21	24	24	25	24	25	25	23	20	23	12	12	10	12	12	13	12	13	13	11	10	11
P11021;P34935	P11021	P11021	27;5	26;5	26;5	Endoplasmic reticulum chaperone BiP	HSPA5	Homo sapiens	sp|P11021|BIP_HUMAN Endoplasmic reticulum chaperone BiP OS=Homo sapiens OX=9606 GN=HSPA5 PE=1 SV=2	2	27	26	26	24	23	26	25	25	23	23	24	24	25	24	23	23	22	25	24	24	22	22	23	23	24	23	22	23	22	25	24	24	22	22	23	23	24	23	22
P11142	P11142	P11142	36	36	22	Heat shock cognate 71 kDa protein	HSPA8	Homo sapiens	sp|P11142|HSP7C_HUMAN Heat shock cognate 71 kDa protein OS=Homo sapiens OX=9606 GN=HSPA8 PE=1 SV=1	1	36	36	22	29	29	29	31	30	30	30	30	31	29	30	29	29	29	29	31	30	30	30	30	31	29	30	29	17	18	18	18	17	17	18	18	18	16	17	18
P38646	P38646	P38646	21	21	21	Stress-70 protein, mitochondrial	HSPA9	Homo sapiens	sp|P38646|GRP75_HUMAN Stress-70 protein, mitochondrial OS=Homo sapiens OX=9606 GN=HSPA9 PE=1 SV=2	1	21	21	21	20	19	19	18	17	17	16	15	15	17	17	17	20	19	19	18	17	17	16	15	15	17	17	17	20	19	19	18	17	17	16	15	15	17	17	17
Q5S1U1;P04792	Q5S1U1	Q5S1U1	21;6	21;6	19;6	Heat shock protein beta-1	HSPB1	Sus scrofa	sp|Q5S1U1|HSPB1_PIG Heat shock protein beta-1 OS=Sus scrofa OX=9823 GN=HSPB1 PE=2 SV=1	2	21	21	19	17	18	18	19	20	21	19	17	19	21	21	20	17	18	18	19	20	21	19	17	19	21	21	20	15	16	16	18	19	19	17	16	18	19	19	19
O43464;P83110	O43464	O43464	18;1	18;1	18;1	Serine protease HTRA2, mitochondrial	HTRA2	Homo sapiens	sp|O43464|HTRA2_HUMAN Serine protease HTRA2, mitochondrial OS=Homo sapiens OX=9606 GN=HTRA2 PE=1 SV=2	2	18	18	18	6	2	1	16	15	16	16	15	17	16	15	16	6	2	1	16	15	16	16	15	17	16	15	16	6	2	1	16	15	16	16	15	17	16	15	16
O43837;P56472	O43837	O43837	15;1	15;1	15;1	Isocitrate dehydrogenase [NAD] subunit beta, mitochondrial	IDH3B	Homo sapiens	sp|O43837|IDH3B_HUMAN Isocitrate dehydrogenase [NAD] subunit beta, mitochondrial OS=Homo sapiens OX=9606 GN=IDH3B PE=1 SV=2	2	15	15	15	13	13	13	14	14	14	14	15	14	14	14	14	13	13	13	14	14	14	14	15	14	14	14	14	13	13	13	14	14	14	14	15	14	14	14	14
P33176	P33176	P33176	39	27	27	Kinesin-1 heavy chain	KIF5B	Homo sapiens	sp|P33176|KINH_HUMAN Kinesin-1 heavy chain OS=Homo sapiens OX=9606 GN=KIF5B PE=1 SV=1	1	39	27	27	28	29	33	31	31	32	36	38	34	30	30	32	19	19	22	21	21	22	24	26	24	20	20	22	19	19	22	21	21	22	24	26	24	20	20	22
O60282;Q12840;Q969V6	O60282	O60282	44;12;1	44;12;1	32;4;1	Kinesin heavy chain isoform 5C	KIF5C	Homo sapiens	sp|O60282|KIF5C_HUMAN Kinesin heavy chain isoform 5C OS=Homo sapiens OX=9606 GN=KIF5C PE=1 SV=1	3	44	44	32	29	33	39	39	38	38	42	41	39	36	35	35	29	33	39	39	38	38	42	41	39	36	35	35	20	23	28	29	28	28	30	29	29	26	25	25
P46821	P46821	P46821	19	19	18	Microtubule-associated protein 1B	MAP1B	Homo sapiens	sp|P46821|MAP1B_HUMAN Microtubule-associated protein 1B OS=Homo sapiens OX=9606 GN=MAP1B PE=1 SV=2	1	19	19	18	13	12	13	16	15	15	16	16	16	16	15	17	13	12	13	16	15	15	16	16	16	16	15	17	12	11	12	15	14	14	15	15	15	15	14	16
Q9UPY8	Q9UPY8	Q9UPY8	21	21	18	Microtubule-associated protein RP/EB family member 3	MAPRE3	Homo sapiens	sp|Q9UPY8|MARE3_HUMAN Microtubule-associated protein RP/EB family member 3 OS=Homo sapiens OX=9606 GN=MAPRE3 PE=1 SV=1	1	21	21	18	19	17	17	17	17	19	17	17	17	17	17	17	19	17	17	17	17	19	17	17	17	17	17	17	16	14	14	14	14	16	14	14	14	14	14	14
P35580;Q9TV62;Q9TV63;Q9TV61;Q9UKX3;Q9Y623;P12882;P11055;Q9UKX2;A7E2Y1	P35580	P35580	103;1;1;1;1;1;1;1;1;1	103;1;1;1;1;1;1;1;1;1	79;0;0;0;0;0;0;0;0;0	Myosin-10	MYH10	Homo sapiens	sp|P35580|MYH10_HUMAN Myosin-10 OS=Homo sapiens OX=9606 GN=MYH10 PE=1 SV=3	10	103	103	79	88	90	92	91	90	89	91	91	91	92	88	87	88	90	92	91	90	89	91	91	91	92	88	87	65	67	68	69	67	66	69	69	69	69	66	65
Q7Z406	Q7Z406	Q7Z406	44	33	33	Myosin-14	MYH14	Homo sapiens	sp|Q7Z406|MYH14_HUMAN Myosin-14 OS=Homo sapiens OX=9606 GN=MYH14 PE=1 SV=2	1	44	33	33	33	38	38	37	40	39	38	39	39	38	37	33	22	27	27	26	29	28	27	28	28	27	26	22	22	27	27	26	29	28	27	28	28	27	26	22
P35579;REV__P0DO97;REV__Q9UKV3	P35579	P35579	83;1;1	67;1;1	61;0;1	Myosin-9	MYH9	Homo sapiens	sp|P35579|MYH9_HUMAN Myosin-9 OS=Homo sapiens OX=9606 GN=MYH9 PE=1 SV=4	3	83	67	61	68	72	72	71	67	68	68	71	74	69	70	66	53	57	56	57	52	53	54	56	60	54	56	52	49	53	50	51	46	49	49	50	54	49	51	48
P19105;O14950	P19105;O14950	P19105	10;10	10;10	5;5	Myosin regulatory light chain 12A	MYL12A	Homo sapiens	sp|P19105|ML12A_HUMAN Myosin regulatory light chain 12A OS=Homo sapiens OX=9606 GN=MYL12A PE=1 SV=2;sp|O14950|ML12B_HUMAN Myosin regulatory light chain 12B OS=Homo sapiens OX=9606 GN=MYL12B PE=1 SV=2	2	10	10	5	10	8	8	9	9	9	9	9	9	9	9	9	10	8	8	9	9	9	9	9	9	9	9	9	5	3	3	4	4	4	4	4	4	4	4	4
P07197	P07197	P07197	24	23	4	Neurofilament medium polypeptide	NEFM	Homo sapiens	sp|P07197|NFM_HUMAN Neurofilament medium polypeptide OS=Homo sapiens OX=9606 GN=NEFM PE=1 SV=3	1	24	23	4	17	16	18	20	19	19	21	22	21	20	21	21	16	15	17	19	18	18	20	21	20	19	20	20	2	2	2	4	3	3	3	4	4	4	4	4
Q15233	Q15233	Q15233	29	27	26	Non-POU domain-containing octamer-binding protein	NONO	Homo sapiens	sp|Q15233|NONO_HUMAN Non-POU domain-containing octamer-binding protein OS=Homo sapiens OX=9606 GN=NONO PE=1 SV=4	1	29	27	26	23	24	25	26	26	25	24	23	24	25	24	22	21	22	23	24	24	23	23	22	22	23	22	20	20	21	22	23	23	22	22	21	21	22	21	19
Q2HYU2	Q2HYU2	Q2HYU2	31	31	12	ATP-dependent 6-phosphofructokinase, muscle type	PFKM	Sus scrofa	sp|Q2HYU2|PFKAM_PIG ATP-dependent 6-phosphofructokinase, muscle type OS=Sus scrofa OX=9823 GN=PFKM PE=2 SV=1	1	31	31	12	26	28	27	27	27	27	26	27	26	29	27	26	26	28	27	27	27	27	26	27	26	29	27	26	10	12	12	11	11	11	10	10	10	12	11	11
P14618;P30613	P14618	P14618	35;1	35;1	35;1	Pyruvate kinase PKM	PKM	Homo sapiens	sp|P14618|KPYM_HUMAN Pyruvate kinase PKM OS=Homo sapiens OX=9606 GN=PKM PE=1 SV=4	2	35	35	35	30	31	32	31	31	33	31	32	32	34	31	30	30	31	32	31	31	33	31	32	32	34	31	30	30	31	32	31	31	33	31	32	32	34	31	30
P51665	P51665	P51665	14	14	14	26S proteasome non-ATPase regulatory subunit 7	PSMD7	Homo sapiens	sp|P51665|PSMD7_HUMAN 26S proteasome non-ATPase regulatory subunit 7 OS=Homo sapiens OX=9606 GN=PSMD7 PE=1 SV=2	1	14	14	14	10	10	10	12	12	12	11	10	10	14	12	9	10	10	10	12	12	12	11	10	10	14	12	9	10	10	10	12	12	12	11	10	10	14	12	9
Q8WXF1;REV__Q96JN2;Q05682	Q8WXF1	Q8WXF1	23;1;1	22;1;1	22;1;1	Paraspeckle component 1	PSPC1	Homo sapiens	sp|Q8WXF1|PSPC1_HUMAN Paraspeckle component 1 OS=Homo sapiens OX=9606 GN=PSPC1 PE=1 SV=1	3	23	22	22	17	16	17	17	16	16	16	17	18	17	16	16	16	15	16	16	15	15	15	16	17	16	15	15	16	15	16	16	15	15	15	16	17	16	15	15
P62826	P62826	P62826	12	12	12	GTP-binding nuclear protein Ran	RAN	Homo sapiens	sp|P62826|RAN_HUMAN GTP-binding nuclear protein Ran OS=Homo sapiens OX=9606 GN=RAN PE=1 SV=3	1	12	12	12	9	11	10	10	10	10	11	10	11	10	11	9	9	11	10	10	10	10	11	10	11	10	11	9	9	11	10	10	10	10	11	10	11	10	11	9
P30050	P30050	P30050	6	6	6	60S ribosomal protein L12	RPL12	Homo sapiens	sp|P30050|RL12_HUMAN 60S ribosomal protein L12 OS=Homo sapiens OX=9606 GN=RPL12 PE=1 SV=1	1	6	6	6	6	6	6	6	6	6	6	6	6	6	6	6	6	6	6	6	6	6	6	6	6	6	6	6	6	6	6	6	6	6	6	6	6	6	6	6
P08708;Q6QAP7;REV__Q9H089	P08708;Q6QAP7	P08708	13;13;1	13;13;1	13;13;1	40S ribosomal protein S17	RPS17	Homo sapiens	sp|P08708|RS17_HUMAN 40S ribosomal protein S17 OS=Homo sapiens OX=9606 GN=RPS17 PE=1 SV=2;sp|Q6QAP7|RS17_PIG 40S ribosomal protein S17 OS=Sus scrofa OX=9823 GN=RPS17 PE=1 SV=3	3	13	13	13	11	11	11	12	12	12	11	11	12	13	13	13	11	11	11	12	12	12	11	11	12	13	13	13	11	11	11	12	12	12	11	11	12	13	13	13
Q0Z8U2;P23396	Q0Z8U2;P23396	Q0Z8U2	25;25	25;25	25;25	40S ribosomal protein S3	RPS3	Sus scrofa	sp|Q0Z8U2|RS3_PIG 40S ribosomal protein S3 OS=Sus scrofa OX=9823 GN=RPS3 PE=1 SV=1;sp|P23396|RS3_HUMAN 40S ribosomal protein S3 OS=Homo sapiens OX=9606 GN=RPS3 PE=1 SV=2	2	25	25	25	23	20	20	22	22	22	22	20	22	22	22	22	23	20	20	22	22	22	22	20	22	22	22	22	23	20	20	22	22	22	22	20	22	22	22	22
P61247	P61247	P61247	24	24	24	40S ribosomal protein S3a	RPS3A	Homo sapiens	sp|P61247|RS3A_HUMAN 40S ribosomal protein S3a OS=Homo sapiens OX=9606 GN=RPS3A PE=1 SV=2	1	24	24	24	21	20	21	20	21	22	21	20	21	21	20	20	21	20	21	20	21	22	21	20	21	21	20	20	21	20	21	20	21	22	21	20	21	21	20	20
P62701;Q8TD47;P22090	P62701	P62701	24;11;10	24;11;10	24;11;10	40S ribosomal protein S4, X isoform	RPS4X	Homo sapiens	sp|P62701|RS4X_HUMAN 40S ribosomal protein S4, X isoform OS=Homo sapiens OX=9606 GN=RPS4X PE=1 SV=2	3	24	24	24	22	21	18	18	18	18	18	18	18	18	18	18	22	21	18	18	18	18	18	18	18	18	18	18	22	21	18	18	18	18	18	18	18	18	18	18
P46782	P46782	P46782	14	14	14	40S ribosomal protein S5	RPS5	Homo sapiens	sp|P46782|RS5_HUMAN 40S ribosomal protein S5 OS=Homo sapiens OX=9606 GN=RPS5 PE=1 SV=4	1	14	14	14	13	13	13	11	12	12	12	12	11	13	13	12	13	13	13	11	12	12	12	12	11	13	13	12	13	13	13	11	12	12	12	12	11	13	13	12
P62081	P62081	P62081	18	18	18	40S ribosomal protein S7	RPS7	Homo sapiens	sp|P62081|RS7_HUMAN 40S ribosomal protein S7 OS=Homo sapiens OX=9606 GN=RPS7 PE=1 SV=1	1	18	18	18	17	16	15	13	14	15	14	13	13	13	12	14	17	16	15	13	14	15	14	13	13	13	12	14	17	16	15	13	14	15	14	13	13	13	12	14
Q4GWZ2;P08865	Q4GWZ2;P08865	Q4GWZ2	15;15	15;15	15;15	40S ribosomal protein SA	RPSA	Sus scrofa	sp|Q4GWZ2|RSSA_PIG 40S ribosomal protein SA OS=Sus scrofa OX=9823 GN=RPSA PE=1 SV=3;sp|P08865|RSSA_HUMAN 40S ribosomal protein SA OS=Homo sapiens OX=9606 GN=RPSA PE=1 SV=4	2	15	15	15	13	12	12	13	13	14	13	12	13	13	13	12	13	12	12	13	13	14	13	12	13	13	13	12	13	12	12	13	13	14	13	12	13	13	13	12
Q9Y224	Q9Y224	Q9Y224	18	18	18	RNA transcription, translation and transport factor protein	RTRAF	Homo sapiens	sp|Q9Y224|RTRAF_HUMAN RNA transcription, translation and transport factor protein OS=Homo sapiens OX=9606 GN=RTRAF PE=1 SV=1	1	18	18	18	17	14	15	15	15	16	14	14	16	16	15	15	17	14	15	15	15	16	14	14	16	16	15	15	17	14	15	15	15	16	14	14	16	16	15	15
P79260	P79260	P79260	19	19	17	S-arrestin	SAG	Sus scrofa	sp|P79260|ARRS_PIG S-arrestin OS=Sus scrofa OX=9823 GN=SAG PE=2 SV=1	1	19	19	17	18	18	19	19	19	19	19	19	19	19	19	18	18	18	19	19	19	19	19	19	19	19	19	18	16	16	17	17	17	17	17	17	17	17	17	16
Q8NC51	Q8NC51	Q8NC51	18	18	18	Plasminogen activator inhibitor 1 RNA-binding protein	SERBP1	Homo sapiens	sp|Q8NC51|PAIRB_HUMAN Plasminogen activator inhibitor 1 RNA-binding protein OS=Homo sapiens OX=9606 GN=SERBP1 PE=1 SV=2	1	18	18	18	9	9	11	16	14	12	15	18	15	13	13	11	9	9	11	16	14	12	15	18	15	13	13	11	9	9	11	16	14	12	15	18	15	13	13	11
P50454	P50454	P50454	20	20	20	Serpin H1	SERPINH1	Homo sapiens	sp|P50454|SERPH_HUMAN Serpin H1 OS=Homo sapiens OX=9606 GN=SERPINH1 PE=1 SV=2	1	20	20	20	16	18	18	19	18	19	19	18	19	18	18	17	16	18	18	19	18	19	19	18	19	18	18	17	16	18	18	19	18	19	19	18	19	18	18	17
Q15393	Q15393	Q15393	35	35	35	Splicing factor 3B subunit 3	SF3B3	Homo sapiens	sp|Q15393|SF3B3_HUMAN Splicing factor 3B subunit 3 OS=Homo sapiens OX=9606 GN=SF3B3 PE=1 SV=4	1	35	35	35	31	31	32	32	31	32	34	33	35	32	32	33	31	31	32	32	31	32	34	33	35	32	32	33	31	31	32	32	31	32	34	33	35	32	32	33
P23246	P23246	P23246	33	33	31	Splicing factor, proline- and glutamine-rich	SFPQ	Homo sapiens	sp|P23246|SFPQ_HUMAN Splicing factor, proline- and glutamine-rich OS=Homo sapiens OX=9606 GN=SFPQ PE=1 SV=2	1	33	33	31	27	27	28	27	28	29	28	27	27	28	26	25	27	27	28	27	28	29	28	27	27	28	26	25	25	25	26	25	26	27	27	26	25	26	24	23
P61764	P61764	P61764	40	40	39	Syntaxin-binding protein 1	STXBP1	Homo sapiens	sp|P61764|STXB1_HUMAN Syntaxin-binding protein 1 OS=Homo sapiens OX=9606 GN=STXBP1 PE=1 SV=1	1	40	40	39	34	34	36	36	33	33	37	37	39	33	32	32	34	34	36	36	33	33	37	37	39	33	32	32	34	34	36	36	33	33	37	37	39	32	32	32
Q2XVP4;P68363;Q9H853	Q2XVP4;P68363	Q2XVP4	23;23;1	23;23;1	0;0;0	Tubulin alpha-1B chain	TUBA1B	Sus scrofa	sp|Q2XVP4|TBA1B_PIG Tubulin alpha-1B chain OS=Sus scrofa OX=9823 GN=TUBA1B PE=1 SV=1;sp|P68363|TBA1B_HUMAN Tubulin alpha-1B chain OS=Homo sapiens OX=9606 GN=TUBA1B PE=1 SV=1	3	23	23	0	21	20	21	23	22	22	23	22	23	22	22	22	21	20	21	23	22	22	23	22	23	22	22	22	0	0	0	0	0	0	0	0	0	0	0	0
Q13509	Q13509	Q13509	19	8	6	Tubulin beta-3 chain	TUBB3	Homo sapiens	sp|Q13509|TBB3_HUMAN Tubulin beta-3 chain OS=Homo sapiens OX=9606 GN=TUBB3 PE=1 SV=2	1	19	8	6	14	13	17	17	17	17	16	17	16	17	17	15	4	3	6	7	7	7	6	7	6	7	7	5	2	2	4	5	5	5	4	5	4	5	5	3
P68371	P68371	P68371	24	24	1	Tubulin beta-4B chain	TUBB4B	Homo sapiens	sp|P68371|TBB4B_HUMAN Tubulin beta-4B chain OS=Homo sapiens OX=9606 GN=TUBB4B PE=1 SV=1	1	24	24	1	21	20	22	21	20	23	21	21	21	23	21	22	21	20	22	21	20	23	21	21	21	23	21	22	1	1	1	1	1	1	1	1	1	1	1	1
P02543;P08670;P02540;P17661;P41219	P02543;P08670	P02543	45;35;5;5;4	45;35;5;5;4	40;30;2;2;2	Vimentin	VIM	Sus scrofa	sp|P02543|VIME_PIG Vimentin OS=Sus scrofa OX=9823 GN=VIM PE=1 SV=2;sp|P08670|VIME_HUMAN Vimentin OS=Homo sapiens OX=9606 GN=VIM PE=1 SV=4	5	45	45	40	38	39	39	39	40	41	40	38	39	41	40	39	38	39	39	39	40	41	40	38	39	41	40	39	33	34	34	34	35	36	35	33	34	36	35	34
P09497	P09497	P09497	2	2	2	Clathrin light chain B	CLTB	Homo sapiens	sp|P09497|CLCB_HUMAN Clathrin light chain B OS=Homo sapiens OX=9606 GN=CLTB PE=1 SV=1	1	2	2	2	1	1	1	1	1	2	2	2	1	2	2	2	1	1	1	1	1	2	2	2	1	2	2	2	1	1	1	1	1	2	2	2	1	2	2	2
Q9UNX3	Q9UNX3	Q9UNX3	10	10	2	60S ribosomal protein L26-like 1	RPL26L1	Homo sapiens	sp|Q9UNX3|RL26L_HUMAN 60S ribosomal protein L26-like 1 OS=Homo sapiens OX=9606 GN=RPL26L1 PE=1 SV=1	1	10	10	2	10	10	10	10	10	10	9	9	10	10	10	10	10	10	10	10	10	10	9	9	10	10	10	10	2	2	2	2	2	2	2	2	2	2	2	2
P00795;P07339	P00795	P00795	7;3	7;3	7;3	Cathepsin D	CTSD	Sus scrofa	sp|P00795|CATD_PIG Cathepsin D OS=Sus scrofa OX=9823 GN=CTSD PE=1 SV=2	2	7	7	7	6	6	6	7	7	7	7	7	7	7	7	7	6	6	6	7	7	7	7	7	7	7	7	7	6	6	6	7	7	7	7	7	7	7	7	7
Q07021	Q07021	Q07021	1	1	1	Complement component 1 Q subcomponent-binding protein, mitochondrial	C1QBP	Homo sapiens	sp|Q07021|C1QBP_HUMAN Complement component 1 Q subcomponent-binding protein, mitochondrial OS=Homo sapiens OX=9606 GN=C1QBP PE=1 SV=1	1	1	1	1	1	0	1	1	1	1	1	1	1	1	1	1	1	0	1	1	1	1	1	1	1	1	1	1	1	0	1	1	1	1	1	1	1	1	1	1
Q96HU8	Q96HU8	Q96HU8	2	2	2	GTP-binding protein Di-Ras2	DIRAS2	Homo sapiens	sp|Q96HU8|DIRA2_HUMAN GTP-binding protein Di-Ras2 OS=Homo sapiens OX=9606 GN=DIRAS2 PE=1 SV=1	1	2	2	2	0	0	0	1	1	1	1	2	2	1	1	2	0	0	0	1	1	1	1	2	2	1	1	2	0	0	0	1	1	1	1	2	2	1	1	2
Q06AU7;Q52NJ2;Q9H0U4;P62820;Q92928;Q92930;P61006;P61026;P51153;P59190	Q06AU7;Q52NJ2;Q9H0U4;P62820;Q92928	Q06AU7	5;5;5;5;3;2;2;1;1;1	5;5;5;5;3;2;2;1;1;1	5;5;5;5;3;2;2;1;1;1	Ras-related protein Rab-1B	RAB1B	Sus scrofa	sp|Q06AU7|RAB1B_PIG Ras-related protein Rab-1B OS=Sus scrofa OX=9823 GN=RAB1B PE=2 SV=1;sp|Q52NJ2|RAB1A_PIG Ras-related protein Rab-1A OS=Sus scrofa OX=9823 GN=RAB1A PE=2 SV=3;sp|Q9H0U4|RAB1B_HUMAN Ras-related protein Rab-1B OS=Homo sapiens OX=9606 GN=RAB1	10	5	5	5	3	3	2	4	4	4	4	4	4	5	4	4	3	3	2	4	4	4	4	4	4	5	4	4	3	3	2	4	4	4	4	4	4	5	4	4
P10745	P10745	P10745	6	6	6	Retinol-binding protein 3	RBP3	Homo sapiens	sp|P10745|RET3_HUMAN Retinol-binding protein 3 OS=Homo sapiens OX=9606 GN=RBP3 PE=1 SV=2	1	6	6	6	5	5	5	5	5	5	5	5	5	5	5	6	5	5	5	5	5	5	5	5	5	5	5	6	5	5	5	5	5	5	5	5	5	5	5	6
P22676	P22676	P22676	6	6	5	Calretinin	CALB2	Homo sapiens	sp|P22676|CALB2_HUMAN Calretinin OS=Homo sapiens OX=9606 GN=CALB2 PE=2 SV=2	1	6	6	5	5	5	5	5	4	6	4	5	6	6	6	6	5	5	5	5	4	6	4	5	6	6	6	6	4	4	4	4	3	5	3	4	5	5	5	5
Q71U36;P02550;P0DPH8;P0DPH7;Q6PEY2	Q71U36;P02550;P0DPH8;P0DPH7;Q6PEY2	Q71U36	23;20;18;18;13	2;2;2;2;2	1;1;1;1;1	Tubulin alpha-1A chain	TUBA1A	Homo sapiens	sp|Q71U36|TBA1A_HUMAN Tubulin alpha-1A chain OS=Homo sapiens OX=9606 GN=TUBA1A PE=1 SV=1;sp|P02550|TBA1A_PIG Tubulin alpha-1A chain OS=Sus scrofa OX=9823 GN=TUBA1A PE=1 SV=1;sp|P0DPH8|TBA3D_HUMAN Tubulin alpha-3D chain OS=Homo sapiens OX=9606 GN=TUBA3D PE=	5	23	2	1	21	20	21	23	22	22	23	22	23	22	22	22	2	2	2	2	2	2	2	2	2	2	2	2	1	1	1	1	1	1	1	1	1	1	1	1
P42639;P09493	P42639;P09493	P42639	13;11	7;7	6;6	Tropomyosin alpha-1 chain	TPM1	Sus scrofa	sp|P42639|TPM1_PIG Tropomyosin alpha-1 chain OS=Sus scrofa OX=9823 GN=TPM1 PE=1 SV=2;sp|P09493|TPM1_HUMAN Tropomyosin alpha-1 chain OS=Homo sapiens OX=9606 GN=TPM1 PE=1 SV=2	2	13	7	6	9	9	9	11	12	11	11	10	11	12	12	12	4	4	4	5	6	5	5	5	5	6	6	6	4	4	4	5	5	5	5	5	5	6	6	6
Q14103	Q14103	Q14103	5	5	4	Heterogeneous nuclear ribonucleoprotein D0	HNRNPD	Homo sapiens	sp|Q14103|HNRPD_HUMAN Heterogeneous nuclear ribonucleoprotein D0 OS=Homo sapiens OX=9606 GN=HNRNPD PE=1 SV=1	1	5	5	4	4	4	4	4	3	4	3	5	4	4	4	4	4	4	4	4	3	4	3	5	4	4	4	4	3	3	3	3	3	3	3	4	3	3	3	3
P14678;P63162	P14678;P63162	P14678	9;8	9;8	9;8	Small nuclear ribonucleoprotein-associated proteins B and B	SNRPB	Homo sapiens	sp|P14678|RSMB_HUMAN Small nuclear ribonucleoprotein-associated proteins B and B OS=Homo sapiens OX=9606 GN=SNRPB PE=1 SV=2;sp|P63162|RSMN_HUMAN Small nuclear ribonucleoprotein-associated protein N OS=Homo sapiens OX=9606 GN=SNRPN PE=1 SV=1	2	9	9	9	8	8	8	8	8	8	9	9	8	8	8	8	8	8	8	8	8	8	9	9	8	8	8	8	8	8	8	8	8	8	9	9	8	8	8	8
Q9NSD9	Q9NSD9	Q9NSD9	13	13	13	Phenylalanine--tRNA ligase beta subunit	FARSB	Homo sapiens	sp|Q9NSD9|SYFB_HUMAN Phenylalanine--tRNA ligase beta subunit OS=Homo sapiens OX=9606 GN=FARSB PE=1 SV=3	1	13	13	13	12	11	11	11	11	12	11	11	11	12	12	12	12	11	11	11	11	12	11	11	11	12	12	12	12	11	11	11	11	12	11	11	11	12	12	12
Q96DH6	Q96DH6	Q96DH6	4	4	4	RNA-binding protein Musashi homolog 2	MSI2	Homo sapiens	sp|Q96DH6|MSI2H_HUMAN RNA-binding protein Musashi homolog 2 OS=Homo sapiens OX=9606 GN=MSI2 PE=1 SV=1	1	4	4	4	0	1	2	4	4	4	3	3	4	2	2	1	0	1	2	4	4	4	3	3	4	2	2	1	0	1	2	4	4	4	3	3	4	2	2	1
[truncated: 108 more columns]
