# Supplementary material for: Regulation of the HTRA2 Protease Activity by an Inhibitory Antibody-Derived Peptide Ligand and the Influence on HTRA2-Specific Protein Interaction Networks in Retinal Tissues
Source: Biomedicines. 2021 Aug 13;9(8):1013. doi: 10.3390/biomedicines9081013 (PMC8427973; doi:10.3390/biomedicines9081013)
Supplement: Supplementary file 1 [file biomedicines-09-01013-s001.zip › biomedicines-1292337-supplementary/File S2.xlsx]

## Sheet: CTRL vs. HTRA2
Major protein ID	Protein name	Gene name	Species	log10 P value	log2 fold change	T-Test (P < 0.05)	Volcano plot (P < 0.01 and log2 fold change > 1.5)
O00116	Alkyldihydroxyacetonephosphate synthase, peroxisomal	AGPS	Homo sapiens	2.16406	3.84298	+	+
O14617	AP-3 complex subunit delta-1	AP3D1	Homo sapiens	2.82833	2.27572	+	+
O43464	Serine protease HTRA2, mitochondrial	HTRA2	Homo sapiens	3.70905	10.5971	+	+
O95782	AP-2 complex subunit alpha-1	AP2A1	Homo sapiens	2.83741	3.19627	+	+
P00889	Citrate synthase, mitochondrial	CS	Sus scrofa	2.1953	3.10902	+	+
P11493	Serine/threonine-protein phosphatase 2A catalytic subunit beta isoform (Fragment)	PPP2CB	Sus scrofa	2.21554	2.42774	+	+
P21333	Filamin-A	FLNA	Homo sapiens	2.52138	1.79651	+	+
P23368	NAD-dependent malic enzyme, mitochondrial	ME2	Homo sapiens	2.03984	4.29721	+	+
P31150	Rab GDP dissociation inhibitor alpha	GDI1	Homo sapiens	2.14651	3.06132	+	+
P34897	Serine hydroxymethyltransferase, mitochondrial	SHMT2	Homo sapiens	3.61873	3.49986	+	+
P36915	Guanine nucleotide-binding protein-like 1	GNL1	Homo sapiens	3.65195	3.88804	+	+
P41091	Eukaryotic translation initiation factor 2 subunit 3	EIF2S3	Homo sapiens	3.76318	4.7515	+	+
P46405	40S ribosomal protein S12	RPS12	Sus scrofa	2.8722	2.458	+	+
P55735	Protein SEC13 homolog	SEC13	Homo sapiens	3.80183	2.83817	+	+
P62191	26S proteasome regulatory subunit 4	PSMC1	Homo sapiens	4.14689	2.32648	+	+
Q01082	Spectrin beta chain, non-erythrocytic 1	SPTBN1	Homo sapiens	2.23387	3.02473	+	+
Q01484	Ankyrin-2	ANK2	Homo sapiens	2.9834	2.22506	+	+
Q04760	Lactoylglutathione lyase	GLO1	Homo sapiens	2.88304	4.13148	+	+
Q13404	Ubiquitin-conjugating enzyme E2 variant 1	UBE2V1	Homo sapiens	2.29091	2.76285	+	+
Q13825	Methylglutaconyl-CoA hydratase, mitochondrial	AUH	Homo sapiens	3.02357	4.86646	+	+
Q15185	Prostaglandin E synthase 3	PTGES3	Homo sapiens	2.15099	3.86404	+	+
Q16775	Hydroxyacylglutathione hydrolase, mitochondrial	HAGH	Homo sapiens	2.09635	3.115	+	+
Q29290	Cystatin-B	CSTB	Sus scrofa	2.3572	4.16171	+	+
Q6S8J3	POTE ankyrin domain family member E	POTEE	Homo sapiens	2.37617	2.95512	+	+
Q6VY07	Phosphofurin acidic cluster sorting protein 1	PACS1	Homo sapiens	2.30357	3.51524	+	+
Q8TEA8	D-aminoacyl-tRNA deacylase 1	DTD1	Homo sapiens	2.52437	3.87862	+	+
Q92777	Synapsin-2	SYN2	Homo sapiens	2.52163	4.7112	+	+
Q96EY1	DnaJ homolog subfamily A member 3, mitochondrial	DNAJA3	Homo sapiens	2.66507	4.71388	+	+
Q9NZY2	Putative uncharacterized protein FAM30A	FAM30A	Homo sapiens	2.21902	2.55012	+	+
Q9ULC4	Malig0t T-cell-amplified sequence 1	MCTS1	Homo sapiens	2.99163	3.79729	+	+
Q9Y2A7	Nck-associated protein 1	NCKAP1	Homo sapiens	2.74248	4.27899	+	+
Q9Y4L1	Hypoxia up-regulated protein 1	HYOU1	Homo sapiens	2.32259	2.6491	+	+
O94811	Tubulin polymerization-promoting protein	TPPP	Homo sapiens	1.99178	4.14071	+
P09038	Fibroblast growth factor 2	FGF2	Homo sapiens	2.17212	2.28617	+
P23284	Peptidyl-prolyl cis-trans isomerase B	PPIB	Homo sapiens	2.60731	1.15059	+
P41743	Protein kinase C iota type	PRKCI	Homo sapiens	2.09077	3.07174	+
P58546	Myotrophin	MTPN	Homo sapiens	2.0277	3.57644	+
P84098	60S ribosomal protein L19	RPL19	Homo sapiens	2.36918	1.3704	+
Q52NJ3	GTP-binding protein SAR1a	SAR1A	Sus scrofa	2.17022	2.10444	+
Q9Y5V0	Zinc finger protein 706	ZNF706	Homo sapiens	2.09704	2.34677	+
A0PFK7	F-actin-capping protein subunit beta	CAPZB	Sus scrofa	0.46204	0.297657
A1XQR7	MICOS complex subunit MIC13	MICOS13	Sus scrofa	0.5669	0.408042
A1XQR9	Small nuclear ribonucleoprotein E	SNRPE	Sus scrofa	0.649438	0.467154
A1XQT2	Cytochrome c oxidase subunit 6C	COX6C	Sus scrofa	1.04174	-0.970661
A1XQU3	60S ribosomal protein L14	RPL14	Sus scrofa	0.782949	0.352619
A1XQU5	60S ribosomal protein L27	RPL27	Sus scrofa	0.922578	0.394979
A1XQU9	40S ribosomal protein S20	RPS20	Sus scrofa	0.0240274	-0.0125828
A5A761	Sideroflexin-1	SFXN1	Sus scrofa	0.697907	0.657892
A5GFY8	D-3-phosphoglycerate dehydrogenase	PHGDH	Sus scrofa	1.1155	1.45798
A5GFZ5	Dolichol-phosphate mannosyltransferase subunit 1	DPM1	Sus scrofa	0.35397	0.70557
A6M931	Eukaryotic initiation factor 4A-III	EIF4A3	Sus scrofa	0.780847	3.27704
A6ND91	Putative L-aspartate dehydrogenase	ASPDH	Homo sapiens	0.0168355	-0.0850007
A6NDR6	Putative homeobox protein Meis3-like 1	MEIS3P1	Homo sapiens	0	0
A6NHL2	Tubulin alpha chain-like 3	TUBAL3	Homo sapiens	1.58746	4.60789	+
E9PAV3	Nascent polypeptide-associated complex subunit alpha, muscle-specific form	NACA	Homo sapiens	1.51115	1.64415	+
F1SRI0	Trafficking protein particle complex subunit 2	TRAPPC2	Sus scrofa	0	0
O00178	GTP-binding protein 1	GTPBP1	Homo sapiens	0.60285	0.383761
O00217	NADH dehydrogenase [ubiquinone] iron-sulfur protein 8, mitochondrial	NDUFS8	Homo sapiens	0.230829	0.254418
O00231	26S proteasome non-ATPase regulatory subunit 11	PSMD11	Homo sapiens	0.557683	1.36298
O00233	26S proteasome non-ATPase regulatory subunit 9	PSMD9	Homo sapiens	0.375104	0.463006
O00294	Tubby-related protein 1	TULP1	Homo sapiens	1.42186	2.01619	+
O00422	Histone deacetylase complex subunit SAP18	SAP18	Homo sapiens	0.453528	-0.882834
O00443	Phosphatidylinositol 4-phosphate 3-kinase C2 domain-containing subunit alpha	PIK3C2A	Homo sapiens	1.57344	-0.590936	+
O00483	Cytochrome c oxidase subunit NDUFA4	NDUFA4	Homo sapiens	0.837642	0.741962
O00487	26S proteasome non-ATPase regulatory subunit 14	PSMD14	Homo sapiens	0.51775	0.315316
O00571	ATP-dependent RNA helicase DDX3X	DDX3X	Homo sapiens	0.827553	1.61662
O02705	Heat shock protein HSP 90-alpha	HSP90AA1	Sus scrofa	0.912613	0.573056
O13010	Phosphatidylinositol 5-phosphate 4-kinase type-2 alpha	PIP4K2A	Sus scrofa	1.12472	2.65971
O14558	Heat shock protein beta-6	HSPB6	Homo sapiens	0.60994	0.830189
O14576	Cytoplasmic dynein 1 intermediate chain 1	DYNC1I1	Homo sapiens	1.49433	1.06453	+
O14744	Protein arginine N-methyltransferase 5	PRMT5	Homo sapiens	0.780647	1.27362
O14874	[3-methyl-2-oxobutanoate dehydrogenase [lipoamide]] kinase, mitochondrial	BCKDK	Homo sapiens	0.072146	-0.157616
O14910	Protein lin-7 homolog A	LIN7A	Homo sapiens	1.27454	0.576058
O14926	Fascin-2	FSCN2	Homo sapiens	1.62207	1.51379	+
O14979	Heterogeneous nuclear ribonucleoprotein D-like	HNRNPDL	Homo sapiens	0.638873	2.32303
O14994	Synapsin-3	SYN3	Homo sapiens	0.464675	0.772522
O15144	Actin-related protein 2/3 complex subunit 2	ARPC2	Homo sapiens	0.456271	0.373862
O15145	Actin-related protein 2/3 complex subunit 3	ARPC3	Homo sapiens	0.501103	1.62703
O15537	Retinoschisin	RS1	Homo sapiens	0.0753269	0.0789986
O18766	Rhodopsin	RHO	Sus scrofa	1.20541	0.590696
O19069	Succinate--CoA ligase [ADP/GDP-forming] subunit alpha, mitochondrial	SUCLG1	Sus scrofa	0.518437	0.342663
O43143	Pre-mRNA-splicing factor ATP-dependent RNA helicase DHX15	DHX15	Homo sapiens	0.0354864	0.0305913
O43181	NADH dehydrogenase [ubiquinone] iron-sulfur protein 4, mitochondrial	NDUFS4	Homo sapiens	0.591219	1.91127
O43237	Cytoplasmic dynein 1 light intermediate chain 2	DYNC1LI2	Homo sapiens	0.838082	1.58538
O43242	26S proteasome non-ATPase regulatory subunit 3	PSMD3	Homo sapiens	0.47283	-0.46875
O43290	U4/U6.U5 tri-snRNP-associated protein 1	SART1	Homo sapiens	0.0101411	0.0238291
O43301	Heat shock 70 kDa protein 12A	HSPA12A	Homo sapiens	0.732153	1.19439
O43324	Eukaryotic translation elongation factor 1 epsilon-1	EEF1E1	Homo sapiens	0.816481	-0.73677
O43390	Heterogeneous nuclear ribonucleoprotein R	HNRNPR	Homo sapiens	1.87039	1.30836	+
O43396	Thioredoxin-like protein 1	TXNL1	Homo sapiens	0.258973	0.264194
O43402	ER membrane protein complex subunit 8	EMC8	Homo sapiens	0.817185	0.358415
O43447	Peptidyl-prolyl cis-trans isomerase H	PPIH	Homo sapiens	0.295451	-0.136875
O43491	Band 4.1-like protein 2	EPB41L2	Homo sapiens	1.24107	1.55261
O43660	Pleiotropic regulator 1	PLRG1	Homo sapiens	1.42615	2.03428	+
O43670	BUB3-interacting and GLEBS motif-containing protein ZNF207	ZNF207	Homo sapiens	1.23943	1.34431
O43681	ATPase ASNA1	ASNA1	Homo sapiens	0.573939	1.41995
O43684	Mitotic checkpoint protein BUB3	BUB3	Homo sapiens	0.60251	1.35848
O43809	Cleavage and polyadenylation specificity factor subunit 5	NUDT21	Homo sapiens	0.152412	-0.0785096
O43813	Glutathione S-transferase LANCL1	LANCL1	Homo sapiens	0.862185	1.81013
O43837	Isocitrate dehydrogenase [NAD] subunit beta, mitochondrial	IDH3B	Homo sapiens	0.732566	0.880129
O43924	Retinal rod rhodopsin-sensitive cGMP 3,5-cyclic phosphodiesterase subunit delta	PDE6D	Homo sapiens	0.18406	0.263848
O46560	Pyridoxal kinase	PDXK	Sus scrofa	0.502871	1.14694
O60282	Kinesin heavy chain isoform 5C	KIF5C	Homo sapiens	0.967254	0.765811
O60331	Phosphatidylinositol 4-phosphate 5-kinase type-1 gamma	PIP5K1C	Homo sapiens	0.0403664	-0.14972
O60506	Heterogeneous nuclear ribonucleoprotein Q	SYNCRIP	Homo sapiens	0.865555	1.75491
O60573	Eukaryotic translation initiation factor 4E type 2	EIF4E2	Homo sapiens	1.49971	3.09537	+
O60828	Polyglutamine-binding protein 1	PQBP1	Homo sapiens	1.45189	0.700748	+
O60869	Endothelial differentiation-related factor 1	EDF1	Homo sapiens	1.01057	4.10324
O60884	DnaJ homolog subfamily A member 2	DNAJA2	Homo sapiens	0.807824	1.1554
O75083	WD repeat-containing protein 1	WDR1	Homo sapiens	1.19682	1.01414
O75190	DnaJ homolog subfamily B member 6	DNAJB6	Homo sapiens	0.0793115	-0.061772
O75251	NADH dehydrogenase [ubiquinone] iron-sulfur protein 7, mitochondrial	NDUFS7	Homo sapiens	0.819063	-1.20337
O75306	NADH dehydrogenase [ubiquinone] iron-sulfur protein 2, mitochondrial	NDUFS2	Homo sapiens	0.817702	2.34124
O75323	Protein NipSnap homolog 2	NIPSNAP2	Homo sapiens	1.63845	1.09765	+
O75348	V-type proton ATPase subunit G 1	ATP6V1G1	Homo sapiens	0.540844	0.319407
O75382	Tripartite motif-containing protein 3	TRIM3	Homo sapiens	0.152003	-0.150628
O75394	39S ribosomal protein L33, mitochondrial	MRPL33	Homo sapiens	0.914683	0.547712
O75400	Pre-mRNA-processing factor 40 homolog A	PRPF40A	Homo sapiens	0	1.70975
O75436	Vacuolar protein sorting-associated protein 26A	VPS26A	Homo sapiens	1.11397	1.67884
O75489	NADH dehydrogenase [ubiquinone] iron-sulfur protein 3, mitochondrial	NDUFS3	Homo sapiens	2.14348	0.87201	+
O75533	Splicing factor 3B subunit 1	SF3B1	Homo sapiens	1.80955	0.994449	+
O75569	Interferon-inducible double-stranded RNA-dependent protein kinase activator A	PRKRA	Homo sapiens	1.16874	1.04267
O75643	U5 small nuclear ribonucleoprotein 200 kDa helicase	SNRNP200	Homo sapiens	0.0284923	0.114247
O75935	Dynactin subunit 3	DCTN3	Homo sapiens	0.000733005	-0.00192038
O75940	Survival of motor neuron-related-splicing factor 30	SMNDC1	Homo sapiens	0.923368	1.22466
O75947	ATP synthase subunit d, mitochondrial	ATP5PD	Homo sapiens	1.61389	0.342817	+
O75964	ATP synthase subunit g, mitochondrial	ATP5MG	Homo sapiens	0.0647111	0.0941588
O76094	Signal recognition particle subunit SRP72	SRP72	Homo sapiens	0.229451	-0.507799
O94875	Sorbin and SH3 domain-containing protein 2	SORBS2	Homo sapiens	1.035	1.17879
O94925	Glutaminase kidney isoform, mitochondrial	GLS	Homo sapiens	0.229236	-0.388021
O94952	F-box only protein 21	FBXO21	Homo sapiens	0.462691	0.681946
O95168	NADH dehydrogenase [ubiquinone] 1 beta subcomplex subunit 4	NDUFB4	Homo sapiens	0.987575	0.633287
O95716	Ras-related protein Rab-3D	RAB3D	Homo sapiens	1.09201	0.781587
O95757	Heat shock 70 kDa protein 4L	HSPA4L	Homo sapiens	1.99159	1.8495	+
O95816	BAG family molecular chaperone regulator 2	BAG2	Homo sapiens	0.296001	0.27813
O95831	Apoptosis-inducing factor 1, mitochondrial	AIFM1	Homo sapiens	1.17362	0.985454
O95865	N(G),N(G)-dimethylarginine dimethylaminohydrolase 2	DDAH2	Homo sapiens	1.88049	1.05952	+
P00172	Cytochrome b5	CYB5A	Sus scrofa	0.847953	0.342203
P00336	L-lactate dehydrogenase B chain	LDHB	Sus scrofa	0.853617	0.806585
P00339	L-lactate dehydrogenase A chain	LDHA	Sus scrofa	0.966118	0.945223
P00346	Malate dehydrogenase, mitochondrial	MDH2	Sus scrofa	1.4557	1.22558	+
P00355	Glyceraldehyde-3-phosphate dehydrogenase	GAPDH	Sus scrofa	1.28677	0.77086
P00367	Glutamate dehydrogenase 1, mitochondrial	GLUD1	Homo sapiens	1.50142	-2.13596	+
P00503	Aspartate aminotransferase, cytoplasmic	GOT1	Sus scrofa	1.41136	2.61406	+
P00506	Aspartate aminotransferase, mitochondrial	GOT2	Sus scrofa	1.22532	1.11664
P00795	Cathepsin D	CTSD	Sus scrofa	1.96471	0.581295	+
P00819	Acylphosphatase-2	ACYP2	Sus scrofa	0.696012	-0.91632
P00918	Carbonic anhydrase 2	CA2	Homo sapiens	1.36917	1.58243	+
P01116	GTPase KRas	KRAS	Homo sapiens	1.28662	0.663835
P01846	Ig lambda chain C region		Sus scrofa	1.61556	0.870037	+
P01965	Hemoglobin subunit alpha	HBA	Sus scrofa	0.806492	0.784007
P02067	Hemoglobin subunit beta	HBB	Sus scrofa	0.754283	0.921668
P02475	Alpha-crystallin A chain	CRYAA	Sus scrofa	0.0683481	-0.0350876
P02543	Vimentin	VIM	Sus scrofa	0.784765	0.824526
P02547	Neurofilament light polypeptide	NEFL	Sus scrofa	0.361969	0.330706
P02554	Tubulin beta chain		Sus scrofa	0.460181	0.973391
P02794	Ferritin heavy chain	FTH1	Homo sapiens	2.3827	1.05518	+
P03974	Transitional endoplasmic reticulum ATPase	VCP	Sus scrofa	1.22908	0.953876
P04075	Fructose-bisphosphate aldolase A	ALDOA	Homo sapiens	1.62778	0.961387	+
P04178	Superoxide dismutase [Cu-Zn]	SOD1	Sus scrofa	0.601741	1.07374
P04259	Keratin, type II cytoskeletal 6B	KRT6B	Homo sapiens	0	0.491864
P04350	Tubulin beta-4A chain	TUBB4A	Homo sapiens	0.681224	2.58015
P04406	Glyceraldehyde-3-phosphate dehydrogenase	GAPDH	Homo sapiens	1.37537	1.03487	+
P05023	Sodium/potassium-transporting ATPase subunit alpha-1	ATP1A1	Homo sapiens	0.104426	0.0985123
P05027	Sodium/potassium-transporting ATPase subunit beta-1	ATP1B1	Sus scrofa	0.779638	1.91213
P05141	ADP/ATP translocase 2	SLC25A5	Homo sapiens	0.559324	0.466064
P05198	Eukaryotic translation initiation factor 2 subunit 1	EIF2S1	Homo sapiens	0.457799	0.717713
P05386	60S acidic ribosomal protein P1	RPLP1	Homo sapiens	0.604106	0.495454
P05387	60S acidic ribosomal protein P2	RPLP2	Homo sapiens	0.476567	0.683664
P05455	Lupus La protein	SSB	Homo sapiens	1.39665	3.01923	+
P06576	ATP synthase subunit beta, mitochondrial	ATP5F1B	Homo sapiens	0.749139	1.22256
P06733	Alpha-enolase	ENO1	Homo sapiens	1.0561	1.84505
P06746	DNA polymerase beta	POLB	Homo sapiens	0.081903	-0.323297
P06748	Nucleophosmin	NPM1	Homo sapiens	1.06164	0.834045
P06753	Tropomyosin alpha-3 chain	TPM3	Homo sapiens	1.61852	1.02938	+
P07196	Neurofilament light polypeptide	NEFL	Homo sapiens	0.283776	-0.263868
P07197	Neurofilament medium polypeptide	NEFM	Homo sapiens	0.725687	0.817425
P07237	Protein disulfide-isomerase	P4HB	Homo sapiens	0.850042	1.19442
P07305	Histone H1.0	H1-0	Homo sapiens	2.51748	0.562333	+
P07910	Heterogeneous nuclear ribonucleoproteins C1/C2	HNRNPC	Homo sapiens	0.962209	0.430044
P08237	ATP-dependent 6-phosphofructokinase, muscle type	PFKM	Homo sapiens	0.663017	0.484924
P08238	Heat shock protein HSP 90-beta	HSP90AB1	Homo sapiens	1.20991	1.88252
P08552	Neurofilament medium polypeptide (Fragment)	NEFM	Sus scrofa	0.662708	0.652175
P08579	U2 small nuclear ribonucleoprotein B	SNRPB2	Homo sapiens	1.5361	0.565267	+
P08621	U1 small nuclear ribonucleoprotein 70 kDa	SNRNP70	Homo sapiens	1.0849	1.42877
P08708	40S ribosomal protein S17	RPS17	Homo sapiens	0.437075	-0.351995
P08835	Serum albumin	ALB	Sus scrofa	2.0257	1.52455	+
P09104	Gamma-enolase	ENO2	Homo sapiens	0.40742	1.29802
P09234	U1 small nuclear ribonucleoprotein C	SNRPC	Homo sapiens	0.296419	0.533598
P09429	High mobility group protein B1	HMGB1	Homo sapiens	1.45961	1.11008	+
P09471	Guanine nucleotide-binding protein G(o) subunit alpha	GNAO1	Homo sapiens	0.598003	0.821766
P09496	Clathrin light chain A	CLTA	Homo sapiens	0.576804	0.736896
P09497	Clathrin light chain B	CLTB	Homo sapiens	1.38579	2.06882	+
P09623	Dihydrolipoyl dehydrogenase, mitochondrial	DLD	Sus scrofa	0.573461	1.055
P09651	Heterogeneous nuclear ribonucleoprotein A1	HNRNPA1	Homo sapiens	0.114235	0.157927
P09661	U2 small nuclear ribonucleoprotein A	SNRPA1	Homo sapiens	1.08099	0.670611
P09972	Fructose-bisphosphate aldolase C	ALDOC	Homo sapiens	1.10626	1.02659
P0DN76	Splicing factor U2AF 35 kDa subunit-like protein	U2AF1L5	Homo sapiens	1.47165	2.87794	+
P0DP25	Calmodulin-3	CALM3	Homo sapiens	0.0707264	0.124994
P0DPI2	Glutamine amidotransferase-like class 1 domain-containing protein 3A, mitochondrial	GATD3A	Homo sapiens	1.27468	1.3456
P10155	60 kDa SS-A/Ro ribonucleoprotein	RO60	Homo sapiens	1.55119	2.84744	+
P10173	Fumarate hydratase, mitochondrial	FH	Sus scrofa	1.2684	1.63929
P10515	Dihydrolipoyllysine-residue acetyltransferase component of pyruvate dehydrogenase complex, mitochondrial	DLAT	Homo sapiens	1.2291	0.959291
P10523	S-arrestin	SAG	Homo sapiens	1.19301	1.44219
P10636	Microtubule-associated protein tau	MAPT	Homo sapiens	1.80649	1.70853	+
P10668	Cofilin-1	CFL1	Sus scrofa	0.575991	0.433479
P10745	Retinol-binding protein 3	RBP3	Homo sapiens	1.53587	1.02523	+
P10809	60 kDa heat shock protein, mitochondrial	HSPD1	Homo sapiens	0.745865	1.00059
P11021	Endoplasmic reticulum chaperone BiP	HSPA5	Homo sapiens	1.26714	0.764016
P11137	Microtubule-associated protein 2	MAP2	Homo sapiens	0.518812	0.27341
P11142	Heat shock cognate 71 kDa protein	HSPA8	Homo sapiens	1.47582	0.786563	+
P11171	Protein 4.1	EPB41	Homo sapiens	0.88831	0.963995
P11177	Pyruvate dehydrogenase E1 component subunit beta, mitochondrial	PDHB	Homo sapiens	0.71481	1.84748
P11217	Glycogen phosphorylase, muscle form	PYGM	Homo sapiens	0.398831	-2.26739
P11387	DNA topoisomerase 1	TOP1	Homo sapiens	0.103108	0.107788
P11488	Guanine nucleotide-binding protein G(t) subunit alpha-1	GNAT1	Homo sapiens	0.909408	0.777804
P11532	Dystrophin	DMD	Homo sapiens	0.926965	-2.30847
P11708	Malate dehydrogenase, cytoplasmic	MDH1	Sus scrofa	0.883725	0.778231
P11940	Polyadenylate-binding protein 1	PABPC1	Homo sapiens	0	0
P12036	Neurofilament heavy polypeptide	NEFH	Homo sapiens	0.445095	0.501742
P12235	ADP/ATP translocase 1	SLC25A4	Homo sapiens	0.68705	0.601091
P12236	ADP/ATP translocase 3	SLC25A6	Homo sapiens	0.355382	0.322323
P12271	Retinaldehyde-binding protein 1	RLBP1	Homo sapiens	0.0149493	-0.00976944
P13591	Neural cell adhesion molecule 1	NCAM1	Homo sapiens	1.80215	2.22807	+
P13618	ATP synthase-coupling factor 6, mitochondrial	ATP5PF	Sus scrofa	1.70649	1.92961	+
P13637	Sodium/potassium-transporting ATPase subunit alpha-3	ATP1A3	Homo sapiens	0.826064	0.53506
P13804	Electron transfer flavoprotein subunit alpha, mitochondrial	ETFA	Homo sapiens	1.14234	0.853687
P13861	cAMP-dependent protein kinase type II-alpha regulatory subunit	PRKAR2A	Homo sapiens	0.999214	2.108
P13984	General transcription factor IIF subunit 2	GTF2F2	Homo sapiens	1.49382	3.37514	+
P14136	Glial fibrillary acidic protein	GFAP	Homo sapiens	0.851204	0.83504
P14618	Pyruvate kinase PKM	PKM	Homo sapiens	1.10802	1.24658
P14678	Small nuclear ribonucleoprotein-associated proteins B and B	SNRPB	Homo sapiens	0.898113	0.484516
P14854	Cytochrome c oxidase subunit 6B1	COX6B1	Homo sapiens	0.515411	0.533685
P14866	Heterogeneous nuclear ribonucleoprotein L	HNRNPL	Homo sapiens	0.438004	0.450313
P14868	Aspartate--tRNA ligase, cytoplasmic	DARS	Homo sapiens	0.904066	1.38285
P14927	Cytochrome b-c1 complex subunit 7	UQCRB	Homo sapiens	0.407067	0.328642
P15531	Nucleoside diphosphate kinase A	NME1	Homo sapiens	1.02587	0.984879
P15880	40S ribosomal protein S2	RPS2	Homo sapiens	1.03101	0.89067
P16276	Aconitate hydratase, mitochondrial	ACO2	Sus scrofa	1.51825	1.95899	+
P16403	Histone H1.2	H1-2	Homo sapiens	1.28328	1.22287
P16520	Guanine nucleotide-binding protein G(I)/G(S)/G(T) subunit beta-3	GNB3	Homo sapiens	0.0638947	-0.157144
P17020	Zinc finger protein 16	ZNF16	Homo sapiens	0.624905	1.26139
P17600	Synapsin-1	SYN1	Homo sapiens	1.3448	3.05299	+
P17741	High mobility group protein B2	HMGB2	Sus scrofa	1.91696	2.61326	+
P17858	ATP-dependent 6-phosphofructokinase, liver type	PFKL	Homo sapiens	0.687161	0.672954
P17980	26S proteasome regulatory subunit 6A	PSMC3	Homo sapiens	1.30165	1.80684	+
P17987	T-complex protein 1 subunit alpha	TCP1	Homo sapiens	1.09273	2.22654
P18077	60S ribosomal protein L35a	RPL35A	Homo sapiens	0.684701	0.36519
P18124	60S ribosomal protein L7	RPL7	Homo sapiens	0.191616	0.192877
P18621	60S ribosomal protein L17	RPL17	Homo sapiens	0.570183	0.444875
P18669	Phosphoglycerate mutase 1	PGAM1	Homo sapiens	0.626389	2.31873
P19105	Myosin regulatory light chain 12A	MYL12A	Homo sapiens	0.412514	0.332271
P19130	Ferritin heavy chain	FTH1	Sus scrofa	1.75676	2.20577	+
P19338	Nucleolin	NCL	Homo sapiens	0.691525	0.701076
P19367	Hexokinase-1	HK1	Homo sapiens	1.71338	1.25232	+
P19387	DNA-directed RNA polymerase II subunit RPB3	POLR2C	Homo sapiens	0.00683357	-0.0135476
P19388	DNA-directed RNA polymerases I, II, and III subunit RPABC1	POLR2E	Homo sapiens	1.94262	3.92955	+
P19404	NADH dehydrogenase [ubiquinone] flavoprotein 2, mitochondrial	NDUFV2	Homo sapiens	1.70327	0.720049	+
P20042	Eukaryotic translation initiation factor 2 subunit 2	EIF2S2	Homo sapiens	1.2511	3.65086
P20290	Transcription factor BTF3	BTF3	Homo sapiens	0.858994	1.5769
P20303	Solute carrier family 2, facilitated glucose transporter member 1	SLC2A1	Sus scrofa	0.510435	0.391253
P20340	Ras-related protein Rab-6A	RAB6A	Homo sapiens	1.38189	1.11141	+
P20674	Cytochrome c oxidase subunit 5A, mitochondrial	COX5A	Homo sapiens	0.689973	-0.677871
P20839	Inosine-5-monophosphate dehydrogenase 1	IMPDH1	Homo sapiens	1.4433	1.57806	+
P20962	Parathymosin	PTMS	Homo sapiens	0.930577	2.10688
P21281	V-type proton ATPase subunit B, brain isoform	ATP6V1B2	Homo sapiens	1.32151	1.49015	+
P21283	V-type proton ATPase subunit C 1	ATP6V1C1	Homo sapiens	1.33987	2.26724	+
P21579	Synaptotagmin-1	SYT1	Homo sapiens	0.70174	0.95088
P22087	rRNA 2-O-methyltransferase fibrillarin	FBL	Homo sapiens	0	0
P22314	Ubiquitin-like modifier-activating enzyme 1	UBA1	Homo sapiens	0.939907	1.35271
P22626	Heterogeneous nuclear ribonucleoproteins A2/B1	HNRNPA2B1	Homo sapiens	0.740825	0.934135
P22676	Calretinin	CALB2	Homo sapiens	1.80801	0.950457	+
P22695	Cytochrome b-c1 complex subunit 2, mitochondrial	UQCRC2	Homo sapiens	0.60544	0.995613
P23246	Splicing factor, proline- and glutamine-rich	SFPQ	Homo sapiens	0.207056	0.153688
P23297	Protein S100-A1	S100A1	Homo sapiens	0.922704	1.09169
P24534	Elongation factor 1-beta	EEF1B2	Homo sapiens	0.669189	0.674409
P24539	ATP synthase F(0) complex subunit B1, mitochondrial	ATP5PB	Homo sapiens	0.905319	0.440043
P26196	Probable ATP-dependent RNA helicase DDX6	DDX6	Homo sapiens	1.15418	1.71571
P26368	Splicing factor U2AF 65 kDa subunit	U2AF2	Homo sapiens	0.348742	0.6933
P26373	60S ribosomal protein L13	RPL13	Homo sapiens	1.37839	0.701104	+
P26639	Threonine--tRNA ligase 1, cytoplasmic	TARS1	Homo sapiens	0.654442	0.641901
P27144	Adenylate kinase 4, mitochondrial	AK4	Homo sapiens	0.983103	0.627127
P27348	14-3-3 protein theta	YWHAQ	Homo sapiens	1.82225	1.82027	+
P27695	DNA-(apurinic or apyrimidinic site) lyase	APEX1	Homo sapiens	0.150766	-0.676024
P27816	Microtubule-associated protein 4	MAP4	Homo sapiens	1.35977	1.67948	+
P28331	NADH-ubiquinone oxidoreductase 75 kDa subunit, mitochondrial	NDUFS1	Homo sapiens	0.951854	0.721864
P28482	Mitogen-activated protein kinase 1	MAPK1	Homo sapiens	1.71118	2.84379	+
P29269	Myosin regulatory light polypeptide 9	MYL9	Sus scrofa	0.302749	0.153713
P29401	Transketolase	TKT	Homo sapiens	0.488626	0.78728
P29412	Elongation factor 1-beta	EEF1B	Sus scrofa	0.799863	1.5991
P29762	Cellular retinoic acid-binding protein 1	CRABP1	Homo sapiens	0.0062442	0.0109695
P29804	Pyruvate dehydrogenase E1 component subunit alpha, somatic form, mitochondrial (Fragment)	PDHA1	Sus scrofa	1.14449	1.51954
P30040	Endoplasmic reticulum resident protein 29	ERP29	Homo sapiens	0.403799	0.292987
P30044	Peroxiredoxin-5, mitochondrial	PRDX5	Homo sapiens	0.827092	2.13347
P30048	Thioredoxin-dependent peroxide reductase, mitochondrial	PRDX3	Homo sapiens	1.48164	0.657928	+
P30049	ATP synthase subunit delta, mitochondrial	ATP5F1D	Homo sapiens	1.11917	0.490533
P30050	60S ribosomal protein L12	RPL12	Homo sapiens	0.414379	0.23328
P30086	Phosphatidylethanolamine-binding protein 1	PEBP1	Homo sapiens	1.56903	1.26636	+
P30101	Protein disulfide-isomerase A3	PDIA3	Homo sapiens	1.11574	1.30148
P31006	Guanylate kinase	GUK1	Sus scrofa	1.27652	1.4104
P31689	DnaJ homolog subfamily A member 1	DNAJA1	Homo sapiens	0.697156	1.19998
P31930	Cytochrome b-c1 complex subunit 1, mitochondrial	UQCRC1	Homo sapiens	0.890102	1.59112
P31942	Heterogeneous nuclear ribonucleoprotein H3	HNRNPH3	Homo sapiens	0.556527	0.771368
P31943	Heterogeneous nuclear ribonucleoprotein H	HNRNPH1	Homo sapiens	1.3937	1.97053	+
P31946	14-3-3 protein beta/alpha	YWHAB	Homo sapiens	1.12627	0.798991
P32969	60S ribosomal protein L9	RPL9	Homo sapiens	0.599442	0.357584
P33176	Kinesin-1 heavy chain	KIF5B	Homo sapiens	1.789	1.38642	+
P33198	Isocitrate dehydrogenase [NADP], mitochondrial (Fragment)	IDH2	Sus scrofa	0.595107	1.30093
P34932	Heat shock 70 kDa protein 4	HSPA4	Homo sapiens	0.0867532	0.0775477
P35080	Profilin-2	PFN2	Homo sapiens	0.768397	0.423806
P35221	Catenin alpha-1	CTNNA1	Homo sapiens	1.27348	1.53251
P35243	Recoverin	RCVRN	Homo sapiens	1.07243	0.746998
P35579	Myosin-9	MYH9	Homo sapiens	1.11852	0.436834
P35580	Myosin-10	MYH10	Homo sapiens	0.995726	0.38186
P35606	Coatomer subunit beta	COPB2	Homo sapiens	1.33385	0.857056	+
P35637	RNA-binding protein FUS	FUS	Homo sapiens	0.946491	1.83118
P35659	Protein DEK	DEK	Homo sapiens	2.02111	2.98667	+
P35749	Myosin-11	MYH11	Homo sapiens	0.48546	0.491329
P36404	ADP-ribosylation factor-like protein 2	ARL2	Homo sapiens	0.55605	-1.0234
P36406	E3 ubiquitin-protein ligase TRIM23	TRIM23	Homo sapiens	0.0288453	-0.145994
P36542	ATP synthase subunit gamma, mitochondrial	ATP5F1C	Homo sapiens	0.309016	0.388293
P36543	V-type proton ATPase subunit E 1	ATP6V1E1	Homo sapiens	1.47373	0.617804	+
P36873	Serine/threonine-protein phosphatase PP1-gamma catalytic subunit	PPP1CC	Homo sapiens	0.928154	0.981451
P36887	cAMP-dependent protein kinase catalytic subunit alpha	PRKACA	Sus scrofa	1.46891	1.81095	+
P36968	Phospholipid hydroperoxide glutathione peroxidase	GPX4	Sus scrofa	0.277019	0.175313
P37108	Signal recognition particle 14 kDa protein	SRP14	Homo sapiens	0.61163	1.13341
P38159	RNA-binding motif protein, X chromosome	RBMX	Homo sapiens	0.580052	0.693682
P38606	V-type proton ATPase catalytic subunit A	ATP6V1A	Homo sapiens	0.250541	0.502175
P38646	Stress-70 protein, mitochondrial	HSPA9	Homo sapiens	1.42991	0.655011	+
P39019	40S ribosomal protein S19	RPS19	Homo sapiens	0.273059	-0.267469
P39023	60S ribosomal protein L3	RPL3	Homo sapiens	0.966355	1.00668
P39060	Collagen alpha-1(XVIII) chain	COL18A1	Homo sapiens	0.777768	0.465484
P40227	T-complex protein 1 subunit zeta	CCT6A	Homo sapiens	0.933013	1.41591
P40429	60S ribosomal protein L13a	RPL13A	Homo sapiens	1.51091	0.645796	+
P41223	Protein BUD31 homolog	BUD31	Homo sapiens	0.0493192	0.122005
P41567	Eukaryotic translation initiation factor 1	EIF1	Homo sapiens	1.65704	2.0354	+
P42025	Beta-centractin	ACTR1B	Homo sapiens	0.94573	2.74005
P42639	Tropomyosin alpha-1 chain	TPM1	Sus scrofa	1.54854	1.08515	+
P42677	40S ribosomal protein S27	RPS27	Homo sapiens	0.345372	-0.295874
P43243	Matrin-3	MATR3	Homo sapiens	1.70824	1.2876	+
P43320	Beta-crystallin B2	CRYBB2	Homo sapiens	0.49887	0.466918
P46410	Glutamine synthetase	GLUL	Sus scrofa	0.99246	1.08256
P46459	Vesicle-fusing ATPase	NSF	Homo sapiens	0.804065	2.49128
P46776	60S ribosomal protein L27a	RPL27A	Homo sapiens	0.549091	0.220207
P46777	60S ribosomal protein L5	RPL5	Homo sapiens	0.300983	-1.09261
P46779	60S ribosomal protein L28	RPL28	Homo sapiens	0.0161821	-0.0124505
P46781	40S ribosomal protein S9	RPS9	Homo sapiens	1.64501	0.582158	+
P46782	40S ribosomal protein S5	RPS5	Homo sapiens	0.096238	0.0803274
P46783	40S ribosomal protein S10	RPS10	Homo sapiens	0.386463	-0.268504
P46821	Microtubule-associated protein 1B	MAP1B	Homo sapiens	1.98136	0.990017	+
P47813	Eukaryotic translation initiation factor 1A, X-chromosomal	EIF1AX	Homo sapiens	0.223279	0.314423
P47897	Glutamine--tRNA ligase	QARS	Homo sapiens	0.125963	-0.50673
P47985	Cytochrome b-c1 complex subunit Rieske, mitochondrial	UQCRFS1	Homo sapiens	1.96731	3.80854	+
P48444	Coatomer subunit delta	ARCN1	Homo sapiens	0.266164	0.411906
P48556	26S proteasome non-ATPase regulatory subunit 8	PSMD8	Homo sapiens	0.446475	0.598237
P48637	Glutathione synthetase	GSS	Homo sapiens	0.0624109	-0.196417
P48643	T-complex protein 1 subunit epsilon	CCT5	Homo sapiens	1.23509	2.44027
P48729	Casein kinase I isoform alpha	CSNK1A1	Homo sapiens	0.198405	-0.291986
P49171	40S ribosomal protein S26	RPS26	Sus scrofa	0.00338524	0.00211461
P49368	T-complex protein 1 subunit gamma	CCT3	Homo sapiens	1.19316	0.827571
P49411	Elongation factor Tu, mitochondrial	TUFM	Homo sapiens	0.96849	1.70563
P49666	60S ribosomal protein L21	RPL21	Sus scrofa	1.18911	0.849776
P49821	NADH dehydrogenase [ubiquinone] flavoprotein 1, mitochondrial	NDUFV1	Homo sapiens	0.992411	1.91087
P49927	Major prion protein	PRNP	Sus scrofa	0.000520381	0.0010891
P50213	Isocitrate dehydrogenase [NAD] subunit alpha, mitochondrial	IDH3A	Homo sapiens	0.87926	0.582033
P50454	Serpin H1	SERPINH1	Homo sapiens	1.06871	0.804801
P50570	Dynamin-2	DNM2	Homo sapiens	0.420422	0.898536
P50990	T-complex protein 1 subunit theta	CCT8	Homo sapiens	0.61857	1.72717
P50991	T-complex protein 1 subunit delta	CCT4	Homo sapiens	1.08528	1.77127
P51553	Isocitrate dehydrogenase [NAD] subunit gamma, mitochondrial	IDH3G	Homo sapiens	1.14629	1.48045
P51572	B-cell receptor-associated protein 31	BCAP31	Homo sapiens	0.0412133	0.0537707
P51608	Methyl-CpG-binding protein 2	MECP2	Homo sapiens	1.11499	1.1039
P51665	26S proteasome non-ATPase regulatory subunit 7	PSMD7	Homo sapiens	0.396298	0.382079
P51854	Transketolase-like protein 1	TKTL1	Homo sapiens	0.247393	-0.567066
P51970	NADH dehydrogenase [ubiquinone] 1 alpha subcomplex subunit 8	NDUFA8	Homo sapiens	1.60583	2.05978	+
P51991	Heterogeneous nuclear ribonucleoprotein A3	HNRNPA3	Homo sapiens	0.975173	0.972267
P52272	Heterogeneous nuclear ribonucleoprotein M	HNRNPM	Homo sapiens	0.412566	0.446775
P52298	Nuclear cap-binding protein subunit 2	NCBP2	Homo sapiens	0.292106	0.365061
P52552	Peroxiredoxin-2 (Fragment)	PRDX2	Sus scrofa	1.88923	0.664813	+
P52657	Transcription initiation factor IIA subunit 2	GTF2A2	Homo sapiens	0.704353	-0.813254
P52815	39S ribosomal protein L12, mitochondrial	MRPL12	Homo sapiens	0.386361	-0.162788
P52907	F-actin-capping protein subunit alpha-1	CAPZA1	Homo sapiens	0.642136	0.925195
P53680	AP-2 complex subunit sigma	AP2S1	Homo sapiens	0.639927	0.773928
P53999	Activated RNA polymerase II transcriptional coactivator p15	SUB1	Homo sapiens	1.71522	1.7984	+
P55084	Trifunctional enzyme subunit beta, mitochondrial	HADHB	Homo sapiens	0.523856	1.34392
P55769	NHP2-like protein 1	SNU13	Homo sapiens	1.1876	1.39209
P56471	Isocitrate dehydrogenase [NAD] subunit alpha, mitochondrial (Fragments)	IDH3A	Sus scrofa	0.0206431	0.0221011
P57721	Poly(rC)-binding protein 3	PCBP3	Homo sapiens	0.763606	0.657519
P59780	AP-3 complex subunit sigma-2	AP3S2	Homo sapiens	0.878701	1.34387
P60520	Gamma-aminobutyric acid receptor-associated protein-like 2	GABARAPL2	Homo sapiens	1.70599	1.21369	+
P60662	Myosin light polypeptide 6	MYL6	Sus scrofa	0.754855	0.529558
P60891	Ribose-phosphate pyrophosphokinase 1	PRPS1	Homo sapiens	0.715873	0.835575
P60900	Proteasome subunit alpha type-6	PSMA6	Homo sapiens	0.481521	0.282369
P60982	Destrin	DSTN	Sus scrofa	1.24779	1.33112
P61019	Ras-related protein Rab-2A	RAB2A	Homo sapiens	1.80577	1.14845	+
P61088	Ubiquitin-conjugating enzyme E2 N	UBE2N	Homo sapiens	1.6874	2.61021	+
P61106	Ras-related protein Rab-14	RAB14	Homo sapiens	0.111838	-0.106617
P61163	Alpha-centractin	ACTR1A	Homo sapiens	1.05939	1.44259
P61224	Ras-related protein Rap-1b	RAP1B	Homo sapiens	2.2604	0.927589	+
P61247	40S ribosomal protein S3a	RPS3A	Homo sapiens	0.0905835	-0.0917295
P61254	60S ribosomal protein L26	RPL26	Homo sapiens	0.209032	-0.409507
P61313	60S ribosomal protein L15	RPL15	Homo sapiens	0.425911	0.379536
P61326	Protein mago nashi homolog	MAGOH	Homo sapiens	0.947287	3.03771
P61421	V-type proton ATPase subunit d 1	ATP6V0D1	Homo sapiens	1.18045	1.00367
P61513	60S ribosomal protein L37a	RPL37A	Homo sapiens	0.00886618	-0.0121981
P61586	Transforming protein RhoA	RHOA	Homo sapiens	0.93956	0.515124
P61601	Neurocalcin-delta	NCALD	Homo sapiens	0.816127	1.74798
P61604	10 kDa heat shock protein, mitochondrial	HSPE1	Homo sapiens	1.36804	1.48925	+
P61764	Syntaxin-binding protein 1	STXBP1	Homo sapiens	1.46815	1.20801	+
P61962	DDB1- and CUL4-associated factor 7	DCAF7	Homo sapiens	0.116476	0.264764
P61978	Heterogeneous nuclear ribonucleoprotein K	HNRNPK	Homo sapiens	1.26409	1.21727
P61981	14-3-3 protein gamma	YWHAG	Homo sapiens	1.22287	0.595725
P62068	Ubiquitin carboxyl-terminal hydrolase 46	USP46	Homo sapiens	1.2111	1.81239
P62081	40S ribosomal protein S7	RPS7	Homo sapiens	0.0385661	-0.0469475
P62197	26S proteasome regulatory subunit 8	PSMC5	Sus scrofa	0.415854	1.3771
P62241	40S ribosomal protein S8	RPS8	Homo sapiens	0.542454	0.251411
P62244	40S ribosomal protein S15a	RPS15A	Homo sapiens	0.642393	0.242236
P62258	14-3-3 protein epsilon	YWHAE	Homo sapiens	1.11234	0.700993
P62263	40S ribosomal protein S14	RPS14	Homo sapiens	0.0366852	-0.0385577
P62272	40S ribosomal protein S18	RPS18	Sus scrofa	0.190597	-0.175634
P62273	40S ribosomal protein S29	RPS29	Homo sapiens	0.540412	-0.18517
P62277	40S ribosomal protein S13	RPS13	Homo sapiens	0.0216802	0.0163485
P62280	40S ribosomal protein S11	RPS11	Homo sapiens	0.0993636	-0.0637029
P62306	Small nuclear ribonucleoprotein F	SNRPF	Homo sapiens	0.28782	0.414185
P62308	Small nuclear ribonucleoprotein G	SNRPG	Homo sapiens	1.79973	1.14349	+
P62314	Small nuclear ribonucleoprotein Sm D1	SNRPD1	Homo sapiens	2.29388	0.367865	+
P62316	Small nuclear ribonucleoprotein Sm D2	SNRPD2	Homo sapiens	1.6951	0.722373	+
P62318	Small nuclear ribonucleoprotein Sm D3	SNRPD3	Homo sapiens	0.423533	0.351552
P62333	26S proteasome regulatory subunit 10B	PSMC6	Homo sapiens	0.849486	-1.24554
P62380	TATA box-binding protein-like protein 1	TBPL1	Homo sapiens	0.0173386	0.0607195
P62424	60S ribosomal protein L7a	RPL7A	Homo sapiens	0.392647	0.355722
P62633	Cellular nucleic acid-binding protein	CNBP	Homo sapiens	0.341319	-0.44324
P62701	40S ribosomal protein S4, X isoform	RPS4X	Homo sapiens	0.247384	0.125141
P62750	60S ribosomal protein L23a	RPL23A	Homo sapiens	0.518512	-0.396437
P62753	40S ribosomal protein S6	RPS6	Homo sapiens	1.16889	0.791815
P62760	Visinin-like protein 1	VSNL1	Homo sapiens	1.27026	1.21133
P62802	Histone H4		Sus scrofa	0.477248	0.244961
P62826	GTP-binding nuclear protein Ran	RAN	Homo sapiens	1.65836	0.867246	+
P62831	60S ribosomal protein L23	RPL23	Sus scrofa	1.7058	0.265228	+
P62844	40S ribosomal protein S15	RPS15	Sus scrofa	0.87157	-0.554279
P62847	40S ribosomal protein S24	RPS24	Homo sapiens	0.480178	-0.373603
P62851	40S ribosomal protein S25	RPS25	Homo sapiens	0.169395	0.157902
P62863	40S ribosomal protein S30	FAU	Sus scrofa	0.254229	-0.233482
P62873	Guanine nucleotide-binding protein G(I)/G(S)/G(T) subunit beta-1	GNB1	Homo sapiens	0.912825	0.476846
P62879	Guanine nucleotide-binding protein G(I)/G(S)/G(T) subunit beta-2	GNB2	Homo sapiens	1.17806	1.87144
P62888	60S ribosomal protein L30	RPL30	Homo sapiens	1.19767	0.325046
P62901	60S ribosomal protein L31	RPL31	Sus scrofa	0.517899	0.228792
P62906	60S ribosomal protein L10a	RPL10A	Homo sapiens	0.819347	0.554143
P62913	60S ribosomal protein L11	RPL11	Homo sapiens	0.21406	0.136401
P62917	60S ribosomal protein L8	RPL8	Homo sapiens	0.415448	0.229158
P62936	Peptidyl-prolyl cis-trans isomerase A	PPIA	Sus scrofa	0.765644	1.17651
P62979	Ubiquitin-40S ribosomal protein S27a	RPS27A	Homo sapiens	0.989458	0.772537
P63010	AP-2 complex subunit beta	AP2B1	Homo sapiens	1.34382	1.84008	+
P63027	Vesicle-associated membrane protein 2	VAMP2	Homo sapiens	0.72287	1.32578
P63104	14-3-3 protein zeta/delta	YWHAZ	Homo sapiens	1.7517	0.787879	+
P63167	Dynein light chain 1, cytoplasmic	DYNLL1	Homo sapiens	0.607384	0.379824
P63173	60S ribosomal protein L38	RPL38	Homo sapiens	0.960717	0.36272
P63208	S-phase kinase-associated protein 1	SKP1	Homo sapiens	0.286769	0.347304
P63211	Guanine nucleotide-binding protein G(T) subunit gamma-T1	GNGT1	Homo sapiens	1.3034	2.99629	+
P63221	40S ribosomal protein S21	RPS21	Sus scrofa	0.475629	0.323921
P63241	Eukaryotic translation initiation factor 5A-1	EIF5A	Homo sapiens	0.305382	0.389997
P63246	Receptor of activated protein C kinase 1	RACK1	Sus scrofa	1.68918	0.241027	+
P63261	Actin, cytoplasmic 2	ACTG1	Homo sapiens	0.860752	0.690825
P67809	Y-box-binding protein 1	YBX1	Homo sapiens	1.43618	1.55244	+
P67937	Tropomyosin alpha-4 chain	TPM4	Sus scrofa	2.07732	1.2659	+
P67985	60S ribosomal protein L22	RPL22	Sus scrofa	0.484879	0.491069
P68032	Actin, alpha cardiac muscle 1	ACTC1	Homo sapiens	0.936818	1.88038
P68366	Tubulin alpha-4A chain	TUBA4A	Homo sapiens	0.415439	0.586239
P68371	Tubulin beta-4B chain	TUBB4B	Homo sapiens	0.679935	1.15851
P68402	Platelet-activating factor acetylhydrolase IB subunit beta	PAFAH1B2	Homo sapiens	0.520328	0.758695
P78356	Phosphatidylinositol 5-phosphate 4-kinase type-2 beta	PIP4K2B	Homo sapiens	1.20274	3.10744
P78371	T-complex protein 1 subunit beta	CCT2	Homo sapiens	1.2471	2.6536
P78559	Microtubule-associated protein 1A	MAP1A	Homo sapiens	1.36495	1.90094	+
P79260	S-arrestin	SAG	Sus scrofa	0.940607	1.04927
P79274	Long-chain specific acyl-CoA dehydrogenase, mitochondrial	ACADL	Sus scrofa	1.21001	1.47298
P79293	Myosin-7	MYH7	Sus scrofa	0	0
P80015	Azurocidin	AZU1	Sus scrofa	0.00514172	0.00800276
P80021	ATP synthase subunit alpha, mitochondrial	ATP5F1A	Sus scrofa	0.95875	0.997611
P80031	Glutathione S-transferase P	GSTP1	Sus scrofa	1.53216	0.625754	+
P80723	Brain acid soluble protein 1	BASP1	Homo sapiens	0.917869	1.42152
P80928	Macrophage migration inhibitory factor	MIF	Sus scrofa	1.59699	2.61603	+
P82460	Thioredoxin	TXN	Sus scrofa	1.15997	1.10687
P83731	60S ribosomal protein L24	RPL24	Homo sapiens	1.05878	0.604082
P83884	60S ribosomal protein L36a	RPL36A	Sus scrofa	0.144968	-0.219958
P84024	Mothers against decapentaplegic homolog 3	SMAD3	Sus scrofa	0.891418	2.35099
P84077	ADP-ribosylation factor 1	ARF1	Homo sapiens	0.0145844	0.0113258
P84085	ADP-ribosylation factor 5	ARF5	Homo sapiens	0.217023	-0.78341
P84090	Enhancer of rudimentary homolog	ERH	Homo sapiens	1.2344	0.738049
P84103	Serine/arginine-rich splicing factor 3	SRSF3	Homo sapiens	0.217268	-0.179256
P98175	RNA-binding protein 10	RBM10	Homo sapiens	0	0
Q00325	Phosphate carrier protein, mitochondrial	SLC25A3	Homo sapiens	0.463529	-0.927504
Q00535	Cyclin-dependent-like kinase 5	CDK5	Homo sapiens	0.170644	0.252695
Q00577	Transcriptional activator protein Pur-alpha	PURA	Homo sapiens	0.451422	0.951354
Q00610	Clathrin heavy chain 1	CLTC	Homo sapiens	1.41177	0.834372	+
Q007T0	Succinate dehydrogenase [ubiquinone] iron-sulfur subunit, mitochondrial	SDHB	Sus scrofa	1.79778	0.698439	+
Q007T5	ADP-ribosylation factor 6	ARF6	Sus scrofa	0.392445	0.201846
Q00839	Heterogeneous nuclear ribonucleoprotein U	HNRNPU	Homo sapiens	1.72204	1.24313	+
Q01105	Protein SET	SET	Homo sapiens	0.390042	1.38969
Q01433	AMP deaminase 2	AMPD2	Homo sapiens	1.21223	2.41464
Q01813	ATP-dependent 6-phosphofructokinase, platelet type	PFKP	Homo sapiens	0.663133	0.583682
Q01844	RNA-binding protein EWS	EWSR1	Homo sapiens	0.186775	0.304157
Q02218	2-oxoglutarate dehydrogenase, mitochondrial	OGDH	Homo sapiens	0.674004	0.889984
Q02543	60S ribosomal protein L18a	RPL18A	Homo sapiens	1.57059	1.84785	+
Q02978	Mitochondrial 2-oxoglutarate/malate carrier protein	SLC25A11	Homo sapiens	1.72472	1.07828	+
Q03001	Dystonin	DST	Homo sapiens	0.0910406	-0.20485
Q04917	14-3-3 protein eta	YWHAH	Homo sapiens	1.33158	0.511805	+
Q04967	Heat shock 70 kDa protein 6	HSPA6	Sus scrofa	1.15837	0.735921
Q05193	Dynamin-1	DNM1	Homo sapiens	0.423159	0.312852
Q05639	Elongation factor 1-alpha 2	EEF1A2	Homo sapiens	1.0244	0.835246
Q06830	Peroxiredoxin-1	PRDX1	Homo sapiens	1.25632	1.03376
Q06AA4	U1 small nuclear ribonucleoprotein A	SNRPA	Sus scrofa	0.52738	0.339778
Q06AU6	Ras-related protein Rab-5A	RAB5A	Sus scrofa	1.23573	1.0506
Q06AU7	Ras-related protein Rab-1B	RAB1B	Sus scrofa	0.986655	0.51719
Q07021	Complement component 1 Q subcomponent-binding protein, mitochondrial	C1QBP	Homo sapiens	1.03664	3.61518
Q07157	Tight junction protein ZO-1	TJP1	Homo sapiens	0.381944	0.318019
Q07666	KH domain-containing, RNA-binding, signal transduction-associated protein 1	KHDRBS1	Homo sapiens	1.95512	3.92854	+
Q07717	Beta-2-microglobulin	B2M	Sus scrofa	0.129666	0.167164
Q07866	Kinesin light chain 1	KLC1	Homo sapiens	1.18405	0.828452
Q08211	ATP-dependent RNA helicase A	DHX9	Homo sapiens	0.431317	0.38239
Q09028	Histone-binding protein RBBP4	RBBP4	Homo sapiens	0.64909	1.14903
Q09136	5-AMP-activated protein kinase catalytic subunit alpha-1 (Fragments)	PRKAA1	Sus scrofa	0.501008	1.30503
Q09138	5-AMP-activated protein kinase subunit gamma-1	PRKAG1	Sus scrofa	0.640189	0.631155
Q0QF01	Succinate dehydrogenase [ubiquinone] flavoprotein subunit, mitochondrial	SDHA	Sus scrofa	2.55263	0.709235	+
Q0Z8U2	40S ribosomal protein S3	RPS3	Sus scrofa	1.52013	0.978698	+
Q10570	Cleavage and polyadenylation specificity factor subunit 1	CPSF1	Homo sapiens	0.622378	-0.543024
Q12792	Twinfilin-1	TWF1	Homo sapiens	0.785129	1.34653
Q12874	Splicing factor 3A subunit 3	SF3A3	Homo sapiens	0.514819	1.11188
Q12904	Aminoacyl tRNA synthase complex-interacting multifunctional protein 1	AIMP1	Homo sapiens	2.03669	2.16778	+
Q12905	Interleukin enhancer-binding factor 2	ILF2	Homo sapiens	1.21337	1.62206
Q12906	Interleukin enhancer-binding factor 3	ILF3	Homo sapiens	1.53317	1.34826	+
Q13151	Heterogeneous nuclear ribonucleoprotein A0	HNRNPA0	Homo sapiens	1.44098	1.19892	+
Q13162	Peroxiredoxin-4	PRDX4	Homo sapiens	2.03264	0.713436	+
Q13185	Chromobox protein homolog 3	CBX3	Homo sapiens	0.822795	0.958633
Q13200	26S proteasome non-ATPase regulatory subunit 2	PSMD2	Homo sapiens	1.22846	0.846845
Q13303	Voltage-gated potassium channel subunit beta-2	KCNAB2	Homo sapiens	1.55821	1.24026	+
Q13363	C-terminal-binding protein 1	CTBP1	Homo sapiens	1.76427	2.2205	+
Q13409	Cytoplasmic dynein 1 intermediate chain 2	DYNC1I2	Homo sapiens	1.26079	1.33352
Q13432	Protein unc-119 homolog A	UNC119	Homo sapiens	1.54985	2.04299	+
Q13435	Splicing factor 3B subunit 2	SF3B2	Homo sapiens	0.466621	0.944187
Q13442	28 kDa heat- and acid-stable phosphoprotein	PDAP1	Homo sapiens	1.32686	0.653872	+
Q13509	Tubulin beta-3 chain	TUBB3	Homo sapiens	0.531133	0.830097
Q13561	Dynactin subunit 2	DCTN2	Homo sapiens	0.818294	1.74416
Q13573	SNW domain-containing protein 1	SNW1	Homo sapiens	0.765712	1.59482
Q13642	Four and a half LIM domains protein 1	FHL1	Homo sapiens	0.00935104	0.00724888
Q13813	Spectrin alpha chain, non-erythrocytic 1	SPTAN1	Homo sapiens	1.32819	1.30192	+
Q13885	Tubulin beta-2A chain	TUBB2A	Homo sapiens	0.905155	1.2072
Q14011	Cold-inducible RNA-binding protein	CIRBP	Homo sapiens	1.41032	0.758406	+
Q14103	Heterogeneous nuclear ribonucleoprotein D0	HNRNPD	Homo sapiens	0.910848	1.06539
Q14151	Scaffold attachment factor B2	SAFB2	Homo sapiens	0.0410989	0.110258
Q14168	MAGUK p55 subfamily member 2	MPP2	Homo sapiens	0.543837	0.816134
Q14194	Dihydropyrimidinase-related protein 1	CRMP1	Homo sapiens	0.161341	-0.418904
Q14203	Dynactin subunit 1	DCTN1	Homo sapiens	1.98534	1.82725	+
Q14683	Structural mainte0ce of chromosomes protein 1A	SMC1A	Homo sapiens	0.384358	0.598577
Q14847	LIM and SH3 domain protein 1	LASP1	Homo sapiens	0.0366767	-0.0806208
Q15006	ER membrane protein complex subunit 2	EMC2	Homo sapiens	0.433472	0.396416
Q15007	Pre-mRNA-splicing regulator WTAP	WTAP	Homo sapiens	0.329615	0.752295
Q15008	26S proteasome non-ATPase regulatory subunit 6	PSMD6	Homo sapiens	1.74031	2.31144	+
Q15019	Septin-2	SEPTIN2	Homo sapiens	1.06134	2.69192
Q15029	116 kDa U5 small nuclear ribonucleoprotein component	EFTUD2	Homo sapiens	1.07492	3.15035
Q15046	Lysine--tRNA ligase	KARS1	Homo sapiens	0.67006	0.629973
Q15075	Early endosome antigen 1	EEA1	Homo sapiens	1.18299	2.20888
Q15149	Plectin	PLEC	Homo sapiens	0.75309	-2.47105
Q15181	Inorganic pyrophosphatase	PPA1	Homo sapiens	1.99734	1.40413	+
Q15233	Non-POU domain-containing octamer-binding protein	NONO	Homo sapiens	0.201225	0.299623
Q15365	Poly(rC)-binding protein 1	PCBP1	Homo sapiens	0.699009	1.3546
Q15366	Poly(rC)-binding protein 2	PCBP2	Homo sapiens	0.761633	1.04756
Q15369	Elongin-C	ELOC	Homo sapiens	0.177442	0.176262
Q15370	Elongin-B	ELOB	Homo sapiens	0.27093	0.529426
Q15393	Splicing factor 3B subunit 3	SF3B3	Homo sapiens	1.32518	0.489699	+
Q15404	Ras suppressor protein 1	RSU1	Homo sapiens	0.0846773	0.0750316
Q15424	Scaffold attachment factor B1	SAFB	Homo sapiens	0.816453	0.406267
Q15427	Splicing factor 3B subunit 4	SF3B4	Homo sapiens	1.35076	1.56141	+
Q15428	Splicing factor 3A subunit 2	SF3A2	Homo sapiens	0.278808	0.886525
Q15459	Splicing factor 3A subunit 1	SF3A1	Homo sapiens	0.898556	1.05577
Q15555	Microtubule-associated protein RP/EB family member 2	MAPRE2	Homo sapiens	0.24832	0.183856
Q15599	Na(+)/H(+) exchange regulatory cofactor NHE-RF2	SLC9A3R2	Homo sapiens	0.305319	0.272759
Q15637	Splicing factor 1	SF1	Homo sapiens	0.240548	0.259544
Q15691	Microtubule-associated protein RP/EB family member 1	MAPRE1	Homo sapiens	1.83654	2.18177	+
Q15717	ELAV-like protein 1	ELAVL1	Homo sapiens	1.03631	0.63718
Q15773	Myeloid leukemia factor 2	MLF2	Homo sapiens	0.442059	1.09799
Q16143	Beta-synuclein	SNCB	Homo sapiens	0.480337	2.00723
Q16181	Septin-7	SEPTIN7	Homo sapiens	1.05524	3.17319
Q16352	Alpha-internexin	INA	Homo sapiens	0.663144	0.693754
Q16527	Cysteine and glycine-rich protein 2	CSRP2	Homo sapiens	0.150974	0.38003
Q16531	DNA damage-binding protein 1	DDB1	Homo sapiens	1.0917	0.782367
Q16555	Dihydropyrimidinase-related protein 2	DPYSL2	Homo sapiens	1.22755	1.17557
Q16630	Cleavage and polyadenylation specificity factor subunit 6	CPSF6	Homo sapiens	0.0814481	0.0458806
Q16643	Drebrin	DBN1	Homo sapiens	1.04148	1.61409
Q16718	NADH dehydrogenase [ubiquinone] 1 alpha subcomplex subunit 5	NDUFA5	Homo sapiens	0.447127	0.405718
Q16740	ATP-dependent Clp protease proteolytic subunit, mitochondrial	CLPP	Homo sapiens	0.309368	-0.500087
Q16777	Histone H2A type 2-C	HIST2H2AC	Homo sapiens	0.436293	0.180983
Q16778	Histone H2B type 2-E	HIST2H2BE	Homo sapiens	0.0819317	-0.0856826
Q16795	NADH dehydrogenase [ubiquinone] 1 alpha subcomplex subunit 9, mitochondrial	NDUFA9	Homo sapiens	1.39759	0.883949	+
Q16864	V-type proton ATPase subunit F	ATP6V1F	Homo sapiens	0.530616	0.630241
Q19PY3	RNA-splicing ligase RtcB homolog	RTCB	Sus scrofa	0.751309	1.22433
Q1KYT0	Beta-enolase	ENO3	Sus scrofa	1.08374	1.51334
Q29024	Spliceosome RNA helicase DDX39B	DDX39B	Sus scrofa	1.11601	1.74806
Q29048	V-type proton ATPase catalytic subunit A	ATP6V1A	Sus scrofa	1.26613	0.736806
Q29092	Endoplasmin	HSP90B1	Sus scrofa	1.08754	0.979367
Q29122	Unconventional myosin-VI	MYO6	Sus scrofa	2.18252	1.29797	+
Q29195	60S ribosomal protein L10	RPL10	Sus scrofa	0.389822	0.360446
Q29201	40S ribosomal protein S16	RPS16	Sus scrofa	0.122516	-0.108628
Q29214	60S acidic ribosomal protein P0	RPLP0	Sus scrofa	0.171457	0.248582
Q29221	F-actin-capping protein subunit alpha-2	CAPZA2	Sus scrofa	0.524675	0.308014
Q29223	60S ribosomal protein L34	RPL34	Sus scrofa	0.508207	0.383147
Q29259	NADH dehydrogenase [ubiquinone] 1 beta subcomplex subunit 6	NDUFB6	Sus scrofa	0	-1.99949
Q29315	60S acidic ribosomal protein P2	RPLP2	Sus scrofa	0.0367014	-0.0558685
Q29361	60S ribosomal protein L35	RPL35	Sus scrofa	0.591958	-0.359073
Q29371	Triosephosphate isomerase	TPI1	Sus scrofa	1.68748	0.894161	+
Q29387	Elongation factor 1-gamma (Fragment)	EEF1G	Sus scrofa	1.31591	1.29358	+
Q29554	Trifunctional enzyme subunit alpha, mitochondrial	HADHA	Sus scrofa	1.03446	0.98343
Q29577	Creatine kinase U-type, mitochondrial	CKMT1	Sus scrofa	1.04991	1.9022
Q29594	Creatine kinase B-type	CKB	Sus scrofa	1.09721	1.2568
Q2EN76	Nucleoside diphosphate kinase B	NME2	Sus scrofa	0.20295	0.317301
Q2EN81	ATP synthase subunit O, mitochondrial	ATP5PO	Sus scrofa	0.413563	0.272794
Q2HYU2	ATP-dependent 6-phosphofructokinase, muscle type	PFKM	Sus scrofa	0.974509	0.642903
Q2M3V2	Ankyrin repeat domain-containing protein SOWAHA	SOWAHA	Homo sapiens	0	0
Q2XVP4	Tubulin alpha-1B chain	TUBA1B	Sus scrofa	0.792281	0.840905
Q2YGT9	60S ribosomal protein L6	RPL6	Sus scrofa	0.494486	0.347315
Q3MHD2	Protein LSM12 homolog	LSM12	Homo sapiens	1.82353	2.48591	+
Q3ZD69	Prelamin-A/C	LMNA	Sus scrofa	1.35994	0.735086	+
Q45FY6	Hypoxanthine-guanine phosphoribosyltransferase	HPRT1	Sus scrofa	1.40861	1.20249	+
Q49I35	Galectin-1	LGALS1	Sus scrofa	1.85422	0.868139	+
Q4GWZ2	40S ribosomal protein SA	RPSA	Sus scrofa	0.0684821	0.0455723
Q4U116	Electrogenic sodium bicarbonate cotransporter 1	SLC4A4	Sus scrofa	0.00237734	0.00689157
Q52NJ1	Ras-related protein Rab-11A	RAB11A	Sus scrofa	0.360456	-0.278147
Q52NJ4	ADP-ribosylation factor-like protein 3	ARL3	Sus scrofa	0.9809	0.759495
Q53GS9	U4/U6.U5 tri-snRNP-associated protein 2	USP39	Homo sapiens	2.121	1.97542	+
Q53H96	Pyrroline-5-carboxylate reductase 3	PYCR3	Homo sapiens	0.0492132	0.0819998
Q562R1	Beta-actin-like protein 2	ACTBL2	Homo sapiens	0.156403	0.428702
Q58FF6	Putative heat shock protein HSP 90-beta 4	HSP90AB4P	Homo sapiens	0.958076	1.64458
Q5D144	Transcription factor A, mitochondrial	TFAM	Sus scrofa	1.62873	1.53208	+
Q5S1U1	Heat shock protein beta-1	HSPB1	Sus scrofa	1.2491	0.430472
Q5S3G4	Cytochrome c oxidase subunit 5B, mitochondrial	COX5B	Sus scrofa	1.63601	0.916775	+
Q5SSJ5	Heterochromatin protein 1-binding protein 3	HP1BP3	Homo sapiens	1.21366	1.05741
Q5VTE0	Putative elongation factor 1-alpha-like 3	EEF1A1P5	Homo sapiens	1.01858	1.67048
Q69YN4	Protein virilizer homolog	VIRMA	Homo sapiens	1.04018	2.56813
Q6DD87	Zinc finger protein 787	ZNF787	Homo sapiens	0.95377	0.534373
Q6P1L8	39S ribosomal protein L14, mitochondrial	MRPL14	Homo sapiens	1.15945	-0.462985
Q6P1M3	LLGL scribble cell polarity complex component 2	LLGL2	Homo sapiens	0.928324	0.895891
Q6PKG0	La-related protein 1	LARP1	Homo sapiens	0.0900485	0.243335
Q6QA76	PDZ domain-containing protein 11	PDZD11	Sus scrofa	2.36928	1.04849	+
Q6QAQ1	Actin, cytoplasmic 1	ACTB	Sus scrofa	1.09227	1.07496
Q6QAT0	60S ribosomal protein L32	RPL32	Sus scrofa	0.274506	-0.158449
Q6QAT1	40S ribosomal protein S28	RPS28	Sus scrofa	1.5227	0.876457	+
Q6QRN9	ADP/ATP translocase 3	SLC25A6	Sus scrofa	0.74529	0.589277
Q6S4N2	Heat shock 70 kDa protein 1B	HSPA1B	Sus scrofa	2.04779	0.917081	+
Q6SA96	40S ribosomal protein S23	RPS23	Sus scrofa	0.568591	-0.415119
Q6UAQ8	Electron transfer flavoprotein subunit beta	ETFB	Sus scrofa	0.0945033	0.100159
Q6UN15	Pre-mRNA 3-end-processing factor FIP1	FIP1L1	Homo sapiens	0.293085	-0.147449
Q6UXN9	WD repeat-containing protein 82	WDR82	Homo sapiens	0.569046	1.10085
Q70KH2	Lysosomal acid glucosylceramidase	GBA	Sus scrofa	1.07204	1.36693
Q710C4	Adenosylhomocysteinase	AHCY	Sus scrofa	1.40344	1.62423	+
Q71LE2	Histone H3.3	H3-3A	Sus scrofa	0.265033	-0.643909
Q71U36	Tubulin alpha-1A chain	TUBA1A	Homo sapiens	0.607346	1.20307
Q71UI9	Histone H2A.V	H2AFV	Homo sapiens	0.105959	0.0359173
Q71UM5	40S ribosomal protein S27-like	RPS27L	Homo sapiens	0.0313618	0.036204
Q767L7	Tubulin beta chain	TUBB	Sus scrofa	0.596226	0.756907
Q7L576	Cytoplasmic FMR1-interacting protein 1	CYFIP1	Homo sapiens	0.381316	0.163602
Q7L7X3	Serine/threonine-protein kinase TAO1	TAOK1	Homo sapiens	0.523781	-0.518277
Q7M2W6	Alpha-crystallin B chain	CRYAB	Sus scrofa	0.587201	0.377097
Q7RTV0	PHD finger-like domain-containing protein 5A	PHF5A	Homo sapiens	1.484	1.38036	+
Q7SIB7	Phosphoglycerate kinase 1	PGK1	Sus scrofa	1.28741	2.13416
Q7YS78	Arrestin-C	ARR3	Sus scrofa	0.962371	2.31803
Q7Z406	Myosin-14	MYH14	Homo sapiens	1.15882	0.425297
Q7Z460	CLIP-associating protein 1	CLASP1	Homo sapiens	1.32978	1.45189	+
Q7Z6B7	SLIT-ROBO Rho GTPase-activating protein 1	SRGAP1	Homo sapiens	0.833122	1.58341
Q7Z6K5	Arpin	ARPIN	Homo sapiens	0.106343	0.155463
Q7Z7H5	Transmembrane emp24 domain-containing protein 4	TMED4	Homo sapiens	0.0742374	0.138482
Q86V81	THO complex subunit 4	ALYREF	Homo sapiens	1.89198	1.04067	+
Q86XP3	ATP-dependent RNA helicase DDX42	DDX42	Homo sapiens	0.117887	-0.279305
Q86YM7	Homer protein homolog 1	HOMER1	Homo sapiens	0.114229	0.147549
Q8IUR0	Trafficking protein particle complex subunit 5	TRAPPC5	Homo sapiens	1.02608	2.01985
Q8IW45	ATP-dependent (S)-NAD(P)H-hydrate dehydratase	NAXD	Homo sapiens	0.0279601	-0.0322304
Q8IWQ3	Serine/threonine-protein kinase BRSK2	BRSK2	Homo sapiens	0.369127	-0.450748
Q8IWY8	Zinc finger and SCAN domain-containing protein 29	ZSCAN29	Homo sapiens	1.49544	2.90631	+
Q8IXB1	DnaJ homolog subfamily C member 10	DNAJC10	Homo sapiens	0.348957	-0.516409
Q8IXN7	N-acetylaspartylglutamate synthase A	RIMKLA	Homo sapiens	0.324819	1.22489
Q8IYD2	Kelch domain-containing protein 8A	KLHDC8A	Homo sapiens	0.18522	1.01846
Q8N163	Cell cycle and apoptosis regulator protein 2	CCAR2	Homo sapiens	0.568685	0.924741
Q8N1G2	Cap-specific mRNA (nucleoside-2-O-)-methyltransferase 1	CMTR1	Homo sapiens	0.191625	0.21528
Q8N3K9	Cardiomyopathy-associated protein 5	CMYA5	Homo sapiens	1.20555	2.08566
Q8N474	Secreted frizzled-related protein 1	SFRP1	Homo sapiens	2.07461	1.79602	+
Q8N4C8	Misshapen-like kinase 1	MINK1	Homo sapiens	0.40001	0.693904
Q8N684	Cleavage and polyadenylation specificity factor subunit 7	CPSF7	Homo sapiens	0.359892	0.583066
Q8N8Y2	V-type proton ATPase subunit d 2	ATP6V0D2	Homo sapiens	0.2155	0.193499
Q8NC51	Plasminogen activator inhibitor 1 RNA-binding protein	SERBP1	Homo sapiens	0.930253	1.33243
Q8NCA5	Protein FAM98A	FAM98A	Homo sapiens	0.364033	0.716544
Q8NE62	Choline dehydrogenase, mitochondrial	CHDH	Homo sapiens	0.058778	0.0366373
Q8NEV1	Casein kinase II subunit alpha 3	CSNK2A3	Homo sapiens	1.18593	2.85866
Q8SPJ9	Cytochrome c oxidase subunit 7A1, mitochondrial	COX7A1	Sus scrofa	1.13637	0.473288
Q8TAF3	WD repeat-containing protein 48	WDR48	Homo sapiens	0.0176504	0.0140349
Q8TAQ2	SWI/SNF complex subunit SMARCC2	SMARCC2	Homo sapiens	1.89095	2.00912	+
Q8TBX8	Phosphatidylinositol 5-phosphate 4-kinase type-2 gamma	PIP4K2C	Homo sapiens	1.21756	3.5059
Q8TBZ3	WD repeat-containing protein 20	WDR20	Homo sapiens	0.723456	1.903
Q8TDJ6	DmX-like protein 2	DMXL2	Homo sapiens	2.67871	0.790002	+
Q8WVM8	Sec1 family domain-containing protein 1	SCFD1	Homo sapiens	1.74575	2.2809	+
Q8WVV9	Heterogeneous nuclear ribonucleoprotein L-like	HNRNPLL	Homo sapiens	0.818536	1.72823
Q8WW22	DnaJ homolog subfamily A member 4	DNAJA4	Homo sapiens	1.07443	2.1339
Q8WXF1	Paraspeckle component 1	PSPC1	Homo sapiens	0.218674	0.154279
Q92499	ATP-dependent RNA helicase DDX1	DDX1	Homo sapiens	0.560237	0.486945
Q92522	Histone H1x	H1FX	Homo sapiens	1.53018	0.921746	+
Q92572	AP-3 complex subunit sigma-1	AP3S1	Homo sapiens	1.04761	1.0885
Q92759	General transcription factor IIH subunit 4	GTF2H4	Homo sapiens	0.149471	0.339357
Q92841	Probable ATP-dependent RNA helicase DDX17	DDX17	Homo sapiens	1.73281	1.7043	+
Q92896	Golgi apparatus protein 1	GLG1	Homo sapiens	1.27605	2.23299
Q92945	Far upstream element-binding protein 2	KHSRP	Homo sapiens	1.09372	0.89395
Q93096	Protein tyrosine phosphatase type IVA 1	PTP4A1	Homo sapiens	2.41086	0.853104	+
Q95250	Membrane-associated progesterone receptor component 1	PGRMC1	Sus scrofa	1.54647	1.23812	+
Q95266	Calcium/calmodulin-dependent protein kinase type II subunit delta	CAMK2D	Sus scrofa	1.00322	1.5021
Q95281	60S ribosomal protein L29	RPL29	Sus scrofa	0.973002	0.470355
Q95283	Cytochrome c oxidase subunit 4 isoform 1, mitochondrial (Fragment)	COX4I1	Sus scrofa	0	0
Q95339	ATP synthase subunit f, mitochondrial	ATP5MF	Sus scrofa	0.291979	0.135936
Q95342	60S ribosomal protein L18	RPL18	Sus scrofa	0.641783	0.313798
Q96CT7	Coiled-coil domain-containing protein 124	CCDC124	Homo sapiens	1.78893	0.469472	+
Q96CW1	AP-2 complex subunit mu	AP2M1	Homo sapiens	0.640269	1.57442
Q96DH6	RNA-binding protein Musashi homolog 2	MSI2	Homo sapiens	0.788145	2.66276
Q96EK7	Constitutive coactivator of peroxisome proliferator-activated receptor gamma	FAM120B	Homo sapiens	0.0987644	0.138756
Q96EY4	Translation machinery-associated protein 16	TMA16	Homo sapiens	0.528041	-0.397044
Q96F85	CB1 cannabinoid receptor-interacting protein 1	CNRIP1	Homo sapiens	0.2571	0.37026
Q96FJ2	Dynein light chain 2, cytoplasmic	DYNLL2	Homo sapiens	0.0292157	-0.0379995
Q96FQ6	Protein S100-A16	S100A16	Homo sapiens	0.644443	0.53379
Q96GC5	39S ribosomal protein L48, mitochondrial	MRPL48	Homo sapiens	0.0305263	-0.0229314
Q96HN2	Adenosylhomocysteinase 3	AHCYL2	Homo sapiens	1.26683	0.949332
Q96HU8	GTP-binding protein Di-Ras2	DIRAS2	Homo sapiens	1.78898	2.36993	+
Q96IX5	ATP synthase membrane subunit DAPIT, mitochondrial	ATP5MD	Homo sapiens	0.907556	0.398417
Q96MU7	YTH domain-containing protein 1	YTHDC1	Homo sapiens	0.743358	1.35917
Q96P16	Regulation of nuclear pre-mRNA domain-containing protein 1A	RPRD1A	Homo sapiens	0.961314	1.52575
Q96PM9	Zinc finger protein 385A	ZNF385A	Homo sapiens	0.478765	0.468897
Q96RS6	NudC domain-containing protein 1	NUDCD1	Homo sapiens	1.02003	2.08015
Q96S44	EKC/KEOPS complex subunit TP53RK	TP53RK	Homo sapiens	0.111114	-0.18558
Q96S99	Pleckstrin homology domain-containing family F member 1	PLEKHF1	Homo sapiens	0.127602	0.154767
Q99459	Cell division cycle 5-like protein	CDC5L	Homo sapiens	2.00733	1.58844	+
Q99460	26S proteasome non-ATPase regulatory subunit 1	PSMD1	Homo sapiens	1.59197	1.98419	+
Q99470	Stromal cell-derived factor 2	SDF2	Homo sapiens	0.673825	0.539122
Q99497	Protein/nucleic acid deglycase DJ-1	PARK7	Homo sapiens	0.208654	0.362401
Q99584	Protein S100-A13	S100A13	Homo sapiens	0.19582	0.390745
Q99623	Prohibitin-2	PHB2	Homo sapiens	0.399648	-0.311659
Q99653	Calcineurin B homologous protein 1	CHP1	Homo sapiens	1.048	0.900308
Q99733	Nucleosome assembly protein 1-like 4	NAP1L4	Homo sapiens	0.413255	1.2349
Q99747	Gamma-soluble NSF attachment protein	NAPG	Homo sapiens	0.977917	1.15373
Q99832	T-complex protein 1 subunit eta	CCT7	Homo sapiens	1.21013	2.88731
Q99880	Histone H2B type 1-L	H2BC13	Homo sapiens	0.0609831	-0.0870196
Q99946	Proline-rich transmembrane protein 1	PRRT1	Homo sapiens	0	-0.904652
Q9BPW8	Protein NipSnap homolog 1	NIPSNAP1	Homo sapiens	1.28693	0.733395
Q9BPX5	Actin-related protein 2/3 complex subunit 5-like protein	ARPC5L	Homo sapiens	0.195673	1.11287
Q9BQE3	Tubulin alpha-1C chain	TUBA1C	Homo sapiens	1.79842	3.91106	+
Q9BRJ2	39S ribosomal protein L45, mitochondrial	MRPL45	Homo sapiens	1.37688	1.23525	+
Q9BRR9	Rho GTPase-activating protein 9	ARHGAP9	Homo sapiens	1.84592	3.02757	+
Q9BRT6	Protein LLP homolog	LLPH	Homo sapiens	0.0959209	-0.0875684
Q9BUF5	Tubulin beta-6 chain	TUBB6	Homo sapiens	1.18543	4.54436
Q9BVA1	Tubulin beta-2B chain	TUBB2B	Homo sapiens	0.654695	1.39329
Q9BWJ5	Splicing factor 3B subunit 5	SF3B5	Homo sapiens	0.282326	-0.36785
Q9BXP5	Serrate RNA effector molecule homolog	SRRT	Homo sapiens	0.423964	0.730885
Q9BYD1	39S ribosomal protein L13, mitochondrial	MRPL13	Homo sapiens	1.04328	-0.818774
Q9BYD2	39S ribosomal protein L9, mitochondrial	MRPL9	Homo sapiens	0.489422	-0.296145
Q9BZE1	39S ribosomal protein L37, mitochondrial	MRPL37	Homo sapiens	0.926566	2.01874
Q9C040	Tripartite motif-containing protein 2	TRIM2	Homo sapiens	1.68429	1.87434	+
Q9GZN7	Protein rogdi homolog	ROGDI	Homo sapiens	0.264776	0.319668
Q9GZN8	UPF0687 protein C20orf27	C20orf27	Homo sapiens	1.21135	-0.764854
Q9GZP4	PITH domain-containing protein 1	PITHD1	Homo sapiens	0.0544965	0.0357494
Q9GZS3	WD repeat-containing protein 61	WDR61	Homo sapiens	0.00939947	-0.0199331
Q9H078	Caseinolytic peptidase B protein homolog	CLPB	Homo sapiens	0.275042	0.810539
Q9H0B6	Kinesin light chain 2	KLC2	Homo sapiens	0.0672577	-0.108275
Q9H0F7	ADP-ribosylation factor-like protein 6	ARL6	Homo sapiens	0	0
Q9H0R8	Gamma-aminobutyric acid receptor-associated protein-like 1	GABARAPL1	Homo sapiens	0.00866433	-0.0278975
Q9H115	Beta-soluble NSF attachment protein	NAPB	Homo sapiens	0.741372	0.563892
Q9H2U1	ATP-dependent DNA/RNA helicase DHX36	DHX36	Homo sapiens	0.535039	1.45768
Q9H2W6	39S ribosomal protein L46, mitochondrial	MRPL46	Homo sapiens	0.444287	-0.196468
Q9H2X9	Solute carrier family 12 member 5	SLC12A5	Homo sapiens	0.79853	-0.178398
Q9H3Q1	Cdc42 effector protein 4	CDC42EP4	Homo sapiens	0.507463	0.806526
Q9H444	Charged multivesicular body protein 4b	CHMP4B	Homo sapiens	0.0292331	0.0373287
Q9H8W4	Pleckstrin homology domain-containing family F member 2	PLEKHF2	Homo sapiens	1.65857	1.88921	+
Q9HCB6	Spondin-1	SPON1	Homo sapiens	1.67148	2.46181	+
Q9HCY8	Protein S100-A14	S100A14	Homo sapiens	0.621791	0.535103
Q9MYT8	ATP synthase subunit e, mitochondrial	ATP5ME	Sus scrofa	0.929135	0.49538
Q9MZ16	Voltage-dependent anion-selective channel protein 1	VDAC1	Sus scrofa	1.65648	-2.3916	+
Q9N0F1	Dihydrolipoyllysine-residue succinyltransferase component of 2-oxoglutarate dehydrogenase complex, mitochondrial	DLST	Sus scrofa	0.828502	2.32153
Q9NP72	Ras-related protein Rab-18	RAB18	Homo sapiens	0.420666	0.578526
Q9NP97	Dynein light chain roadblock-type 1	DYNLRB1	Homo sapiens	0.878279	0.52928
Q9NPA8	Transcription and mRNA export factor ENY2	ENY2	Homo sapiens	0.383412	0.448865
Q9NQG5	Regulation of nuclear pre-mRNA domain-containing protein 1B	RPRD1B	Homo sapiens	1.0448	2.05697
Q9NSB8	Homer protein homolog 2	HOMER2	Homo sapiens	0.667905	1.03166
Q9NSC5	Homer protein homolog 3	HOMER3	Homo sapiens	0.0658296	0.0652415
Q9NSD9	Phenylalanine--tRNA ligase beta subunit	FARSB	Homo sapiens	1.71231	1.02035	+
Q9NUP9	Protein lin-7 homolog C	LIN7C	Homo sapiens	0.106084	0.0825494
Q9NW08	DNA-directed RNA polymerase III subunit RPC2	POLR3B	Homo sapiens	0.594958	-1.1669
Q9NWH9	SAFB-like transcription modulator	SLTM	Homo sapiens	1.70643	0.932602	+
Q9NWU5	39S ribosomal protein L22, mitochondrial	MRPL22	Homo sapiens	0.232962	0.427888
Q9NX20	39S ribosomal protein L16, mitochondrial	MRPL16	Homo sapiens	1.83855	-1.32545	+
Q9NX63	MICOS complex subunit MIC19	CHCHD3	Homo sapiens	2.41403	0.917083	+
Q9NY12	H/ACA ribonucleoprotein complex subunit 1	GAR1	Homo sapiens	0.0625419	-0.153198
Q9NYC9	Dynein heavy chain 9, axonemal	DNAH9	Homo sapiens	0.7748	1.10213
Q9NYL9	Tropomodulin-3	TMOD3	Homo sapiens	1.83423	1.17898	+
Q9NZ45	CDGSH iron-sulfur domain-containing protein 1	CISD1	Homo sapiens	1.2004	0.590954
Q9NZR1	Tropomodulin-2	TMOD2	Homo sapiens	0.800464	1.07708
Q9TSV6	V-type proton ATPase subunit G 2	ATP6V1G2	Sus scrofa	0.643258	0.241015
Q9TSX9	Peroxiredoxin-6	PRDX6	Sus scrofa	1.40312	3.23895	+
Q9TVC1	V-type proton ATPase subunit H	ATP6V1H	Sus scrofa	0.917346	3.51907
Q9UBD9	Cardiotrophin-like cytokine factor 1	CLCF1	Homo sapiens	0.72689	-1.46673
Q9UBQ0	Vacuolar protein sorting-associated protein 29	VPS29	Homo sapiens	0.425895	0.234781
Q9UBS4	DnaJ homolog subfamily B member 11	DNAJB11	Homo sapiens	0.892218	0.817623
Q9UDT6	CAP-Gly domain-containing linker protein 2	CLIP2	Homo sapiens	0.0796611	0.246643
Q9UDY2	Tight junction protein ZO-2	TJP2	Homo sapiens	0.0788296	-0.231791
Q9UI09	NADH dehydrogenase [ubiquinone] 1 alpha subcomplex subunit 12	NDUFA12	Homo sapiens	0.117358	-0.215616
Q9UJC5	SH3 domain-binding glutamic acid-rich-like protein 2	SH3BGRL2	Homo sapiens	0.689357	0.763821
Q9UKM9	RNA-binding protein Raly	RALY	Homo sapiens	0.2216	0.98379
Q9ULH1	Arf-GAP with SH3 domain, ANK repeat and PH domain-containing protein 1	ASAP1	Homo sapiens	1.94965	1.71318	+
Q9ULP0	Protein NDRG4	NDRG4	Homo sapiens	0.395721	0.500873
Q9UMS4	Pre-mRNA-processing factor 19	PRPF19	Homo sapiens	1.05729	1.02806
Q9UNM6	26S proteasome non-ATPase regulatory subunit 13	PSMD13	Homo sapiens	0.240348	0.970833
Q9UNQ2	Probable dimethyladenosine transferase	DIMT1	Homo sapiens	0.841555	-0.802255
Q9UNX3	60S ribosomal protein L26-like 1	RPL26L1	Homo sapiens	0.129632	0.0984255
Q9UPN3	Microtubule-actin cross-linking factor 1, isoforms 1/2/3/5	MACF1	Homo sapiens	0.102958	-0.183317
Q9UPY8	Microtubule-associated protein RP/EB family member 3	MAPRE3	Homo sapiens	0.424525	0.374963
Q9UQ03	Coronin-2B	CORO2B	Homo sapiens	1.66406	1.70775	+
Q9UQ80	Proliferation-associated protein 2G4	PA2G4	Homo sapiens	0.964088	2.46162
Q9Y224	RNA transcription, translation and transport factor protein	RTRAF	Homo sapiens	1.16647	0.574112
Q9Y230	RuvB-like 2	RUVBL2	Homo sapiens	0.653556	0.946255
Q9Y265	RuvB-like 1	RUVBL1	Homo sapiens	0.776611	1.13016
Q9Y285	Phenylalanine--tRNA ligase alpha subunit	FARSA	Homo sapiens	0.196852	-0.681876
Q9Y295	Developmentally-regulated GTP-binding protein 1	DRG1	Homo sapiens	1.22836	2.69285
Q9Y2E4	Disco-interacting protein 2 homolog C	DIP2C	Homo sapiens	0.426903	-0.665539
Q9Y2J2	Band 4.1-like protein 3	EPB41L3	Homo sapiens	1.93201	2.00939	+
Q9Y2R9	28S ribosomal protein S7, mitochondrial	MRPS7	Homo sapiens	0.662	0.482227
Q9Y2W1	Thyroid hormone receptor-associated protein 3	THRAP3	Homo sapiens	0.806083	0.861594
Q9Y2W2	WW domain-binding protein 11	WBP11	Homo sapiens	0.59934	0.552091
Q9Y333	U6 snRNA-associated Sm-like protein LSm2	LSM2	Homo sapiens	0.368545	-0.671163
Q9Y383	Putative RNA-binding protein Luc7-like 2	LUC7L2	Homo sapiens	0.27486	0.316755
Q9Y3B4	Splicing factor 3B subunit 6	SF3B6	Homo sapiens	0.689278	0.453981
Q9Y3B7	39S ribosomal protein L11, mitochondrial	MRPL11	Homo sapiens	2.31795	1.1358	+
Q9Y3C1	Nucleolar protein 16	NOP16	Homo sapiens	0.814129	0.674425
Q9Y3D6	Mitochondrial fission 1 protein	FIS1	Homo sapiens	0.0297767	-0.0579166
Q9Y3E1	Hepatoma-derived growth factor-related protein 3	HDGFL3	Homo sapiens	0.861317	0.930642
Q9Y3U8	60S ribosomal protein L36	RPL36	Homo sapiens	1.34287	0.933402	+
Q9Y3Y2	Chromatin target of PRMT1 protein	CHTOP	Homo sapiens	0.445094	-1.17421
Q9Y4G6	Talin-2	TLN2	Homo sapiens	1.31871	1.77677	+
Q9Y5K8	V-type proton ATPase subunit D	ATP6V1D	Homo sapiens	1.56354	0.599173	+
Q9Y5S9	RNA-binding protein 8A	RBM8A	Homo sapiens	0.609599	0.754648
Q9Y657	Spindlin-1	SPIN1	Homo sapiens	1.52674	0.672625	+
Q9Y6A4	Cilia- and flagella-associated protein 20	CFAP20	Homo sapiens	1.45355	1.1918	+
Q9Y6G9	Cytoplasmic dynein 1 light intermediate chain 1	DYNC1LI1	Homo sapiens	0.728268	1.06868
Q9Y6I3	Epsin-1	EPN1	Homo sapiens	0.537764	0.593107
Q9Y6N5	Sulfide:quinone oxidoreductase, mitochondrial	SQOR	Homo sapiens	1.05631	1.92482

## Sheet: CTRL vs. HTRA2 + UCF-101
Major protein ID	Protein name	Gene name	Species	log10 P value	log2 fold change	T-Test (P < 0.05)	Volcano plot (P < 0.01 and log2 fold change > 1.5)
O14579	Coatomer subunit epsilon	COPE	Homo sapiens	2.79892	2.52062	+	+
O43464	Serine protease HTRA2, mitochondrial	HTRA2	Homo sapiens	2.8522	9.08413	+	+
O60493	Sorting nexin-3	SNX3	Homo sapiens	2.30935	4.01265	+	+
P09038	Fibroblast growth factor 2	FGF2	Homo sapiens	2.42137	2.92883	+	+
P13984	General transcription factor IIF subunit 2	GTF2F2	Homo sapiens	2.79716	2.5723	+	+
P61088	Ubiquitin-conjugating enzyme E2 N	UBE2N	Homo sapiens	2.23935	3.72958	+	+
Q007T2	Cell division control protein 42 homolog	CDC42	Sus scrofa	2.32694	4.25591	+	+
Q15181	Inorganic pyrophosphatase	PPA1	Homo sapiens	2.53049	1.63915	+	+
Q15185	Prostaglandin E synthase 3	PTGES3	Homo sapiens	3.11168	3.61116	+	+
Q6QA76	PDZ domain-containing protein 11	PDZD11	Sus scrofa	2.49931	1.72134	+	+
Q95250	Membrane-associated progesterone receptor component 1	PGRMC1	Sus scrofa	3.42467	1.83752	+	+
Q9Y5L4	Mitochondrial import inner membrane translocase subunit Tim13	TIMM13	Homo sapiens	3.63846	4.33367	+	+
P19130	Ferritin heavy chain	FTH1	Sus scrofa	2.17528	2.60466	+	+
Q13404	Ubiquitin-conjugating enzyme E2 variant 1	UBE2V1	Homo sapiens	2.27705	2.2815	+	+
A0PFK7	F-actin-capping protein subunit beta	CAPZB	Sus scrofa	0.114522	-0.112031
A1XQR7	MICOS complex subunit MIC13	MICOS13	Sus scrofa	0.222147	-0.390204
A1XQR9	Small nuclear ribonucleoprotein E	SNRPE	Sus scrofa	0.17056	0.122853
A1XQT2	Cytochrome c oxidase subunit 6C	COX6C	Sus scrofa	0.372857	-0.695991
A1XQU3	60S ribosomal protein L14	RPL14	Sus scrofa	0.217911	0.158551
A1XQU5	60S ribosomal protein L27	RPL27	Sus scrofa	0.486517	-0.216894
A1XQU9	40S ribosomal protein S20	RPS20	Sus scrofa	1.10841	-0.903384
A5A761	Sideroflexin-1	SFXN1	Sus scrofa	0.304337	0.318083
A5A8V7	Heat shock 70 kDa protein 1-like	HSPA1L	Sus scrofa	1.189	2.37863
A5GFY8	D-3-phosphoglycerate dehydrogenase	PHGDH	Sus scrofa	0.112134	0.281166
A5GFZ5	Dolichol-phosphate mannosyltransferase subunit 1	DPM1	Sus scrofa	0.44558	-0.783789
A6M931	Eukaryotic initiation factor 4A-III	EIF4A3	Sus scrofa	0.555187	1.69791
A6ND91	Putative L-aspartate dehydrogenase	ASPDH	Homo sapiens	0.511285	-2.2782
A6NDR6	Putative homeobox protein Meis3-like 1	MEIS3P1	Homo sapiens	0.0495	-0.0604795
A9CQL8	Prostamide/prostaglandin F synthase	PRXL2B	Sus scrofa	0.312431	0.972589
E9PAV3	Nascent polypeptide-associated complex subunit alpha, muscle-specific form	NACA	Homo sapiens	0.865634	0.600935
F1SRI0	Trafficking protein particle complex subunit 2	TRAPPC2	Sus scrofa	0
O00178	GTP-binding protein 1	GTPBP1	Homo sapiens	0.339001	-0.166293
O00217	NADH dehydrogenase [ubiquinone] iron-sulfur protein 8, mitochondrial	NDUFS8	Homo sapiens	0.286541	0.156987
O00231	26S proteasome non-ATPase regulatory subunit 11	PSMD11	Homo sapiens	0.142558	0.49711
O00232	26S proteasome non-ATPase regulatory subunit 12	PSMD12	Homo sapiens	0.764739	2.07293
O00233	26S proteasome non-ATPase regulatory subunit 9	PSMD9	Homo sapiens	0.53911	0.49272
O00294	Tubby-related protein 1	TULP1	Homo sapiens	1.10642	1.38872
O00422	Histone deacetylase complex subunit SAP18	SAP18	Homo sapiens	0.508137	-1.52149
O00443	Phosphatidylinositol 4-phosphate 3-kinase C2 domain-containing subunit alpha	PIK3C2A	Homo sapiens	0.601172	-0.775244
O00483	Cytochrome c oxidase subunit NDUFA4	NDUFA4	Homo sapiens	1.28769	0.94922
O00487	26S proteasome non-ATPase regulatory subunit 14	PSMD14	Homo sapiens	0.484159	-0.857377
O00571	ATP-dependent RNA helicase DDX3X	DDX3X	Homo sapiens	0.730934	1.0258
O02705	Heat shock protein HSP 90-alpha	HSP90AA1	Sus scrofa	0.0668784	-0.0849438
O14558	Heat shock protein beta-6	HSPB6	Homo sapiens	0.155628	0.280707
O14576	Cytoplasmic dynein 1 intermediate chain 1	DYNC1I1	Homo sapiens	0.156368	0.155787
O14617	AP-3 complex subunit delta-1	AP3D1	Homo sapiens	0.280544	0.349347
O14734	Acyl-coenzyme A thioesterase 8	ACOT8	Homo sapiens	0.539672	1.78051
O14744	Protein arginine N-methyltransferase 5	PRMT5	Homo sapiens	1.57033	2.0862	+
O14874	[3-methyl-2-oxobutanoate dehydrogenase [lipoamide]] kinase, mitochondrial	BCKDK	Homo sapiens	0.323162	-1.11009
O14910	Protein lin-7 homolog A	LIN7A	Homo sapiens	0.0222586	0.0268892
O14926	Fascin-2	FSCN2	Homo sapiens	0.575897	0.841474
O14994	Synapsin-3	SYN3	Homo sapiens	0.283142	-0.895253
O15144	Actin-related protein 2/3 complex subunit 2	ARPC2	Homo sapiens	1.01363	0.529102
O15145	Actin-related protein 2/3 complex subunit 3	ARPC3	Homo sapiens	0.597189	1.70068
O15537	Retinoschisin	RS1	Homo sapiens	0.517091	0.310589
O18766	Rhodopsin	RHO	Sus scrofa	0.360991	-0.3865
O19069	Succinate--CoA ligase [ADP/GDP-forming] subunit alpha, mitochondrial	SUCLG1	Sus scrofa	0.223305	0.236005
O43143	Pre-mRNA-splicing factor ATP-dependent RNA helicase DHX15	DHX15	Homo sapiens	0.757514	-0.426042
O43181	NADH dehydrogenase [ubiquinone] iron-sulfur protein 4, mitochondrial	NDUFS4	Homo sapiens	0.426642	1.28289
O43237	Cytoplasmic dynein 1 light intermediate chain 2	DYNC1LI2	Homo sapiens	0.251519	-0.945176
O43242	26S proteasome non-ATPase regulatory subunit 3	PSMD3	Homo sapiens	1.407	-2.78594	+
O43290	U4/U6.U5 tri-snRNP-associated protein 1	SART1	Homo sapiens	0.144244	0.330864
O43301	Heat shock 70 kDa protein 12A	HSPA12A	Homo sapiens	0.513349	0.835405
O43324	Eukaryotic translation elongation factor 1 epsilon-1	EEF1E1	Homo sapiens	0.104961	0.113724
O43390	Heterogeneous nuclear ribonucleoprotein R	HNRNPR	Homo sapiens	0.00497523	0.00756963
O43396	Thioredoxin-like protein 1	TXNL1	Homo sapiens	0.466112	0.410402
O43402	ER membrane protein complex subunit 8	EMC8	Homo sapiens	0.333352	-0.336691
O43447	Peptidyl-prolyl cis-trans isomerase H	PPIH	Homo sapiens	0.0121424	-0.0100994
O43491	Band 4.1-like protein 2	EPB41L2	Homo sapiens	0.224353	0.460489
O43660	Pleiotropic regulator 1	PLRG1	Homo sapiens	1.70268	2.61402	+
O43670	BUB3-interacting and GLEBS motif-containing protein ZNF207	ZNF207	Homo sapiens	0.0134514	0.0350129
O43684	Mitotic checkpoint protein BUB3	BUB3	Homo sapiens	0.170091	0.714715
O43809	Cleavage and polyadenylation specificity factor subunit 5	NUDT21	Homo sapiens	0.786419	-0.441069
O43813	Glutathione S-transferase LANCL1	LANCL1	Homo sapiens	0.0061687	-0.0239197
O43837	Isocitrate dehydrogenase [NAD] subunit beta, mitochondrial	IDH3B	Homo sapiens	0.0182758	0.0554339
O43924	Retinal rod rhodopsin-sensitive cGMP 3,5-cyclic phosphodiesterase subunit delta	PDE6D	Homo sapiens	0.280274	0.387058
O46560	Pyridoxal kinase	PDXK	Sus scrofa	0.589093	-1.41333
O60282	Kinesin heavy chain isoform 5C	KIF5C	Homo sapiens	0.0908525	-0.0926622
O60331	Phosphatidylinositol 4-phosphate 5-kinase type-1 gamma	PIP5K1C	Homo sapiens	0
O60506	Heterogeneous nuclear ribonucleoprotein Q	SYNCRIP	Homo sapiens	0.491636	0.907134
O60828	Polyglutamine-binding protein 1	PQBP1	Homo sapiens	0.312895	-0.477207
O60869	Endothelial differentiation-related factor 1	EDF1	Homo sapiens	0.478205	2.1683
O60884	DnaJ homolog subfamily A member 2	DNAJA2	Homo sapiens	0.486283	0.96505
O75083	WD repeat-containing protein 1	WDR1	Homo sapiens	1.12285	0.696489
O75190	DnaJ homolog subfamily B member 6	DNAJB6	Homo sapiens	0.0657515	-0.0561899
O75251	NADH dehydrogenase [ubiquinone] iron-sulfur protein 7, mitochondrial	NDUFS7	Homo sapiens	0.183129	-0.360888
O75306	NADH dehydrogenase [ubiquinone] iron-sulfur protein 2, mitochondrial	NDUFS2	Homo sapiens	0.235317	0.905498
O75323	Protein NipSnap homolog 2	NIPSNAP2	Homo sapiens	1.05063	0.678895
O75348	V-type proton ATPase subunit G 1	ATP6V1G1	Homo sapiens	0.477074	-0.41807
O75382	Tripartite motif-containing protein 3	TRIM3	Homo sapiens	0.852078	-0.775601
O75394	39S ribosomal protein L33, mitochondrial	MRPL33	Homo sapiens	0.192858	0.28733
O75400	Pre-mRNA-processing factor 40 homolog A	PRPF40A	Homo sapiens	0
O75489	NADH dehydrogenase [ubiquinone] iron-sulfur protein 3, mitochondrial	NDUFS3	Homo sapiens	0.235702	0.177874
O75533	Splicing factor 3B subunit 1	SF3B1	Homo sapiens	0.757563	-0.507529
O75569	Interferon-inducible double-stranded RNA-dependent protein kinase activator A	PRKRA	Homo sapiens	0.0424076	-0.117552
O75643	U5 small nuclear ribonucleoprotein 200 kDa helicase	SNRNP200	Homo sapiens	0.356747	1.39559
O75935	Dynactin subunit 3	DCTN3	Homo sapiens	1.09201	1.45597
O75940	Survival of motor neuron-related-splicing factor 30	SMNDC1	Homo sapiens	0.137203	-0.283832
O75947	ATP synthase subunit d, mitochondrial	ATP5PD	Homo sapiens	0.832454	0.623753
O75964	ATP synthase subunit g, mitochondrial	ATP5MG	Homo sapiens	0.111247	-0.183199
O76094	Signal recognition particle subunit SRP72	SRP72	Homo sapiens	1.23432	-2.08714
O94811	Tubulin polymerization-promoting protein	TPPP	Homo sapiens	1.57208	3.67248	+
O94875	Sorbin and SH3 domain-containing protein 2	SORBS2	Homo sapiens	0.0942477	0.189871
O94925	Glutaminase kidney isoform, mitochondrial	GLS	Homo sapiens	0.703467	-0.939345
O94952	F-box only protein 21	FBXO21	Homo sapiens	0.406829	-0.625273
O95168	NADH dehydrogenase [ubiquinone] 1 beta subcomplex subunit 4	NDUFB4	Homo sapiens	0.0168037	0.0228017
O95716	Ras-related protein Rab-3D	RAB3D	Homo sapiens	0.841793	0.58512
O95757	Heat shock 70 kDa protein 4L	HSPA4L	Homo sapiens	1.32493	1.25074	+
O95782	AP-2 complex subunit alpha-1	AP2A1	Homo sapiens	0.585195	2.01694
O95816	BAG family molecular chaperone regulator 2	BAG2	Homo sapiens	0.269193	0.225285
O95831	Apoptosis-inducing factor 1, mitochondrial	AIFM1	Homo sapiens	0.213722	-0.329842
O95865	N(G),N(G)-dimethylarginine dimethylaminohydrolase 2	DDAH2	Homo sapiens	1.98998	1.19936	+
P00172	Cytochrome b5	CYB5A	Sus scrofa	0.0807466	-0.0667067
P00336	L-lactate dehydrogenase B chain	LDHB	Sus scrofa	0.446124	0.326881
P00339	L-lactate dehydrogenase A chain	LDHA	Sus scrofa	0.220493	0.3991
P00346	Malate dehydrogenase, mitochondrial	MDH2	Sus scrofa	0.747442	0.81514
P00355	Glyceraldehyde-3-phosphate dehydrogenase	GAPDH	Sus scrofa	0.130639	-0.26167
P00367	Glutamate dehydrogenase 1, mitochondrial	GLUD1	Homo sapiens	1.93748	-4.8588	+
P00503	Aspartate aminotransferase, cytoplasmic	GOT1	Sus scrofa	0.845715	1.65773
P00506	Aspartate aminotransferase, mitochondrial	GOT2	Sus scrofa	0.0909503	0.209865
P00795	Cathepsin D	CTSD	Sus scrofa	0.497447	-0.200441
P00819	Acylphosphatase-2	ACYP2	Sus scrofa	0.475261	1.0184
P00889	Citrate synthase, mitochondrial	CS	Sus scrofa	0.00163006	0.00865428
P00918	Carbonic anhydrase 2	CA2	Homo sapiens	1.04818	0.962369
P01116	GTPase KRas	KRAS	Homo sapiens	0.0358455	-0.0198116
P01846	Ig lambda chain C region		Sus scrofa	1.77338	1.04744	+
P01965	Hemoglobin subunit alpha	HBA	Sus scrofa	0.043512	0.047102
P02067	Hemoglobin subunit beta	HBB	Sus scrofa	0.0252057	-0.0432981
P02475	Alpha-crystallin A chain	CRYAA	Sus scrofa	0.0540782	0.0521139
P02543	Vimentin	VIM	Sus scrofa	0.0335496	0.0774371
P02547	Neurofilament light polypeptide	NEFL	Sus scrofa	0.266646	-0.4855
P02554	Tubulin beta chain		Sus scrofa	0.0966776	0.256552
P02794	Ferritin heavy chain	FTH1	Homo sapiens	1.85362	1.28401	+
P03974	Transitional endoplasmic reticulum ATPase	VCP	Sus scrofa	1.00267	0.889791
P04075	Fructose-bisphosphate aldolase A	ALDOA	Homo sapiens	0.209323	0.284549
P04178	Superoxide dismutase [Cu-Zn]	SOD1	Sus scrofa	0.295372	0.590425
P04259	Keratin, type II cytoskeletal 6B	KRT6B	Homo sapiens	0.00962659	0.0237805
P04350	Tubulin beta-4A chain	TUBB4A	Homo sapiens	0.649879	2.76319
P04406	Glyceraldehyde-3-phosphate dehydrogenase	GAPDH	Homo sapiens	0.0532518	0.171066
P05023	Sodium/potassium-transporting ATPase subunit alpha-1	ATP1A1	Homo sapiens	0.631779	-0.532811
P05027	Sodium/potassium-transporting ATPase subunit beta-1	ATP1B1	Sus scrofa	0.125252	0.40044
P05141	ADP/ATP translocase 2	SLC25A5	Homo sapiens	0.320459	-0.26253
P05198	Eukaryotic translation initiation factor 2 subunit 1	EIF2S1	Homo sapiens	0.653854	-1.87751
P05386	60S acidic ribosomal protein P1	RPLP1	Homo sapiens	0.0952503	0.1991
P05387	60S acidic ribosomal protein P2	RPLP2	Homo sapiens	0.130125	-0.250113
P05455	Lupus La protein	SSB	Homo sapiens	1.0001	2.70227
P06576	ATP synthase subunit beta, mitochondrial	ATP5F1B	Homo sapiens	0.231253	0.503052
P06733	Alpha-enolase	ENO1	Homo sapiens	0.429997	0.949543
P06746	DNA polymerase beta	POLB	Homo sapiens	1.55262	2.65307	+
P06748	Nucleophosmin	NPM1	Homo sapiens	0.239233	-0.710302
P06753	Tropomyosin alpha-3 chain	TPM3	Homo sapiens	0.424224	0.360859
P07196	Neurofilament light polypeptide	NEFL	Homo sapiens	0.22964	-0.400621
P07197	Neurofilament medium polypeptide	NEFM	Homo sapiens	0.170726	-0.27118
P07237	Protein disulfide-isomerase	P4HB	Homo sapiens	0.306816	-0.841606
P07305	Histone H1.0	H1-0	Homo sapiens	0.187219	-0.266715
P07910	Heterogeneous nuclear ribonucleoproteins C1/C2	HNRNPC	Homo sapiens	0.0758134	-0.147381
P08237	ATP-dependent 6-phosphofructokinase, muscle type	PFKM	Homo sapiens	0.385157	-0.439201
P08238	Heat shock protein HSP 90-beta	HSP90AB1	Homo sapiens	0.615775	1.15749
P08552	Neurofilament medium polypeptide (Fragment)	NEFM	Sus scrofa	0.0204311	-0.0386982
P08579	U2 small nuclear ribonucleoprotein B	SNRPB2	Homo sapiens	0.998924	-0.505164
P08621	U1 small nuclear ribonucleoprotein 70 kDa	SNRNP70	Homo sapiens	0.20168	-0.557929
P08708	40S ribosomal protein S17	RPS17	Homo sapiens	0.57048	-0.435437
P08835	Serum albumin	ALB	Sus scrofa	0.208534	0.231579
P09104	Gamma-enolase	ENO2	Homo sapiens	0.357882	0.974547
P09234	U1 small nuclear ribonucleoprotein C	SNRPC	Homo sapiens	1.13798	1.75884
P09429	High mobility group protein B1	HMGB1	Homo sapiens	1.44865	0.656568	+
P09471	Guanine nucleotide-binding protein G(o) subunit alpha	GNAO1	Homo sapiens	0.0229588	-0.0519466
P09496	Clathrin light chain A	CLTA	Homo sapiens	0.368845	0.692139
P09497	Clathrin light chain B	CLTB	Homo sapiens	1.88883	2.47578	+
P09623	Dihydrolipoyl dehydrogenase, mitochondrial	DLD	Sus scrofa	0.151099	0.392495
P09651	Heterogeneous nuclear ribonucleoprotein A1	HNRNPA1	Homo sapiens	0.161198	-0.36736
P09661	U2 small nuclear ribonucleoprotein A	SNRPA1	Homo sapiens	0.857555	0.454084
P09972	Fructose-bisphosphate aldolase C	ALDOC	Homo sapiens	0.235248	0.459997
P0DN76	Splicing factor U2AF 35 kDa subunit-like protein	U2AF1L5	Homo sapiens	1.17298	2.83417
P0DP25	Calmodulin-3	CALM3	Homo sapiens	0.327809	-0.716165
P0DPI2	Glutamine amidotransferase-like class 1 domain-containing protein 3A, mitochondrial	GATD3A	Homo sapiens	0.428421	0.415546
P10155	60 kDa SS-A/Ro ribonucleoprotein	RO60	Homo sapiens	0.498831	1.04842
P10173	Fumarate hydratase, mitochondrial	FH	Sus scrofa	0.359579	0.767367
P10515	Dihydrolipoyllysine-residue acetyltransferase component of pyruvate dehydrogenase complex, mitochondrial	DLAT	Homo sapiens	0.30138	-0.537574
P10523	S-arrestin	SAG	Homo sapiens	0.210131	0.487544
P10636	Microtubule-associated protein tau	MAPT	Homo sapiens	0.59535	-0.548813
P10668	Cofilin-1	CFL1	Sus scrofa	0.445248	0.283864
P10745	Retinol-binding protein 3	RBP3	Homo sapiens	0.374375	0.32666
P10809	60 kDa heat shock protein, mitochondrial	HSPD1	Homo sapiens	0.47961	0.766114
P11021	Endoplasmic reticulum chaperone BiP	HSPA5	Homo sapiens	0.436453	-0.518246
P11137	Microtubule-associated protein 2	MAP2	Homo sapiens	0.462031	-0.452288
P11142	Heat shock cognate 71 kDa protein	HSPA8	Homo sapiens	0.372824	-0.401797
P11171	Protein 4.1	EPB41	Homo sapiens	0.15083	-0.251193
P11177	Pyruvate dehydrogenase E1 component subunit beta, mitochondrial	PDHB	Homo sapiens	0.289591	0.715342
P11217	Glycogen phosphorylase, muscle form	PYGM	Homo sapiens	0.683359	-3.67462
P11387	DNA topoisomerase 1	TOP1	Homo sapiens	1.11752	0.867702
P11488	Guanine nucleotide-binding protein G(t) subunit alpha-1	GNAT1	Homo sapiens	0.121048	-0.286091
P11532	Dystrophin	DMD	Homo sapiens	1.52147	-2.44455	+
P11708	Malate dehydrogenase, cytoplasmic	MDH1	Sus scrofa	0.210779	0.308768
P11940	Polyadenylate-binding protein 1	PABPC1	Homo sapiens	0.229787	-0.448699
P12036	Neurofilament heavy polypeptide	NEFH	Homo sapiens	0.39406	0.56969
P12235	ADP/ATP translocase 1	SLC25A4	Homo sapiens	0.00907896	-0.0124604
P12236	ADP/ATP translocase 3	SLC25A6	Homo sapiens	0.549182	-0.432731
P12268	Inosine-5-monophosphate dehydrogenase 2	IMPDH2	Homo sapiens	2.08768	1.94665	+
P12271	Retinaldehyde-binding protein 1	RLBP1	Homo sapiens	0.748394	0.709441
P13618	ATP synthase-coupling factor 6, mitochondrial	ATP5PF	Sus scrofa	0.318961	0.240524
P13637	Sodium/potassium-transporting ATPase subunit alpha-3	ATP1A3	Homo sapiens	0.183489	-0.197194
P13804	Electron transfer flavoprotein subunit alpha, mitochondrial	ETFA	Homo sapiens	0.88243	0.528659
P13861	cAMP-dependent protein kinase type II-alpha regulatory subunit	PRKAR2A	Homo sapiens	0.426882	1.17217
P14136	Glial fibrillary acidic protein	GFAP	Homo sapiens	0.222501	0.407638
P14618	Pyruvate kinase PKM	PKM	Homo sapiens	0.054989	0.112768
P14678	Small nuclear ribonucleoprotein-associated proteins B and B	SNRPB	Homo sapiens	0.153552	0.116511
P14854	Cytochrome c oxidase subunit 6B1	COX6B1	Homo sapiens	1.01435	0.925824
P14866	Heterogeneous nuclear ribonucleoprotein L	HNRNPL	Homo sapiens	0.442153	-0.696892
P14868	Aspartate--tRNA ligase, cytoplasmic	DARS	Homo sapiens	0.886718	-2.4847
P14927	Cytochrome b-c1 complex subunit 7	UQCRB	Homo sapiens	0.434361	0.666914
P15531	Nucleoside diphosphate kinase A	NME1	Homo sapiens	1.26619	1.43594
P15880	40S ribosomal protein S2	RPS2	Homo sapiens	0.578165	0.419013
P16276	Aconitate hydratase, mitochondrial	ACO2	Sus scrofa	2.02296	1.84118	+
P16403	Histone H1.2	H1-2	Homo sapiens	0.76385	0.476903
P16520	Guanine nucleotide-binding protein G(I)/G(S)/G(T) subunit beta-3	GNB3	Homo sapiens	0.108231	0.379505
P17020	Zinc finger protein 16	ZNF16	Homo sapiens	0.554057	-1.47314
P17600	Synapsin-1	SYN1	Homo sapiens	0.433394	1.08556
P17741	High mobility group protein B2	HMGB2	Sus scrofa	0.534313	1.02963
P17858	ATP-dependent 6-phosphofructokinase, liver type	PFKL	Homo sapiens	0.000263288	-0.00031662
P17980	26S proteasome regulatory subunit 6A	PSMC3	Homo sapiens	0.266299	0.699773
P17987	T-complex protein 1 subunit alpha	TCP1	Homo sapiens	0.149239	-0.648654
P18077	60S ribosomal protein L35a	RPL35A	Homo sapiens	0.442437	-0.373635
P18124	60S ribosomal protein L7	RPL7	Homo sapiens	0.461606	0.409962
P18621	60S ribosomal protein L17	RPL17	Homo sapiens	0.257248	-0.169715
P19105	Myosin regulatory light chain 12A	MYL12A	Homo sapiens	0.0175231	0.0332216
P19338	Nucleolin	NCL	Homo sapiens	0.208767	0.240409
P19367	Hexokinase-1	HK1	Homo sapiens	0.222259	-0.230627
P19388	DNA-directed RNA polymerases I, II, and III subunit RPABC1	POLR2E	Homo sapiens	1.49736	2.37158	+
P19404	NADH dehydrogenase [ubiquinone] flavoprotein 2, mitochondrial	NDUFV2	Homo sapiens	0.771217	0.375633
P20290	Transcription factor BTF3	BTF3	Homo sapiens	1.1818	1.44856
P20303	Solute carrier family 2, facilitated glucose transporter member 1	SLC2A1	Sus scrofa	0.183256	0.206935
P20340	Ras-related protein Rab-6A	RAB6A	Homo sapiens	1.00337	0.351796
P20674	Cytochrome c oxidase subunit 5A, mitochondrial	COX5A	Homo sapiens	0.00524244	-0.0224838
P20839	Inosine-5-monophosphate dehydrogenase 1	IMPDH1	Homo sapiens	0.0431179	0.101975
P20962	Parathymosin	PTMS	Homo sapiens	0.111152	-0.423114
P21281	V-type proton ATPase subunit B, brain isoform	ATP6V1B2	Homo sapiens	0.0162231	0.0438341
P21283	V-type proton ATPase subunit C 1	ATP6V1C1	Homo sapiens	0.732961	1.52392
P21333	Filamin-A	FLNA	Homo sapiens	0.53872	0.733794
P21579	Synaptotagmin-1	SYT1	Homo sapiens	0.0597159	0.197733
P22087	rRNA 2-O-methyltransferase fibrillarin	FBL	Homo sapiens	0
P22314	Ubiquitin-like modifier-activating enzyme 1	UBA1	Homo sapiens	0.335472	0.714921
P22626	Heterogeneous nuclear ribonucleoproteins A2/B1	HNRNPA2B1	Homo sapiens	0.103184	0.291001
P22676	Calretinin	CALB2	Homo sapiens	1.56972	0.70705	+
P22695	Cytochrome b-c1 complex subunit 2, mitochondrial	UQCRC2	Homo sapiens	0.12953	-0.313001
P23246	Splicing factor, proline- and glutamine-rich	SFPQ	Homo sapiens	0.338629	-0.329594
P23284	Peptidyl-prolyl cis-trans isomerase B	PPIB	Homo sapiens	1.27005	0.408497
P23297	Protein S100-A1	S100A1	Homo sapiens	0.305948	0.495479
P23368	NAD-dependent malic enzyme, mitochondrial	ME2	Homo sapiens	0.303694	-0.744709
P24534	Elongation factor 1-beta	EEF1B2	Homo sapiens	0.524566	0.582548
P24539	ATP synthase F(0) complex subunit B1, mitochondrial	ATP5PB	Homo sapiens	2.48158	-0.798666	+
P26196	Probable ATP-dependent RNA helicase DDX6	DDX6	Homo sapiens	0.0783864	0.205401
P26368	Splicing factor U2AF 65 kDa subunit	U2AF2	Homo sapiens	0.0931895	-0.274208
P26373	60S ribosomal protein L13	RPL13	Homo sapiens	0.27503	0.226866
P26998	Beta-crystallin B3	CRYBB3	Homo sapiens	0.142384	0.473975
P27144	Adenylate kinase 4, mitochondrial	AK4	Homo sapiens	0.248432	0.467505
P27348	14-3-3 protein theta	YWHAQ	Homo sapiens	0.689772	1.03044
P27695	DNA-(apurinic or apyrimidinic site) lyase	APEX1	Homo sapiens	0.332036	-1.1306
P27816	Microtubule-associated protein 4	MAP4	Homo sapiens	0.146538	0.305407
P28331	NADH-ubiquinone oxidoreductase 75 kDa subunit, mitochondrial	NDUFS1	Homo sapiens	0.341191	-0.347122
P28482	Mitogen-activated protein kinase 1	MAPK1	Homo sapiens	0.140974	0.618084
P29269	Myosin regulatory light polypeptide 9	MYL9	Sus scrofa	1.45184	0.744946	+
P29401	Transketolase	TKT	Homo sapiens	1.96589	-2.10709	+
P29412	Elongation factor 1-beta	EEF1B	Sus scrofa	1.73151	0.60843	+
P29762	Cellular retinoic acid-binding protein 1	CRABP1	Homo sapiens	0.12282	0.161742
P29804	Pyruvate dehydrogenase E1 component subunit alpha, somatic form, mitochondrial (Fragment)	PDHA1	Sus scrofa	0.0295806	-0.0878057
P30040	Endoplasmic reticulum resident protein 29	ERP29	Homo sapiens	1.36728	0.621212	+
P30044	Peroxiredoxin-5, mitochondrial	PRDX5	Homo sapiens	0.661183	1.81779
P30048	Thioredoxin-dependent peroxide reductase, mitochondrial	PRDX3	Homo sapiens	1.22652	0.550971
P30049	ATP synthase subunit delta, mitochondrial	ATP5F1D	Homo sapiens	0.151105	0.188755
P30050	60S ribosomal protein L12	RPL12	Homo sapiens	0.0821452	-0.068435
P30086	Phosphatidylethanolamine-binding protein 1	PEBP1	Homo sapiens	2.27398	1.4819	+
P30101	Protein disulfide-isomerase A3	PDIA3	Homo sapiens	1.12475	0.944478
P31006	Guanylate kinase	GUK1	Sus scrofa	1.25728	1.11358
P31150	Rab GDP dissociation inhibitor alpha	GDI1	Homo sapiens	0.0357884	-0.131806
P31689	DnaJ homolog subfamily A member 1	DNAJA1	Homo sapiens	0.204945	0.372988
P31930	Cytochrome b-c1 complex subunit 1, mitochondrial	UQCRC1	Homo sapiens	0.242371	0.58615
P31942	Heterogeneous nuclear ribonucleoprotein H3	HNRNPH3	Homo sapiens	0.0949952	0.207722
P31943	Heterogeneous nuclear ribonucleoprotein H	HNRNPH1	Homo sapiens	0.698663	1.18469
P31946	14-3-3 protein beta/alpha	YWHAB	Homo sapiens	0.294623	0.282564
P32969	60S ribosomal protein L9	RPL9	Homo sapiens	0.537918	-0.334292
P33176	Kinesin-1 heavy chain	KIF5B	Homo sapiens	0.304233	0.247087
P33198	Isocitrate dehydrogenase [NADP], mitochondrial (Fragment)	IDH2	Sus scrofa	0.0322056	0.138512
P34932	Heat shock 70 kDa protein 4	HSPA4	Homo sapiens	0.0113995	-0.0419674
P35080	Profilin-2	PFN2	Homo sapiens	0.387101	-0.596311
P35221	Catenin alpha-1	CTNNA1	Homo sapiens	0.796099	-0.979552
P35243	Recoverin	RCVRN	Homo sapiens	0.337727	0.318525
P35579	Myosin-9	MYH9	Homo sapiens	0.243847	-0.298957
P35580	Myosin-10	MYH10	Homo sapiens	0.281145	-0.322751
P35606	Coatomer subunit beta	COPB2	Homo sapiens	0.0702814	0.102886
P35637	RNA-binding protein FUS	FUS	Homo sapiens	0.255206	-0.757972
P35659	Protein DEK	DEK	Homo sapiens	1.32178	2.54897	+
P35749	Myosin-11	MYH11	Homo sapiens	0.130157	-0.231095
P36404	ADP-ribosylation factor-like protein 2	ARL2	Homo sapiens	0.321001	-0.459151
P36406	E3 ubiquitin-protein ligase TRIM23	TRIM23	Homo sapiens	1.04439	-1.41151
P36542	ATP synthase subunit gamma, mitochondrial	ATP5F1C	Homo sapiens	0.0948406	0.125724
P36543	V-type proton ATPase subunit E 1	ATP6V1E1	Homo sapiens	0.418711	0.190092
P36873	Serine/threonine-protein phosphatase PP1-gamma catalytic subunit	PPP1CC	Homo sapiens	0.0591001	-0.215123
P36887	cAMP-dependent protein kinase catalytic subunit alpha	PRKACA	Sus scrofa	0.181507	0.393076
P36915	Guanine nucleotide-binding protein-like 1	GNL1	Homo sapiens	1.59406	2.48503	+
P36968	Phospholipid hydroperoxide glutathione peroxidase	GPX4	Sus scrofa	0.145538	0.0905444
P37108	Signal recognition particle 14 kDa protein	SRP14	Homo sapiens	0.206268	0.468963
P38159	RNA-binding motif protein, X chromosome	RBMX	Homo sapiens	0.235063	0.416765
P38606	V-type proton ATPase catalytic subunit A	ATP6V1A	Homo sapiens	0.696898	-1.54855
P38646	Stress-70 protein, mitochondrial	HSPA9	Homo sapiens	0.400715	-0.41702
P39019	40S ribosomal protein S19	RPS19	Homo sapiens	0.763961	-0.423064
P39023	60S ribosomal protein L3	RPL3	Homo sapiens	0.104962	0.21273
P39060	Collagen alpha-1(XVIII) chain	COL18A1	Homo sapiens	0.0467341	0.0661618
P40227	T-complex protein 1 subunit zeta	CCT6A	Homo sapiens	0.107422	0.276055
P40429	60S ribosomal protein L13a	RPL13A	Homo sapiens	0.0634563	0.0767701
P41091	Eukaryotic translation initiation factor 2 subunit 3	EIF2S3	Homo sapiens	0.655608	1.15052
P41223	Protein BUD31 homolog	BUD31	Homo sapiens	0.0891665	0.13381
P41566	Isocitrate dehydrogenase [NAD] subunit gamma, mitochondrial (Fragments)	IDH3G	Sus scrofa	0.511821	2.59395
P41567	Eukaryotic translation initiation factor 1	EIF1	Homo sapiens	0.614479	0.69025
P41743	Protein kinase C iota type	PRKCI	Homo sapiens	0.842886	1.62814
P42639	Tropomyosin alpha-1 chain	TPM1	Sus scrofa	0.417683	0.409812
P42677	40S ribosomal protein S27	RPS27	Homo sapiens	1.10128	-0.712812
P43243	Matrin-3	MATR3	Homo sapiens	0.829657	0.574731
P43320	Beta-crystallin B2	CRYBB2	Homo sapiens	0.104954	0.131773
P46405	40S ribosomal protein S12	RPS12	Sus scrofa	0.271835	0.691612
P46410	Glutamine synthetase	GLUL	Sus scrofa	0.0973774	0.245658
P46459	Vesicle-fusing ATPase	NSF	Homo sapiens	0.581713	2.23191
P46776	60S ribosomal protein L27a	RPL27A	Homo sapiens	0.0821792	0.0613257
P46777	60S ribosomal protein L5	RPL5	Homo sapiens	0.335144	-1.0117
P46779	60S ribosomal protein L28	RPL28	Homo sapiens	0.0498796	-0.0357895
P46781	40S ribosomal protein S9	RPS9	Homo sapiens	0.00916152	0.00374921
P46782	40S ribosomal protein S5	RPS5	Homo sapiens	0.0396563	0.0324154
P46783	40S ribosomal protein S10	RPS10	Homo sapiens	1.35279	-0.72877	+
P46821	Microtubule-associated protein 1B	MAP1B	Homo sapiens	0.622674	0.335129
P47813	Eukaryotic translation initiation factor 1A, X-chromosomal	EIF1AX	Homo sapiens	0.150246	-0.16434
P47985	Cytochrome b-c1 complex subunit Rieske, mitochondrial	UQCRFS1	Homo sapiens	0.320003	1.07802
P48444	Coatomer subunit delta	ARCN1	Homo sapiens	0.929247	-1.26099
P48556	26S proteasome non-ATPase regulatory subunit 8	PSMD8	Homo sapiens	0.654764	0.969192
P48637	Glutathione synthetase	GSS	Homo sapiens	0.612927	-1.80446
P48643	T-complex protein 1 subunit epsilon	CCT5	Homo sapiens	0.119525	0.534527
P48729	Casein kinase I isoform alpha	CSNK1A1	Homo sapiens	0.133129	0.346715
P49171	40S ribosomal protein S26	RPS26	Sus scrofa	1.30344	-0.830716	+
P49368	T-complex protein 1 subunit gamma	CCT3	Homo sapiens	0.317415	-0.547162
P49411	Elongation factor Tu, mitochondrial	TUFM	Homo sapiens	0.374442	0.799156
P49666	60S ribosomal protein L21	RPL21	Sus scrofa	0.200771	0.106283
P49821	NADH dehydrogenase [ubiquinone] flavoprotein 1, mitochondrial	NDUFV1	Homo sapiens	0.72719	1.55023
P49927	Major prion protein	PRNP	Sus scrofa	0.057402	0.0874837
P50213	Isocitrate dehydrogenase [NAD] subunit alpha, mitochondrial	IDH3A	Homo sapiens	0.193259	-0.521342
P50454	Serpin H1	SERPINH1	Homo sapiens	0.0464653	-0.0720793
P50990	T-complex protein 1 subunit theta	CCT8	Homo sapiens	0.179193	-0.675852
P50991	T-complex protein 1 subunit delta	CCT4	Homo sapiens	0.162403	0.395758
P51553	Isocitrate dehydrogenase [NAD] subunit gamma, mitochondrial	IDH3G	Homo sapiens	0.0563664	0.166415
P51572	B-cell receptor-associated protein 31	BCAP31	Homo sapiens	0	0.604114
P51608	Methyl-CpG-binding protein 2	MECP2	Homo sapiens	0.0819698	0.146382
P51665	26S proteasome non-ATPase regulatory subunit 7	PSMD7	Homo sapiens	0.102872	-0.299869
P51854	Transketolase-like protein 1	TKTL1	Homo sapiens	1.3445	-1.81344	+
P51970	NADH dehydrogenase [ubiquinone] 1 alpha subcomplex subunit 8	NDUFA8	Homo sapiens	1.6798	2.78583	+
P51991	Heterogeneous nuclear ribonucleoprotein A3	HNRNPA3	Homo sapiens	0.0316551	-0.110161
P52272	Heterogeneous nuclear ribonucleoprotein M	HNRNPM	Homo sapiens	0.039304	0.0583811
P52298	Nuclear cap-binding protein subunit 2	NCBP2	Homo sapiens	0.447885	-0.434882
P52552	Peroxiredoxin-2 (Fragment)	PRDX2	Sus scrofa	0.196621	0.133912
P52657	Transcription initiation factor IIA subunit 2	GTF2A2	Homo sapiens	0.805488	0.548514
P52815	39S ribosomal protein L12, mitochondrial	MRPL12	Homo sapiens	0.333627	-0.349347
P52907	F-actin-capping protein subunit alpha-1	CAPZA1	Homo sapiens	0.249376	-0.604506
P53680	AP-2 complex subunit sigma	AP2S1	Homo sapiens	0.0742165	-0.102972
P53999	Activated RNA polymerase II transcriptional coactivator p15	SUB1	Homo sapiens	0.554887	0.866867
P54920	Alpha-soluble NSF attachment protein	NAPA	Homo sapiens	0.798368	1.43935
P55769	NHP2-like protein 1	SNU13	Homo sapiens	0.163673	0.460158
P56471	Isocitrate dehydrogenase [NAD] subunit alpha, mitochondrial (Fragments)	IDH3A	Sus scrofa	0.390929	-0.308493
P57721	Poly(rC)-binding protein 3	PCBP3	Homo sapiens	1.21602	-0.315272
P59780	AP-3 complex subunit sigma-2	AP3S2	Homo sapiens	0.158559	-0.192844
P60174	Triosephosphate isomerase	TPI1	Homo sapiens	0.226499	0.648251
P60520	Gamma-aminobutyric acid receptor-associated protein-like 2	GABARAPL2	Homo sapiens	0.445384	-0.225541
P60662	Myosin light polypeptide 6	MYL6	Sus scrofa	0.0282304	0.0410627
P60891	Ribose-phosphate pyrophosphokinase 1	PRPS1	Homo sapiens	0.0751207	-0.243189
P60900	Proteasome subunit alpha type-6	PSMA6	Homo sapiens	1.14036	0.51354
P60982	Destrin	DSTN	Sus scrofa	1.66449	1.39248	+
P61019	Ras-related protein Rab-2A	RAB2A	Homo sapiens	0.0850895	0.0922505
P61106	Ras-related protein Rab-14	RAB14	Homo sapiens	3.32554	0.620197	+
P61163	Alpha-centractin	ACTR1A	Homo sapiens	0.368373	0.849809
P61224	Ras-related protein Rap-1b	RAP1B	Homo sapiens	0.842033	0.419415
P61247	40S ribosomal protein S3a	RPS3A	Homo sapiens	0.221302	-0.173704
P61254	60S ribosomal protein L26	RPL26	Homo sapiens	0.280934	0.415196
P61313	60S ribosomal protein L15	RPL15	Homo sapiens	0.361529	0.383088
P61326	Protein mago nashi homolog	MAGOH	Homo sapiens	0.689386	2.3446
P61421	V-type proton ATPase subunit d 1	ATP6V0D1	Homo sapiens	0.0970289	-0.271587
P61513	60S ribosomal protein L37a	RPL37A	Homo sapiens	0.599385	-1.00526
P61586	Transforming protein RhoA	RHOA	Homo sapiens	0.377189	0.281968
P61601	Neurocalcin-delta	NCALD	Homo sapiens	0.565117	1.30408
P61604	10 kDa heat shock protein, mitochondrial	HSPE1	Homo sapiens	1.55852	1.77068	+
P61764	Syntaxin-binding protein 1	STXBP1	Homo sapiens	0.211691	-0.346345
P61962	DDB1- and CUL4-associated factor 7	DCAF7	Homo sapiens	0.0216817	-0.0678558
P61978	Heterogeneous nuclear ribonucleoprotein K	HNRNPK	Homo sapiens	0.0710607	-0.157181
P61981	14-3-3 protein gamma	YWHAG	Homo sapiens	0.41856	0.24909
P62068	Ubiquitin carboxyl-terminal hydrolase 46	USP46	Homo sapiens	0.00955439	0.0209166
P62081	40S ribosomal protein S7	RPS7	Homo sapiens	0.930706	-0.528686
P62197	26S proteasome regulatory subunit 8	PSMC5	Sus scrofa	0.0786778	0.337295
P62241	40S ribosomal protein S8	RPS8	Homo sapiens	0.0159724	0.0133934
P62244	40S ribosomal protein S15a	RPS15A	Homo sapiens	0.629509	-0.665633
P62258	14-3-3 protein epsilon	YWHAE	Homo sapiens	0.300751	0.210863
P62263	40S ribosomal protein S14	RPS14	Homo sapiens	0.651582	-0.458185
P62272	40S ribosomal protein S18	RPS18	Sus scrofa	0.783474	-0.592603
P62273	40S ribosomal protein S29	RPS29	Homo sapiens	0.384757	-0.745149
P62277	40S ribosomal protein S13	RPS13	Homo sapiens	0.778488	-0.548395
P62280	40S ribosomal protein S11	RPS11	Homo sapiens	0.310847	-0.200062
P62306	Small nuclear ribonucleoprotein F	SNRPF	Homo sapiens	0.565731	0.694188
P62308	Small nuclear ribonucleoprotein G	SNRPG	Homo sapiens	0.401215	0.607235
P62314	Small nuclear ribonucleoprotein Sm D1	SNRPD1	Homo sapiens	0.31424	-0.230235
P62316	Small nuclear ribonucleoprotein Sm D2	SNRPD2	Homo sapiens	0.240607	-0.26956
P62318	Small nuclear ribonucleoprotein Sm D3	SNRPD3	Homo sapiens	0.357658	-0.439266
P62333	26S proteasome regulatory subunit 10B	PSMC6	Homo sapiens	0.0766944	0.131884
P62380	TATA box-binding protein-like protein 1	TBPL1	Homo sapiens	0.64458	1.72579
P62424	60S ribosomal protein L7a	RPL7A	Homo sapiens	0.408803	0.362499
P62633	Cellular nucleic acid-binding protein	CNBP	Homo sapiens	0.0182354	0.0198549
P62701	40S ribosomal protein S4, X isoform	RPS4X	Homo sapiens	0.0889909	-0.0655944
P62750	60S ribosomal protein L23a	RPL23A	Homo sapiens	0.00917979	0.00660261
P62753	40S ribosomal protein S6	RPS6	Homo sapiens	0.336915	0.301992
P62760	Visinin-like protein 1	VSNL1	Homo sapiens	1.76987	-0.79863	+
P62802	Histone H4		Sus scrofa	0.386275	-0.488457
P62826	GTP-binding nuclear protein Ran	RAN	Homo sapiens	0.164411	0.118889
P62831	60S ribosomal protein L23	RPL23	Sus scrofa	0.452394	-0.512995
P62844	40S ribosomal protein S15	RPS15	Sus scrofa	0.902652	-0.611828
P62847	40S ribosomal protein S24	RPS24	Homo sapiens	1.08683	-0.710776
P62851	40S ribosomal protein S25	RPS25	Homo sapiens	0.164765	-0.0917409
P62863	40S ribosomal protein S30	FAU	Sus scrofa	0.871708	-1.00951
P62873	Guanine nucleotide-binding protein G(I)/G(S)/G(T) subunit beta-1	GNB1	Homo sapiens	0.0838382	0.184436
P62879	Guanine nucleotide-binding protein G(I)/G(S)/G(T) subunit beta-2	GNB2	Homo sapiens	0.925477	1.46923
P62888	60S ribosomal protein L30	RPL30	Homo sapiens	0.0914715	-0.0992444
P62901	60S ribosomal protein L31	RPL31	Sus scrofa	0.0766655	-0.0577946
P62906	60S ribosomal protein L10a	RPL10A	Homo sapiens	0.107636	-0.0981801
P62913	60S ribosomal protein L11	RPL11	Homo sapiens	0.379088	0.19617
P62917	60S ribosomal protein L8	RPL8	Homo sapiens	0.259679	0.153375
P62936	Peptidyl-prolyl cis-trans isomerase A	PPIA	Sus scrofa	0.556128	0.908927
P62979	Ubiquitin-40S ribosomal protein S27a	RPS27A	Homo sapiens	0.280708	0.330271
P63010	AP-2 complex subunit beta	AP2B1	Homo sapiens	0.178147	0.28657
P63027	Vesicle-associated membrane protein 2	VAMP2	Homo sapiens	0.776952	1.20831
P63104	14-3-3 protein zeta/delta	YWHAZ	Homo sapiens	0.459267	0.304253
P63167	Dynein light chain 1, cytoplasmic	DYNLL1	Homo sapiens	0.182452	0.138014
P63173	60S ribosomal protein L38	RPL38	Homo sapiens	0.612755	-0.169163
P63208	S-phase kinase-associated protein 1	SKP1	Homo sapiens	0.00209792	0.00367355
P63211	Guanine nucleotide-binding protein G(T) subunit gamma-T1	GNGT1	Homo sapiens	0.606441	1.86582
P63221	40S ribosomal protein S21	RPS21	Sus scrofa	0.138564	-0.136613
P63241	Eukaryotic translation initiation factor 5A-1	EIF5A	Homo sapiens	0.441793	-0.403763
P63246	Receptor of activated protein C kinase 1	RACK1	Sus scrofa	0.204227	0.154797
P63261	Actin, cytoplasmic 2	ACTG1	Homo sapiens	0.225366	-0.456291
P67809	Y-box-binding protein 1	YBX1	Homo sapiens	0.227982	-0.37016
P67937	Tropomyosin alpha-4 chain	TPM4	Sus scrofa	0.960519	0.728838
P67985	60S ribosomal protein L22	RPL22	Sus scrofa	0.00264372	-0.00289981
P68032	Actin, alpha cardiac muscle 1	ACTC1	Homo sapiens	0.0132387	0.0631237
P68366	Tubulin alpha-4A chain	TUBA4A	Homo sapiens	0.440607	0.678697
P68371	Tubulin beta-4B chain	TUBB4B	Homo sapiens	0.232146	0.547125
P68402	Platelet-activating factor acetylhydrolase IB subunit beta	PAFAH1B2	Homo sapiens	1.13593	1.57976
P78356	Phosphatidylinositol 5-phosphate 4-kinase type-2 beta	PIP4K2B	Homo sapiens	0.428628	1.43815
P78371	T-complex protein 1 subunit beta	CCT2	Homo sapiens	0.304315	0.814626
P78559	Microtubule-associated protein 1A	MAP1A	Homo sapiens	0.528694	0.679596
P79260	S-arrestin	SAG	Sus scrofa	0.139362	0.270645
P79274	Long-chain specific acyl-CoA dehydrogenase, mitochondrial	ACADL	Sus scrofa	0.0322752	0.0956475
P79293	Myosin-7	MYH7	Sus scrofa	0
P80015	Azurocidin	AZU1	Sus scrofa	0.0706093	-0.126101
P80021	ATP synthase subunit alpha, mitochondrial	ATP5F1A	Sus scrofa	0.126289	-0.257504
P80031	Glutathione S-transferase P	GSTP1	Sus scrofa	0.0405814	0.0235354
P80928	Macrophage migration inhibitory factor	MIF	Sus scrofa	0.552725	1.10303
P82460	Thioredoxin	TXN	Sus scrofa	0.0268818	-0.0695311
P83731	60S ribosomal protein L24	RPL24	Homo sapiens	0.184603	-0.0780849
P83884	60S ribosomal protein L36a	RPL36A	Sus scrofa	0.404337	-0.385461
P84077	ADP-ribosylation factor 1	ARF1	Homo sapiens	1.35721	-0.617744	+
P84085	ADP-ribosylation factor 5	ARF5	Homo sapiens	0.66684	-2.15309
P84090	Enhancer of rudimentary homolog	ERH	Homo sapiens	0.28762	0.183315
P84098	60S ribosomal protein L19	RPL19	Homo sapiens	0.868649	0.71328
P84103	Serine/arginine-rich splicing factor 3	SRSF3	Homo sapiens	1.2557	-0.607598
P98175	RNA-binding protein 10	RBM10	Homo sapiens	0	-1.16286
Q00325	Phosphate carrier protein, mitochondrial	SLC25A3	Homo sapiens	0.0288384	-0.0649077
Q00535	Cyclin-dependent-like kinase 5	CDK5	Homo sapiens	0.470392	-0.382277
Q00577	Transcriptional activator protein Pur-alpha	PURA	Homo sapiens	0.174925	0.465476
Q00610	Clathrin heavy chain 1	CLTC	Homo sapiens	0.0224008	-0.0330175
Q007T0	Succinate dehydrogenase [ubiquinone] iron-sulfur subunit, mitochondrial	SDHB	Sus scrofa	0.367106	0.300947
Q007T5	ADP-ribosylation factor 6	ARF6	Sus scrofa	0.933646	-0.493068
Q00839	Heterogeneous nuclear ribonucleoprotein U	HNRNPU	Homo sapiens	0.41349	0.370524
Q01082	Spectrin beta chain, non-erythrocytic 1	SPTBN1	Homo sapiens	1.23016	1.74628
Q01484	Ankyrin-2	ANK2	Homo sapiens	1.62136	1.5722	+
Q01813	ATP-dependent 6-phosphofructokinase, platelet type	PFKP	Homo sapiens	0.0406159	-0.0439021
Q01844	RNA-binding protein EWS	EWSR1	Homo sapiens	0.146814	-0.255411
Q02218	2-oxoglutarate dehydrogenase, mitochondrial	OGDH	Homo sapiens	0.133206	0.255731
Q02543	60S ribosomal protein L18a	RPL18A	Homo sapiens	1.40625	1.55075	+
Q02978	Mitochondrial 2-oxoglutarate/malate carrier protein	SLC25A11	Homo sapiens	0.284393	0.287433
Q03001	Dystonin	DST	Homo sapiens	0.654344	-0.886513
Q04760	Lactoylglutathione lyase	GLO1	Homo sapiens	2.1666	2.228	+
Q04917	14-3-3 protein eta	YWHAH	Homo sapiens	0.216657	-0.247874
Q04967	Heat shock 70 kDa protein 6	HSPA6	Sus scrofa	0.207019	-0.281442
Q05193	Dynamin-1	DNM1	Homo sapiens	0.491281	-0.619293
Q05639	Elongation factor 1-alpha 2	EEF1A2	Homo sapiens	0.000854098	-0.00188382
Q06830	Peroxiredoxin-1	PRDX1	Homo sapiens	1.12516	0.980628
Q06AA4	U1 small nuclear ribonucleoprotein A	SNRPA	Sus scrofa	0.020551	0.0180626
Q06AU6	Ras-related protein Rab-5A	RAB5A	Sus scrofa	0.792456	0.68889
Q06AU7	Ras-related protein Rab-1B	RAB1B	Sus scrofa	1.29229	0.670373
Q07021	Complement component 1 Q subcomponent-binding protein, mitochondrial	C1QBP	Homo sapiens	0.588405	2.86235
Q07157	Tight junction protein ZO-1	TJP1	Homo sapiens	0.045643	-0.0478738
Q07666	KH domain-containing, RNA-binding, signal transduction-associated protein 1	KHDRBS1	Homo sapiens	1.72368	3.26099	+
Q07717	Beta-2-microglobulin	B2M	Sus scrofa	0.642053	-0.36604
Q07866	Kinesin light chain 1	KLC1	Homo sapiens	0.20646	-0.333447
Q08211	ATP-dependent RNA helicase A	DHX9	Homo sapiens	0.0732285	0.0716985
Q09028	Histone-binding protein RBBP4	RBBP4	Homo sapiens	0.791878	1.5819
Q09138	5-AMP-activated protein kinase subunit gamma-1	PRKAG1	Sus scrofa	0.237088	0.192565
Q0QF01	Succinate dehydrogenase [ubiquinone] flavoprotein subunit, mitochondrial	SDHA	Sus scrofa	0.380987	-0.513433
Q0Z8U2	40S ribosomal protein S3	RPS3	Sus scrofa	0.606633	0.30168
Q10570	Cleavage and polyadenylation specificity factor subunit 1	CPSF1	Homo sapiens	0.31395	-0.30429
Q12792	Twinfilin-1	TWF1	Homo sapiens	0.1592	0.432775
Q12905	Interleukin enhancer-binding factor 2	ILF2	Homo sapiens	0.0601915	0.154424
Q12906	Interleukin enhancer-binding factor 3	ILF3	Homo sapiens	0.279307	0.315575
Q13151	Heterogeneous nuclear ribonucleoprotein A0	HNRNPA0	Homo sapiens	0.275953	0.515487
Q13162	Peroxiredoxin-4	PRDX4	Homo sapiens	2.41999	1.01422	+
Q13185	Chromobox protein homolog 3	CBX3	Homo sapiens	1.01166	-0.944121
Q13200	26S proteasome non-ATPase regulatory subunit 2	PSMD2	Homo sapiens	0.229343	0.221615
Q13303	Voltage-gated potassium channel subunit beta-2	KCNAB2	Homo sapiens	0.0944689	0.236465
Q13363	C-terminal-binding protein 1	CTBP1	Homo sapiens	0.66989	1.26213
Q13409	Cytoplasmic dynein 1 intermediate chain 2	DYNC1I2	Homo sapiens	1.11432	0.66655
Q13432	Protein unc-119 homolog A	UNC119	Homo sapiens	1.44617	1.89044	+
Q13435	Splicing factor 3B subunit 2	SF3B2	Homo sapiens	0.0330386	-0.109129
Q13442	28 kDa heat- and acid-stable phosphoprotein	PDAP1	Homo sapiens	0.0099781	-0.018205
Q13509	Tubulin beta-3 chain	TUBB3	Homo sapiens	0.222399	0.664445
Q13561	Dynactin subunit 2	DCTN2	Homo sapiens	0.40271	1.03292
Q13573	SNW domain-containing protein 1	SNW1	Homo sapiens	0.818562	-1.27397
Q13642	Four and a half LIM domains protein 1	FHL1	Homo sapiens	0
Q13813	Spectrin alpha chain, non-erythrocytic 1	SPTAN1	Homo sapiens	0.00164764	0.00255394
Q13825	Methylglutaconyl-CoA hydratase, mitochondrial	AUH	Homo sapiens	2.0079	3.11645	+
Q13885	Tubulin beta-2A chain	TUBB2A	Homo sapiens	0.135395	0.273272
Q14011	Cold-inducible RNA-binding protein	CIRBP	Homo sapiens	0.340373	0.314012
Q14103	Heterogeneous nuclear ribonucleoprotein D0	HNRNPD	Homo sapiens	0.00266313	-0.00903702
Q14151	Scaffold attachment factor B2	SAFB2	Homo sapiens	0.0131637	-0.0360193
Q14168	MAGUK p55 subfamily member 2	MPP2	Homo sapiens	0.630248	0.74575
Q14194	Dihydropyrimidinase-related protein 1	CRMP1	Homo sapiens	0.687314	-1.27486
Q14203	Dynactin subunit 1	DCTN1	Homo sapiens	0.917229	0.942261
Q14241	Elongin-A	ELOA	Homo sapiens	0.29386	-0.775832
Q14683	Structural maintece of chromosomes protein 1A	SMC1A	Homo sapiens	0.123997	0.218966
Q14847	LIM and SH3 domain protein 1	LASP1	Homo sapiens	0.517932	-0.619723
Q15006	ER membrane protein complex subunit 2	EMC2	Homo sapiens	0.496954	0.500935
Q15007	Pre-mRNA-splicing regulator WTAP	WTAP	Homo sapiens	0.22076	0.578692
Q15019	Septin-2	SEPTIN2	Homo sapiens	0.0876649	0.33669
Q15029	116 kDa U5 small nuclear ribonucleoprotein component	EFTUD2	Homo sapiens	0.14379	-0.787434
Q15046	Lysine--tRNA ligase	KARS1	Homo sapiens	0.507712	-1.17445
Q15075	Early endosome antigen 1	EEA1	Homo sapiens	0.111835	0.244257
Q15233	Non-POU domain-containing octamer-binding protein	NONO	Homo sapiens	0.328805	-0.605783
Q15365	Poly(rC)-binding protein 1	PCBP1	Homo sapiens	0.867477	1.54468
Q15366	Poly(rC)-binding protein 2	PCBP2	Homo sapiens	0.180638	0.283833
Q15369	Elongin-C	ELOC	Homo sapiens	0.146917	-0.29722
Q15370	Elongin-B	ELOB	Homo sapiens	0.190065	0.452165
Q15393	Splicing factor 3B subunit 3	SF3B3	Homo sapiens	0.249798	-0.175647
Q15404	Ras suppressor protein 1	RSU1	Homo sapiens	0.747844	0.872916
Q15424	Scaffold attachment factor B1	SAFB	Homo sapiens	0.398095	-0.310509
Q15427	Splicing factor 3B subunit 4	SF3B4	Homo sapiens	0.625319	0.963249
Q15428	Splicing factor 3A subunit 2	SF3A2	Homo sapiens	0.425116	-1.22836
Q15459	Splicing factor 3A subunit 1	SF3A1	Homo sapiens	0.215685	0.374769
Q15555	Microtubule-associated protein RP/EB family member 2	MAPRE2	Homo sapiens	0.43732	0.393666
Q15599	Na(+)/H(+) exchange regulatory cofactor NHE-RF2	SLC9A3R2	Homo sapiens	0.336919	-0.75802
Q15637	Splicing factor 1	SF1	Homo sapiens	0.404883	-0.607268
Q15691	Microtubule-associated protein RP/EB family member 1	MAPRE1	Homo sapiens	0.993122	0.896355
Q15717	ELAV-like protein 1	ELAVL1	Homo sapiens	0.0748501	-0.163409
Q15773	Myeloid leukemia factor 2	MLF2	Homo sapiens	0.0639359	0.291002
Q16143	Beta-synuclein	SNCB	Homo sapiens	0.35965	1.5662
Q16181	Septin-7	SEPTIN7	Homo sapiens	0.640045	2.17052
Q16352	Alpha-internexin	INA	Homo sapiens	0.0963707	-0.216534
Q16527	Cysteine and glycine-rich protein 2	CSRP2	Homo sapiens	0.499197	1.10604
Q16531	DNA damage-binding protein 1	DDB1	Homo sapiens	0.997745	-0.91219
Q16555	Dihydropyrimidinase-related protein 2	DPYSL2	Homo sapiens	0.166723	-0.327267
Q16630	Cleavage and polyadenylation specificity factor subunit 6	CPSF6	Homo sapiens	1.16693	-0.945548
Q16643	Drebrin	DBN1	Homo sapiens	0.17433	-0.545304
Q16718	NADH dehydrogenase [ubiquinone] 1 alpha subcomplex subunit 5	NDUFA5	Homo sapiens	0.134376	0.317561
Q16740	ATP-dependent Clp protease proteolytic subunit, mitochondrial	CLPP	Homo sapiens	1.09619	-1.66059
Q16775	Hydroxyacylglutathione hydrolase, mitochondrial	HAGH	Homo sapiens	0.490007	0.951256
Q16777	Histone H2A type 2-C	HIST2H2AC	Homo sapiens	0.565497	-0.330989
Q16778	Histone H2B type 2-E	HIST2H2BE	Homo sapiens	0.0553621	-0.0928478
Q16795	NADH dehydrogenase [ubiquinone] 1 alpha subcomplex subunit 9, mitochondrial	NDUFA9	Homo sapiens	0.0869885	0.207705
Q16864	V-type proton ATPase subunit F	ATP6V1F	Homo sapiens	0.0127658	0.0274881
Q19PY3	RNA-splicing ligase RtcB homolog	RTCB	Sus scrofa	0.182813	-0.453256
Q1KYT0	Beta-enolase	ENO3	Sus scrofa	0.141269	0.31059
Q29048	V-type proton ATPase catalytic subunit A	ATP6V1A	Sus scrofa	1.27046	-1.40728
Q29092	Endoplasmin	HSP90B1	Sus scrofa	0.0966255	-0.269042
Q29122	Unconventional myosin-VI	MYO6	Sus scrofa	0.239046	0.223471
Q29195	60S ribosomal protein L10	RPL10	Sus scrofa	0.89665	-0.738362
Q29201	40S ribosomal protein S16	RPS16	Sus scrofa	0.614926	-0.529427
Q29214	60S acidic ribosomal protein P0	RPLP0	Sus scrofa	0.106522	-0.388649
Q29221	F-actin-capping protein subunit alpha-2	CAPZA2	Sus scrofa	0.252791	-0.891617
Q29223	60S ribosomal protein L34	RPL34	Sus scrofa	0.286722	-0.187861
Q29259	NADH dehydrogenase [ubiquinone] 1 beta subcomplex subunit 6	NDUFB6	Sus scrofa	1.00485	-1.32738
Q29290	Cystatin-B	CSTB	Sus scrofa	2.03504	2.80559	+
Q29315	60S acidic ribosomal protein P2	RPLP2	Sus scrofa	0.0372063	-0.0977545
Q29361	60S ribosomal protein L35	RPL35	Sus scrofa	1.40738	-0.764507	+
Q29371	Triosephosphate isomerase	TPI1	Sus scrofa	1.27407	0.724672
Q29387	Elongation factor 1-gamma (Fragment)	EEF1G	Sus scrofa	0.14738	0.334806
Q29554	Trifunctional enzyme subunit alpha, mitochondrial	HADHA	Sus scrofa	0.326355	0.422697
Q29577	Creatine kinase U-type, mitochondrial	CKMT1	Sus scrofa	0.0440491	0.161538
Q29594	Creatine kinase B-type	CKB	Sus scrofa	0.0306343	0.0819467
Q2EN81	ATP synthase subunit O, mitochondrial	ATP5PO	Sus scrofa	0.0635048	0.0572751
Q2HYU2	ATP-dependent 6-phosphofructokinase, muscle type	PFKM	Sus scrofa	0.047817	0.0522137
Q2M3V2	Ankyrin repeat domain-containing protein SOWAHA	SOWAHA	Homo sapiens	0.954467	2.29909
Q2XVP4	Tubulin alpha-1B chain	TUBA1B	Sus scrofa	0.129653	0.22488
Q2YGT9	60S ribosomal protein L6	RPL6	Sus scrofa	0.0906193	-0.224454
Q3MHD2	Protein LSM12 homolog	LSM12	Homo sapiens	1.26033	2.24472
Q3ZCM7	Tubulin beta-8 chain	TUBB8	Homo sapiens	1.42342	3.29515	+
Q3ZD69	Prelamin-A/C	LMNA	Sus scrofa	0.358878	-0.366489
Q45FY6	Hypoxanthine-guanine phosphoribosyltransferase	HPRT1	Sus scrofa	0.789135	0.513446
Q49I35	Galectin-1	LGALS1	Sus scrofa	0.182304	-0.286088
Q4GWZ2	40S ribosomal protein SA	RPSA	Sus scrofa	0.400358	-0.312216
Q4U116	Electrogenic sodium bicarbonate cotransporter 1	SLC4A4	Sus scrofa	0.107608	-0.385807
Q52NJ1	Ras-related protein Rab-11A	RAB11A	Sus scrofa	0.977049	0.817723
Q52NJ3	GTP-binding protein SAR1a	SAR1A	Sus scrofa	1.55993	1.70616	+
Q52NJ4	ADP-ribosylation factor-like protein 3	ARL3	Sus scrofa	1.51477	0.543147	+
Q53GS9	U4/U6.U5 tri-snRNP-associated protein 2	USP39	Homo sapiens	1.16809	1.20635
Q53H96	Pyrroline-5-carboxylate reductase 3	PYCR3	Homo sapiens	0.789655	0.679079
Q562R1	Beta-actin-like protein 2	ACTBL2	Homo sapiens	1.10609	-1.95276
Q5D144	Transcription factor A, mitochondrial	TFAM	Sus scrofa	0.41925	0.575217
Q5S1U1	Heat shock protein beta-1	HSPB1	Sus scrofa	0.253829	0.206228
Q5S3G4	Cytochrome c oxidase subunit 5B, mitochondrial	COX5B	Sus scrofa	0.310727	0.446938
Q5SSJ5	Heterochromatin protein 1-binding protein 3	HP1BP3	Homo sapiens	0.322614	-0.571115
Q5T653	39S ribosomal protein L2, mitochondrial	MRPL2	Homo sapiens	1.58342	3.43814	+
Q5VTE0	Putative elongation factor 1-alpha-like 3	EEF1A1P5	Homo sapiens	0.407232	0.795972
Q69YN4	Protein virilizer homolog	VIRMA	Homo sapiens	1.02594	1.08929
Q6DD87	Zinc finger protein 787	ZNF787	Homo sapiens	0.315039	-0.834945
Q6P1L8	39S ribosomal protein L14, mitochondrial	MRPL14	Homo sapiens	0.804474	-0.800893
Q6P1M3	LLGL scribble cell polarity complex component 2	LLGL2	Homo sapiens	0.416389	0.72165
Q6QAQ1	Actin, cytoplasmic 1	ACTB	Sus scrofa	0.0313093	-0.0833387
Q6QAT0	60S ribosomal protein L32	RPL32	Sus scrofa	0.374718	-0.389907
Q6QAT1	40S ribosomal protein S28	RPS28	Sus scrofa	0.52924	0.601151
Q6QRN9	ADP/ATP translocase 3	SLC25A6	Sus scrofa	0.230343	-0.201007
Q6S4N2	Heat shock 70 kDa protein 1B	HSPA1B	Sus scrofa	0.642697	-0.551291
Q6S8J3	POTE ankyrin domain family member E	POTEE	Homo sapiens	0.304147	0.859392
Q6SA96	40S ribosomal protein S23	RPS23	Sus scrofa	0.986042	-0.771754
Q6UAQ8	Electron transfer flavoprotein subunit beta	ETFB	Sus scrofa	1.29347	0.835714
Q6UN15	Pre-mRNA 3-end-processing factor FIP1	FIP1L1	Homo sapiens	0.242814	-0.366783
Q6UXN9	WD repeat-containing protein 82	WDR82	Homo sapiens	0.102945	-0.282533
Q6VY07	Phosphofurin acidic cluster sorting protein 1	PACS1	Homo sapiens	0.382336	0.621437
Q70KH2	Lysosomal acid glucosylceramidase	GBA	Sus scrofa	0.1476	0.286834
Q710C4	Adenosylhomocysteinase	AHCY	Sus scrofa	0.0593365	0.14297
Q71LE2	Histone H3.3	H3-3A	Sus scrofa	0.190488	0.455352
Q71U36	Tubulin alpha-1A chain	TUBA1A	Homo sapiens	0.145368	0.43906
Q71UI9	Histone H2A.V	H2AFV	Homo sapiens	0.757239	-0.501458
Q71UM5	40S ribosomal protein S27-like	RPS27L	Homo sapiens	0.245317	-0.296542
Q767L7	Tubulin beta chain	TUBB	Sus scrofa	0.00801149	-0.0173136
Q7L576	Cytoplasmic FMR1-interacting protein 1	CYFIP1	Homo sapiens	0.0840839	0.103876
Q7L7X3	Serine/threonine-protein kinase TAO1	TAOK1	Homo sapiens	0.653856	-0.410858
Q7M2W6	Alpha-crystallin B chain	CRYAB	Sus scrofa	0.262866	0.159513
Q7RTV0	PHD finger-like domain-containing protein 5A	PHF5A	Homo sapiens	0.554141	0.635906
Q7SIB7	Phosphoglycerate kinase 1	PGK1	Sus scrofa	0.743355	1.50422
Q7YS78	Arrestin-C	ARR3	Sus scrofa	0.715981	1.83493
Q7Z406	Myosin-14	MYH14	Homo sapiens	0.130203	-0.144118
Q7Z460	CLIP-associating protein 1	CLASP1	Homo sapiens	0.597301	0.572742
Q7Z6B7	SLIT-ROBO Rho GTPase-activating protein 1	SRGAP1	Homo sapiens	0.418954	-0.844486
Q7Z6K5	Arpin	ARPIN	Homo sapiens	0.960954	-0.632157
Q7Z7H5	Transmembrane emp24 domain-containing protein 4	TMED4	Homo sapiens	1.72088	-1.19989	+
Q86V81	THO complex subunit 4	ALYREF	Homo sapiens	0.655113	0.448394
Q86XP3	ATP-dependent RNA helicase DDX42	DDX42	Homo sapiens	0.156641	-0.230303
Q86YM7	Homer protein homolog 1	HOMER1	Homo sapiens	0.394645	-0.775634
Q8IUR0	Trafficking protein particle complex subunit 5	TRAPPC5	Homo sapiens	1.18984	2.16644
Q8IV08	5-3 exonuclease PLD3	PLD3	Homo sapiens	0.312825	1.00435
Q8IW45	ATP-dependent (S)-NAD(P)H-hydrate dehydratase	NAXD	Homo sapiens	0.129143	-0.265954
Q8IWQ3	Serine/threonine-protein kinase BRSK2	BRSK2	Homo sapiens	0.98638	-1.14842
Q8IWY8	Zinc finger and SCAN domain-containing protein 29	ZSCAN29	Homo sapiens	0.785688	1.51228
Q8IXB1	DnaJ homolog subfamily C member 10	DNAJC10	Homo sapiens	0.0881173	-0.193851
Q8IXN7	N-acetylaspartylglutamate synthase A	RIMKLA	Homo sapiens	0.293844	0.943089
Q8IYD2	Kelch domain-containing protein 8A	KLHDC8A	Homo sapiens	0.130203	0.62043
Q8N163	Cell cycle and apoptosis regulator protein 2	CCAR2	Homo sapiens	0.0504417	-0.0675052
Q8N1G2	Cap-specific mRNA (nucleoside-2-O-)-methyltransferase 1	CMTR1	Homo sapiens	0.454579	-0.539846
Q8N3K9	Cardiomyopathy-associated protein 5	CMYA5	Homo sapiens	0.572533	1.55275
Q8N474	Secreted frizzled-related protein 1	SFRP1	Homo sapiens	0.320448	0.796918
Q8N4C8	Misshapen-like kinase 1	MINK1	Homo sapiens	0.944001	1.87657
Q8N684	Cleavage and polyadenylation specificity factor subunit 7	CPSF7	Homo sapiens	0.0102237	0.0204735
Q8N8Y2	V-type proton ATPase subunit d 2	ATP6V0D2	Homo sapiens	0.575368	-1.45645
Q8NC51	Plasminogen activator inhibitor 1 RNA-binding protein	SERBP1	Homo sapiens	0.154509	0.365776
Q8NCA5	Protein FAM98A	FAM98A	Homo sapiens	0.204383	-0.548101
Q8NE62	Choline dehydrogenase, mitochondrial	CHDH	Homo sapiens	0.751886	-0.986271
Q8SPJ9	Cytochrome c oxidase subunit 7A1, mitochondrial	COX7A1	Sus scrofa	0.56002	0.52176
Q8TAF3	WD repeat-containing protein 48	WDR48	Homo sapiens	0.24029	-0.142056
Q8TAQ2	SWI/SNF complex subunit SMARCC2	SMARCC2	Homo sapiens	1.09648	1.06222
Q8TBX8	Phosphatidylinositol 5-phosphate 4-kinase type-2 gamma	PIP4K2C	Homo sapiens	0.505006	1.1292
Q8TBZ3	WD repeat-containing protein 20	WDR20	Homo sapiens	0.173431	0.401503
Q8TDJ6	DmX-like protein 2	DMXL2	Homo sapiens	0.218036	0.184584
Q8TEA8	D-aminoacyl-tRNA deacylase 1	DTD1	Homo sapiens	1.6103	2.4712	+
Q8WVM8	Sec1 family domain-containing protein 1	SCFD1	Homo sapiens	1.1886	1.22646
Q8WVV9	Heterogeneous nuclear ribonucleoprotein L-like	HNRNPLL	Homo sapiens	0.0821508	-0.236703
Q8WW22	DnaJ homolog subfamily A member 4	DNAJA4	Homo sapiens	0.612775	1.18048
Q8WXF1	Paraspeckle component 1	PSPC1	Homo sapiens	0.529363	-0.686722
Q8WZ42	Titin	TTN	Homo sapiens	2.01605	-3.32354	+
Q92499	ATP-dependent RNA helicase DDX1	DDX1	Homo sapiens	0.0791325	0.0996221
Q92522	Histone H1x	H1FX	Homo sapiens	0.760382	0.376747
Q92572	AP-3 complex subunit sigma-1	AP3S1	Homo sapiens	0.165661	0.24582
Q92841	Probable ATP-dependent RNA helicase DDX17	DDX17	Homo sapiens	0.425195	0.457454
Q92896	Golgi apparatus protein 1	GLG1	Homo sapiens	1.1854	1.90972
Q92945	Far upstream element-binding protein 2	KHSRP	Homo sapiens	0.161646	0.135856
Q93096	Protein tyrosine phosphatase type IVA 1	PTP4A1	Homo sapiens	0.351818	0.452331
Q95266	Calcium/calmodulin-dependent protein kinase type II subunit delta	CAMK2D	Sus scrofa	0.163325	0.414742
Q95281	60S ribosomal protein L29	RPL29	Sus scrofa	0.22031	-0.243677
Q95283	Cytochrome c oxidase subunit 4 isoform 1, mitochondrial (Fragment)	COX4I1	Sus scrofa	0
Q95339	ATP synthase subunit f, mitochondrial	ATP5MF	Sus scrofa	0.201287	-0.0830599
Q95342	60S ribosomal protein L18	RPL18	Sus scrofa	0.023037	0.0228812
Q96CT7	Coiled-coil domain-containing protein 124	CCDC124	Homo sapiens	0.0343182	-0.0430298
Q96CW1	AP-2 complex subunit mu	AP2M1	Homo sapiens	0.195776	0.426217
Q96DH6	RNA-binding protein Musashi homolog 2	MSI2	Homo sapiens	0.26047	1.1219
Q96EK7	Constitutive coactivator of peroxisome proliferator-activated receptor gamma	FAM120B	Homo sapiens	0.422842	0.507967
Q96EY1	DnaJ homolog subfamily A member 3, mitochondrial	DNAJA3	Homo sapiens	1.07841	2.80628
Q96EY4	Translation machinery-associated protein 16	TMA16	Homo sapiens	0.743838	0.482791
Q96F85	CB1 cannabinoid receptor-interacting protein 1	CNRIP1	Homo sapiens	0.304235	-0.370864
Q96FJ2	Dynein light chain 2, cytoplasmic	DYNLL2	Homo sapiens	0.197869	0.110188
Q96FQ6	Protein S100-A16	S100A16	Homo sapiens	0.0730775	-0.105868
Q96GC5	39S ribosomal protein L48, mitochondrial	MRPL48	Homo sapiens	0.418317	0.348394
Q96HN2	Adenosylhomocysteinase 3	AHCYL2	Homo sapiens	0.206065	-0.30845
Q96HP4	Oxidoreductase NAD-binding domain-containing protein 1	OXNAD1	Homo sapiens	0.424426	0.467865
Q96HU8	GTP-binding protein Di-Ras2	DIRAS2	Homo sapiens	2.07139	2.50475	+
Q96IX5	ATP synthase membrane subunit DAPIT, mitochondrial	ATP5MD	Homo sapiens	0.138659	-0.129653
Q96MU7	YTH domain-containing protein 1	YTHDC1	Homo sapiens	1.1104	1.675
Q96P16	Regulation of nuclear pre-mRNA domain-containing protein 1A	RPRD1A	Homo sapiens	0.222421	0.590466
Q96PM9	Zinc finger protein 385A	ZNF385A	Homo sapiens	0.482909	-0.930784
Q96RS6	NudC domain-containing protein 1	NUDCD1	Homo sapiens	0.651795	1.14525
Q96S44	EKC/KEOPS complex subunit TP53RK	TP53RK	Homo sapiens	0.333473	-0.452704
Q96S99	Pleckstrin homology domain-containing family F member 1	PLEKHF1	Homo sapiens	1.15745	0.821559
Q99459	Cell division cycle 5-like protein	CDC5L	Homo sapiens	0.37198	0.674984
Q99460	26S proteasome non-ATPase regulatory subunit 1	PSMD1	Homo sapiens	0.0489365	-0.112864
Q99470	Stromal cell-derived factor 2	SDF2	Homo sapiens	0.243176	0.248892
Q99497	Protein/nucleic acid deglycase DJ-1	PARK7	Homo sapiens	0.844455	0.972701
Q99584	Protein S100-A13	S100A13	Homo sapiens	0.00609005	0.0158526
Q99623	Prohibitin-2	PHB2	Homo sapiens	0.990854	0.47898
Q99653	Calcineurin B homologous protein 1	CHP1	Homo sapiens	0.25918	0.265645
Q99733	Nucleosome assembly protein 1-like 4	NAP1L4	Homo sapiens	0.184506	-0.560459
Q99747	Gamma-soluble NSF attachment protein	NAPG	Homo sapiens	0.347339	1.01622
Q99832	T-complex protein 1 subunit eta	CCT7	Homo sapiens	0.481336	1.22013
Q99880	Histone H2B type 1-L	H2BC13	Homo sapiens	0.119504	-0.0898005
Q99946	Proline-rich transmembrane protein 1	PRRT1	Homo sapiens	0.994073	-1.25206
Q9BPW8	Protein NipSnap homolog 1	NIPSNAP1	Homo sapiens	1.37334	0.990144	+
Q9BPX5	Actin-related protein 2/3 complex subunit 5-like protein	ARPC5L	Homo sapiens	0.480685	2.14827
Q9BQE3	Tubulin alpha-1C chain	TUBA1C	Homo sapiens	1.97429	2.72001	+
Q9BRJ2	39S ribosomal protein L45, mitochondrial	MRPL45	Homo sapiens	1.36775	0.983152	+
Q9BRR9	Rho GTPase-activating protein 9	ARHGAP9	Homo sapiens	1.80948	1.98381	+
Q9BRT6	Protein LLP homolog	LLPH	Homo sapiens	0.467245	0.306261
Q9BUQ8	Probable ATP-dependent RNA helicase DDX23	DDX23	Homo sapiens	1.1087	0.952422
Q9BVA1	Tubulin beta-2B chain	TUBB2B	Homo sapiens	0.348358	0.857564
Q9BWJ5	Splicing factor 3B subunit 5	SF3B5	Homo sapiens	0.595171	0.430752
Q9BXP5	Serrate RNA effector molecule homolog	SRRT	Homo sapiens	0.279035	-0.426272
Q9BXS5	AP-1 complex subunit mu-1	AP1M1	Homo sapiens	1.16879	1.69197
Q9BYD1	39S ribosomal protein L13, mitochondrial	MRPL13	Homo sapiens	0.344103	0.38494
Q9BYD2	39S ribosomal protein L9, mitochondrial	MRPL9	Homo sapiens	0.203928	-0.175304
Q9BZE1	39S ribosomal protein L37, mitochondrial	MRPL37	Homo sapiens	0.164502	0.590388
Q9C040	Tripartite motif-containing protein 2	TRIM2	Homo sapiens	0.237266	0.301135
Q9GZN7	Protein rogdi homolog	ROGDI	Homo sapiens	0.176045	0.172508
Q9GZN8	UPF0687 protein C20orf27	C20orf27	Homo sapiens	0.670389	-0.827584
Q9GZP4	PITH domain-containing protein 1	PITHD1	Homo sapiens	1.07038	-0.510384
Q9GZS3	WD repeat-containing protein 61	WDR61	Homo sapiens	0.415657	0.673629
Q9H0B6	Kinesin light chain 2	KLC2	Homo sapiens	1.5131	1.27798	+
Q9H0E2	Toll-interacting protein	TOLLIP	Homo sapiens	1.8162	2.665	+
Q9H0F7	ADP-ribosylation factor-like protein 6	ARL6	Homo sapiens	0.507161	0.94049
Q9H0R8	Gamma-aminobutyric acid receptor-associated protein-like 1	GABARAPL1	Homo sapiens	0.247325	-0.754446
Q9H115	Beta-soluble NSF attachment protein	NAPB	Homo sapiens	0.977312	0.656384
Q9H2U1	ATP-dependent DNA/RNA helicase DHX36	DHX36	Homo sapiens	0.0114871	0.0324036
Q9H2W6	39S ribosomal protein L46, mitochondrial	MRPL46	Homo sapiens	0.481088	-0.425728
Q9H2X9	Solute carrier family 12 member 5	SLC12A5	Homo sapiens	0.867457	-0.384123
Q9H3Q1	Cdc42 effector protein 4	CDC42EP4	Homo sapiens	0.546445	0.800397
Q9H444	Charged multivesicular body protein 4b	CHMP4B	Homo sapiens	0.258662	0.348481
Q9H4G0	Band 4.1-like protein 1	EPB41L1	Homo sapiens	0.245595	-0.773871
Q9H8W4	Pleckstrin homology domain-containing family F member 2	PLEKHF2	Homo sapiens	0.872442	1.59276
Q9HCB6	Spondin-1	SPON1	Homo sapiens	0.730194	0.963642
Q9HCY8	Protein S100-A14	S100A14	Homo sapiens	0.0573672	-0.115165
Q9MYT8	ATP synthase subunit e, mitochondrial	ATP5ME	Sus scrofa	0.0257844	-0.036712
Q9MZ16	Voltage-dependent anion-selective channel protein 1	VDAC1	Sus scrofa	0.326651	0.332073
Q9NP72	Ras-related protein Rab-18	RAB18	Homo sapiens	0.0755055	-0.0971899
Q9NP97	Dynein light chain roadblock-type 1	DYNLRB1	Homo sapiens	1.022	0.456812
Q9NPA8	Transcription and mRNA export factor ENY2	ENY2	Homo sapiens	0.298948	0.269442
Q9NQG5	Regulation of nuclear pre-mRNA domain-containing protein 1B	RPRD1B	Homo sapiens	0.10802	0.502935
Q9NSB8	Homer protein homolog 2	HOMER2	Homo sapiens	0.00572308	0.0129458
Q9NSC5	Homer protein homolog 3	HOMER3	Homo sapiens	0.335918	-0.929204
Q9NSD9	Phenylalanine--tRNA ligase beta subunit	FARSB	Homo sapiens	0.506396	-0.419484
Q9NUP9	Protein lin-7 homolog C	LIN7C	Homo sapiens	0.0371235	-0.0301005
Q9NVA1	Ubiquinol-cytochrome-c reductase complex assembly factor 1	UQCC1	Homo sapiens	0.335644	0.660405
Q9NW08	DNA-directed RNA polymerase III subunit RPC2	POLR3B	Homo sapiens	0.531073	-0.922043
Q9NWH9	SAFB-like transcription modulator	SLTM	Homo sapiens	0.92114	0.834792
Q9NWU5	39S ribosomal protein L22, mitochondrial	MRPL22	Homo sapiens	0.596077	0.496016
Q9NX20	39S ribosomal protein L16, mitochondrial	MRPL16	Homo sapiens	1.83767	-0.754246	+
Q9NX63	MICOS complex subunit MIC19	CHCHD3	Homo sapiens	0.0763796	-0.0742791
Q9NY12	H/ACA ribonucleoprotein complex subunit 1	GAR1	Homo sapiens	0.391697	0.106692
Q9NYC9	Dynein heavy chain 9, axonemal	DNAH9	Homo sapiens	0.212022	0.528323
Q9NYL9	Tropomodulin-3	TMOD3	Homo sapiens	0.10364	-0.354511
Q9NZ45	CDGSH iron-sulfur domain-containing protein 1	CISD1	Homo sapiens	0.129484	-0.255781
Q9NZR1	Tropomodulin-2	TMOD2	Homo sapiens	0.131584	0.394821
Q9NZY2	Putative uncharacterized protein FAM30A	FAM30A	Homo sapiens	0.0921471	0.498604
Q9TSV6	V-type proton ATPase subunit G 2	ATP6V1G2	Sus scrofa	0.301942	-0.317993
Q9TSX9	Peroxiredoxin-6	PRDX6	Sus scrofa	1.20454	2.30406
Q9TVC1	V-type proton ATPase subunit H	ATP6V1H	Sus scrofa	0.56513	2.33368
Q9UBD9	Cardiotrophin-like cytokine factor 1	CLCF1	Homo sapiens	0.0624889	0.104258
Q9UBQ0	Vacuolar protein sorting-associated protein 29	VPS29	Homo sapiens	0.367014	0.310796
Q9UBS4	DnaJ homolog subfamily B member 11	DNAJB11	Homo sapiens	0.180907	0.541642
Q9UDT6	CAP-Gly domain-containing linker protein 2	CLIP2	Homo sapiens	0.520757	-0.849108
Q9UDY2	Tight junction protein ZO-2	TJP2	Homo sapiens	0.063926	0.106846
Q9UI09	NADH dehydrogenase [ubiquinone] 1 alpha subcomplex subunit 12	NDUFA12	Homo sapiens	0.314911	-1.18984
Q9UJC5	SH3 domain-binding glutamic acid-rich-like protein 2	SH3BGRL2	Homo sapiens	0.289866	-0.466091
Q9ULH1	Arf-GAP with SH3 domain, ANK repeat and PH domain-containing protein 1	ASAP1	Homo sapiens	0.42005	-0.380643
Q9ULP0	Protein NDRG4	NDRG4	Homo sapiens	0.10103	-0.316177
Q9UMS4	Pre-mRNA-processing factor 19	PRPF19	Homo sapiens	0.38392	0.602334
Q9UNM6	26S proteasome non-ATPase regulatory subunit 13	PSMD13	Homo sapiens	0.078532	0.287858
Q9UNQ2	Probable dimethyladenosine transferase	DIMT1	Homo sapiens	0.0741582	-0.0801811
Q9UNX3	60S ribosomal protein L26-like 1	RPL26L1	Homo sapiens	0.390644	-0.258527
Q9UPN3	Microtubule-actin cross-linking factor 1, isoforms 1/2/3/5	MACF1	Homo sapiens	0.222733	-0.542611
Q9UPY8	Microtubule-associated protein RP/EB family member 3	MAPRE3	Homo sapiens	0.111618	0.104014
Q9UQ03	Coronin-2B	CORO2B	Homo sapiens	0.766831	1.67982
Q9Y224	RNA transcription, translation and transport factor protein	RTRAF	Homo sapiens	0.0254517	0.0282434
Q9Y230	RuvB-like 2	RUVBL2	Homo sapiens	0.279133	0.549998
Q9Y265	RuvB-like 1	RUVBL1	Homo sapiens	0.36377	0.741016
Q9Y295	Developmentally-regulated GTP-binding protein 1	DRG1	Homo sapiens	0.00158218	-0.00701904
Q9Y296	Trafficking protein particle complex subunit 4	TRAPPC4	Homo sapiens	2.01692	3.76796	+
Q9Y2A7	Nck-associated protein 1	NCKAP1	Homo sapiens	1.01597	1.04748
Q9Y2E4	Disco-interacting protein 2 homolog C	DIP2C	Homo sapiens	0.219019	-0.336511
Q9Y2J2	Band 4.1-like protein 3	EPB41L3	Homo sapiens	0.391237	0.685866
Q9Y2R9	28S ribosomal protein S7, mitochondrial	MRPS7	Homo sapiens	0.296884	-0.421452
Q9Y2W1	Thyroid hormone receptor-associated protein 3	THRAP3	Homo sapiens	0.33537	-0.48001
Q9Y2W2	WW domain-binding protein 11	WBP11	Homo sapiens	0.225751	0.217469
Q9Y333	U6 snRNA-associated Sm-like protein LSm2	LSM2	Homo sapiens	0.689347	-0.703106
Q9Y383	Putative RNA-binding protein Luc7-like 2	LUC7L2	Homo sapiens	0.6621	-1.47587
Q9Y3B4	Splicing factor 3B subunit 6	SF3B6	Homo sapiens	0.760842	-0.631003
Q9Y3B7	39S ribosomal protein L11, mitochondrial	MRPL11	Homo sapiens	1.47392	0.984806	+
Q9Y3C1	Nucleolar protein 16	NOP16	Homo sapiens	0.327033	-0.380706
Q9Y3D6	Mitochondrial fission 1 protein	FIS1	Homo sapiens	0.710022	-0.884747
Q9Y3E1	Hepatoma-derived growth factor-related protein 3	HDGFL3	Homo sapiens	1.54664	0.32818	+
Q9Y3U8	60S ribosomal protein L36	RPL36	Homo sapiens	0.0533756	-0.0514139
Q9Y3Y2	Chromatin target of PRMT1 protein	CHTOP	Homo sapiens	0.870851	-1.27281
Q9Y4G6	Talin-2	TLN2	Homo sapiens	0.31881	-0.38061
Q9Y4L1	Hypoxia up-regulated protein 1	HYOU1	Homo sapiens	1.42931	1.88532	+
Q9Y5K8	V-type proton ATPase subunit D	ATP6V1D	Homo sapiens	1.45196	0.682327	+
Q9Y5S9	RNA-binding protein 8A	RBM8A	Homo sapiens	0.947717	1.58056
Q9Y5V0	Zinc finger protein 706	ZNF706	Homo sapiens	0.258638	0.521269
Q9Y657	Spindlin-1	SPIN1	Homo sapiens	1.27986	0.660032
Q9Y6A4	Cilia- and flagella-associated protein 20	CFAP20	Homo sapiens	1.17856	0.955258
Q9Y6G9	Cytoplasmic dynein 1 light intermediate chain 1	DYNC1LI1	Homo sapiens	0.10827	-0.279358
Q9Y6I3	Epsin-1	EPN1	Homo sapiens	0.139168	0.169601
Q9Y6N5	Sulfide:quinone oxidoreductase, mitochondrial	SQOR	Homo sapiens	0.686473	1.94314

## Sheet: CTRL vs. HTRA2 + CDR
Major protein ID	Protein name	Gene name	Species	log10 P value	log2 fold change	T-Test (P < 0.05)	Volcano plot (P < 0.01 and log2 fold change > 1.5)
O00116	Alkyldihydroxyacetonephosphate synthase, peroxisomal	AGPS	Homo sapiens	2.2741	3.39516	+	+
O43464	Serine protease HTRA2, mitochondrial	HTRA2	Homo sapiens	3.58854	10.0246	+	+
O43660	Pleiotropic regulator 1	PLRG1	Homo sapiens	2.28698	2.75216	+	+
O60493	Sorting nexin-3	SNX3	Homo sapiens	3.17741	3.16945	+	+
P09038	Fibroblast growth factor 2	FGF2	Homo sapiens	2.34387	2.73033	+	+
P19388	DNA-directed RNA polymerases I, II, and III subunit RPABC1	POLR2E	Homo sapiens	2.92139	3.23712	+	+
P31150	Rab GDP dissociation inhibitor alpha	GDI1	Homo sapiens	2.93573	3.09682	+	+
P61088	Ubiquitin-conjugating enzyme E2 N	UBE2N	Homo sapiens	2.6273	3.17786	+	+
Q007T2	Cell division control protein 42 homolog	CDC42	Sus scrofa	3.15439	4.50442	+	+
Q04760	Lactoylglutathione lyase	GLO1	Homo sapiens	3.17	3.79229	+	+
Q13404	Ubiquitin-conjugating enzyme E2 variant 1	UBE2V1	Homo sapiens	3.30836	2.26533	+	+
Q13825	Methylglutaconyl-CoA hydratase, mitochondrial	AUH	Homo sapiens	3.30655	3.19321	+	+
Q15185	Prostaglandin E synthase 3	PTGES3	Homo sapiens	2.43744	3.70574	+	+
Q29290	Cystatin-B	CSTB	Sus scrofa	2.39512	3.60857	+	+
Q2M3V2	Ankyrin repeat domain-containing protein SOWAHA	SOWAHA	Homo sapiens	2.23192	3.65332	+	+
Q3ZCM7	Tubulin beta-8 chain	TUBB8	Homo sapiens	3.08813	5.4845	+	+
Q6QA76	PDZ domain-containing protein 11	PDZD11	Sus scrofa	3.52839	1.93555	+	+
Q8N474	Secreted frizzled-related protein 1	SFRP1	Homo sapiens	2.42109	1.80692	+	+
Q99747	Gamma-soluble NSF attachment protein	NAPG	Homo sapiens	2.46331	1.65446	+	+
Q9BQE3	Tubulin alpha-1C chain	TUBA1C	Homo sapiens	2.31798	3.21797	+	+
Q9ULC4	Maligt T-cell-amplified sequence 1	MCTS1	Homo sapiens	2.54406	3.59366	+	+
Q9Y5L4	Mitochondrial import inner membrane translocase subunit Tim13	TIMM13	Homo sapiens	2.55819	3.96593	+	+
P19130	Ferritin heavy chain	FTH1	Sus scrofa	2.17008	2.61747	+	+
Q5T653	39S ribosomal protein L2, mitochondrial	MRPL2	Homo sapiens	2.13071	3.2556	+	+
A0PFK7	F-actin-capping protein subunit beta	CAPZB	Sus scrofa	0.117833	0.0870539
A1XQR7	MICOS complex subunit MIC13	MICOS13	Sus scrofa	0.796515	0.252683
A1XQR9	Small nuclear ribonucleoprotein E	SNRPE	Sus scrofa	0.170042	-0.190476
A1XQT2	Cytochrome c oxidase subunit 6C	COX6C	Sus scrofa	1.43141	-0.527203	+
A1XQU3	60S ribosomal protein L14	RPL14	Sus scrofa	0.297449	0.150224
A1XQU5	60S ribosomal protein L27	RPL27	Sus scrofa	0.173735	0.0723572
A1XQU9	40S ribosomal protein S20	RPS20	Sus scrofa	0.285929	-0.145538
A5A761	Sideroflexin-1	SFXN1	Sus scrofa	0.256997	0.274993
A5GFY8	D-3-phosphoglycerate dehydrogenase	PHGDH	Sus scrofa	0.651583	0.88278
A5GFZ5	Dolichol-phosphate mannosyltransferase subunit 1	DPM1	Sus scrofa	0.094103	0.107477
A6M931	Eukaryotic initiation factor 4A-III	EIF4A3	Sus scrofa	0.714748	2.07635
A6ND91	Putative L-aspartate dehydrogenase	ASPDH	Homo sapiens	0.0481646	-0.358528
A6NDR6	Putative homeobox protein Meis3-like 1	MEIS3P1	Homo sapiens	0.660796	2.33638
A9CQL8	Prostamide/prostaglandin F synthase	PRXL2B	Sus scrofa	0.39291	1.08216
E9PAV3	Nascent polypeptide-associated complex subunit alpha, muscle-specific form	NACA	Homo sapiens	0.0259858	-0.0338993
F1SRI0	Trafficking protein particle complex subunit 2	TRAPPC2	Sus scrofa	0
O00178	GTP-binding protein 1	GTPBP1	Homo sapiens	0.0424642	0.0247892
O00217	NADH dehydrogenase [ubiquinone] iron-sulfur protein 8, mitochondrial	NDUFS8	Homo sapiens	0.018414	0.0195131
O00231	26S proteasome non-ATPase regulatory subunit 11	PSMD11	Homo sapiens	0.45883	1.15016
O00232	26S proteasome non-ATPase regulatory subunit 12	PSMD12	Homo sapiens	1.83841	2.86043	+
O00233	26S proteasome non-ATPase regulatory subunit 9	PSMD9	Homo sapiens	0.669933	0.363427
O00294	Tubby-related protein 1	TULP1	Homo sapiens	0.864142	0.773827
O00422	Histone deacetylase complex subunit SAP18	SAP18	Homo sapiens	1.06492	-1.06699
O00443	Phosphatidylinositol 4-phosphate 3-kinase C2 domain-containing subunit alpha	PIK3C2A	Homo sapiens	0.533043	-0.992587
O00483	Cytochrome c oxidase subunit NDUFA4	NDUFA4	Homo sapiens	1.06955	0.869918
O00487	26S proteasome non-ATPase regulatory subunit 14	PSMD14	Homo sapiens	0.126023	0.0973142
O00571	ATP-dependent RNA helicase DDX3X	DDX3X	Homo sapiens	0.569399	1.20651
O02705	Heat shock protein HSP 90-alpha	HSP90AA1	Sus scrofa	0.0600325	-0.0540975
O13010	Phosphatidylinositol 5-phosphate 4-kinase type-2 alpha	PIP4K2A	Sus scrofa	0.471549	0.987774
O14558	Heat shock protein beta-6	HSPB6	Homo sapiens	0.0382109	0.0898616
O14576	Cytoplasmic dynein 1 intermediate chain 1	DYNC1I1	Homo sapiens	0.878517	0.369175
O14579	Coatomer subunit epsilon	COPE	Homo sapiens	1.58467	2.93245	+
O14617	AP-3 complex subunit delta-1	AP3D1	Homo sapiens	0.173639	0.350746
O14744	Protein arginine N-methyltransferase 5	PRMT5	Homo sapiens	2.20273	1.98963	+
O14874	[3-methyl-2-oxobutanoate dehydrogenase [lipoamide]] kinase, mitochondrial	BCKDK	Homo sapiens	0.0838848	-0.187623
O14910	Protein lin-7 homolog A	LIN7A	Homo sapiens	0.27091	0.36154
O14926	Fascin-2	FSCN2	Homo sapiens	1.28823	1.25857
O14979	Heterogeneous nuclear ribonucleoprotein D-like	HNRNPDL	Homo sapiens	0.446508	1.29385
O14994	Synapsin-3	SYN3	Homo sapiens	0.100993	-0.218604
O15144	Actin-related protein 2/3 complex subunit 2	ARPC2	Homo sapiens	0.0313574	0.0246789
O15145	Actin-related protein 2/3 complex subunit 3	ARPC3	Homo sapiens	0.60081	1.41698
O15537	Retinoschisin	RS1	Homo sapiens	0.205197	0.182405
O18766	Rhodopsin	RHO	Sus scrofa	0.591279	-0.340581
O19069	Succinate--CoA ligase [ADP/GDP-forming] subunit alpha, mitochondrial	SUCLG1	Sus scrofa	0.333407	0.282509
O43143	Pre-mRNA-splicing factor ATP-dependent RNA helicase DHX15	DHX15	Homo sapiens	0.864619	-0.461259
O43181	NADH dehydrogenase [ubiquinone] iron-sulfur protein 4, mitochondrial	NDUFS4	Homo sapiens	0.386868	1.62691
O43237	Cytoplasmic dynein 1 light intermediate chain 2	DYNC1LI2	Homo sapiens	0.558457	1.12947
O43242	26S proteasome non-ATPase regulatory subunit 3	PSMD3	Homo sapiens	0.269389	-0.368017
O43290	U4/U6.U5 tri-snRNP-associated protein 1	SART1	Homo sapiens	0.438508	-0.742385
O43301	Heat shock 70 kDa protein 12A	HSPA12A	Homo sapiens	0.352426	0.655838
O43324	Eukaryotic translation elongation factor 1 epsilon-1	EEF1E1	Homo sapiens	0.0662187	-0.104746
O43390	Heterogeneous nuclear ribonucleoprotein R	HNRNPR	Homo sapiens	0.665551	0.325972
O43396	Thioredoxin-like protein 1	TXNL1	Homo sapiens	0.32693	0.2934
O43402	ER membrane protein complex subunit 8	EMC8	Homo sapiens	0.362486	-0.330702
O43426	Synaptojanin-1	SYNJ1	Homo sapiens	0.071554	-0.230664
O43447	Peptidyl-prolyl cis-trans isomerase H	PPIH	Homo sapiens	0.0698105	-0.0387802
O43491	Band 4.1-like protein 2	EPB41L2	Homo sapiens	0.436357	0.584704
O43670	BUB3-interacting and GLEBS motif-containing protein ZNF207	ZNF207	Homo sapiens	0.346135	0.451083
O43674	NADH dehydrogenase [ubiquinone] 1 beta subcomplex subunit 5, mitochondrial	NDUFB5	Homo sapiens	1.2455	2.59542
O43681	ATPase ASNA1	ASNA1	Homo sapiens	0.424613	1.06931
O43684	Mitotic checkpoint protein BUB3	BUB3	Homo sapiens	0.706931	1.25887
O43809	Cleavage and polyadenylation specificity factor subunit 5	NUDT21	Homo sapiens	0.0740767	0.035675
O43813	Glutathione S-transferase LANCL1	LANCL1	Homo sapiens	0.261239	0.774767
O43837	Isocitrate dehydrogenase [NAD] subunit beta, mitochondrial	IDH3B	Homo sapiens	0.0801401	0.125575
O43924	Retinal rod rhodopsin-sensitive cGMP 3,5-cyclic phosphodiesterase subunit delta	PDE6D	Homo sapiens	0.548541	0.504353
O46560	Pyridoxal kinase	PDXK	Sus scrofa	0.326367	0.991011
O60282	Kinesin heavy chain isoform 5C	KIF5C	Homo sapiens	0.104791	-0.106618
O60331	Phosphatidylinositol 4-phosphate 5-kinase type-1 gamma	PIP5K1C	Homo sapiens	0.0983522	-0.381443
O60506	Heterogeneous nuclear ribonucleoprotein Q	SYNCRIP	Homo sapiens	0.893947	2.52375
O60828	Polyglutamine-binding protein 1	PQBP1	Homo sapiens	2.27176	1.59138	+
O60869	Endothelial differentiation-related factor 1	EDF1	Homo sapiens	0.580281	2.34671
O60884	DnaJ homolog subfamily A member 2	DNAJA2	Homo sapiens	0.646931	0.922019
O75083	WD repeat-containing protein 1	WDR1	Homo sapiens	0.481379	0.43761
O75190	DnaJ homolog subfamily B member 6	DNAJB6	Homo sapiens	0.423131	-0.332991
O75251	NADH dehydrogenase [ubiquinone] iron-sulfur protein 7, mitochondrial	NDUFS7	Homo sapiens	0.817958	-0.998259
O75306	NADH dehydrogenase [ubiquinone] iron-sulfur protein 2, mitochondrial	NDUFS2	Homo sapiens	0.445251	1.33678
O75323	Protein NipSnap homolog 2	NIPSNAP2	Homo sapiens	0.80485	0.577363
O75348	V-type proton ATPase subunit G 1	ATP6V1G1	Homo sapiens	0.0160308	0.0150572
O75382	Tripartite motif-containing protein 3	TRIM3	Homo sapiens	0.0459247	-0.0735779
O75394	39S ribosomal protein L33, mitochondrial	MRPL33	Homo sapiens	0.663785	0.414193
O75400	Pre-mRNA-processing factor 40 homolog A	PRPF40A	Homo sapiens	0
O75436	Vacuolar protein sorting-associated protein 26A	VPS26A	Homo sapiens	1.89633	1.88795	+
O75489	NADH dehydrogenase [ubiquinone] iron-sulfur protein 3, mitochondrial	NDUFS3	Homo sapiens	1.32719	0.158624	+
O75533	Splicing factor 3B subunit 1	SF3B1	Homo sapiens	0.185643	-0.184362
O75569	Interferon-inducible double-stranded RNA-dependent protein kinase activator A	PRKRA	Homo sapiens	0.79743	0.658169
O75643	U5 small nuclear ribonucleoprotein 200 kDa helicase	SNRNP200	Homo sapiens	0.00720065	0.0292443
O75935	Dynactin subunit 3	DCTN3	Homo sapiens	1.01666	1.32316
O75940	Survival of motor neuron-related-splicing factor 30	SMNDC1	Homo sapiens	0.215997	0.360656
O75947	ATP synthase subunit d, mitochondrial	ATP5PD	Homo sapiens	0.62512	0.322391
O75964	ATP synthase subunit g, mitochondrial	ATP5MG	Homo sapiens	0.300261	-0.197765
O76094	Signal recognition particle subunit SRP72	SRP72	Homo sapiens	0.871106	-1.59068
O94811	Tubulin polymerization-promoting protein	TPPP	Homo sapiens	1.31132	2.45385	+
O94875	Sorbin and SH3 domain-containing protein 2	SORBS2	Homo sapiens	0.623414	0.808431
O94925	Glutaminase kidney isoform, mitochondrial	GLS	Homo sapiens	1.54535	-1.95405	+
O94952	F-box only protein 21	FBXO21	Homo sapiens	0.0918993	-0.124719
O95168	NADH dehydrogenase [ubiquinone] 1 beta subcomplex subunit 4	NDUFB4	Homo sapiens	0.416869	0.27829
O95716	Ras-related protein Rab-3D	RAB3D	Homo sapiens	0.846394	0.817707
O95757	Heat shock 70 kDa protein 4L	HSPA4L	Homo sapiens	0.64358	0.785955
O95782	AP-2 complex subunit alpha-1	AP2A1	Homo sapiens	1.52752	1.88011	+
O95816	BAG family molecular chaperone regulator 2	BAG2	Homo sapiens	0.0241131	-0.0331237
O95831	Apoptosis-inducing factor 1, mitochondrial	AIFM1	Homo sapiens	0.608543	0.559587
O95865	N(G),N(G)-dimethylarginine dimethylaminohydrolase 2	DDAH2	Homo sapiens	1.3837	0.954374	+
P00172	Cytochrome b5	CYB5A	Sus scrofa	0.13535	-0.16353
P00336	L-lactate dehydrogenase B chain	LDHB	Sus scrofa	0.410957	0.329144
P00339	L-lactate dehydrogenase A chain	LDHA	Sus scrofa	0.545123	0.502305
P00346	Malate dehydrogenase, mitochondrial	MDH2	Sus scrofa	0.99282	0.866257
P00355	Glyceraldehyde-3-phosphate dehydrogenase	GAPDH	Sus scrofa	0.0695606	0.0484066
P00367	Glutamate dehydrogenase 1, mitochondrial	GLUD1	Homo sapiens	2.02896	-3.55699	+
P00503	Aspartate aminotransferase, cytoplasmic	GOT1	Sus scrofa	0.853241	1.646
P00506	Aspartate aminotransferase, mitochondrial	GOT2	Sus scrofa	0.552611	0.676142
P00795	Cathepsin D	CTSD	Sus scrofa	0.60724	-0.196778
P00819	Acylphosphatase-2	ACYP2	Sus scrofa	0.190172	-0.312106
P00889	Citrate synthase, mitochondrial	CS	Sus scrofa	1.42202	1.91289	+
P00918	Carbonic anhydrase 2	CA2	Homo sapiens	0.717724	0.687032
P01116	GTPase KRas	KRAS	Homo sapiens	0.75683	0.292393
P01846	Ig lambda chain C region		Sus scrofa	1.65325	1.32863	+
P01965	Hemoglobin subunit alpha	HBA	Sus scrofa	0.433888	0.259289
P02067	Hemoglobin subunit beta	HBB	Sus scrofa	0.169266	0.25207
P02475	Alpha-crystallin A chain	CRYAA	Sus scrofa	0.195195	-0.0875708
P02543	Vimentin	VIM	Sus scrofa	0.543901	0.582268
P02547	Neurofilament light polypeptide	NEFL	Sus scrofa	0.225125	0.240644
P02554	Tubulin beta chain		Sus scrofa	0.244756	0.536369
P02794	Ferritin heavy chain	FTH1	Homo sapiens	1.68549	1.11078	+
P03974	Transitional endoplasmic reticulum ATPase	VCP	Sus scrofa	0.922476	0.710236
P04075	Fructose-bisphosphate aldolase A	ALDOA	Homo sapiens	1.55977	1.02902	+
P04178	Superoxide dismutase [Cu-Zn]	SOD1	Sus scrofa	0.52406	0.56137
P04179	Superoxide dismutase [Mn], mitochondrial	SOD2	Homo sapiens	1.73469	2.74473	+
P04259	Keratin, type II cytoskeletal 6B	KRT6B	Homo sapiens	0.48326	0.812634
P04350	Tubulin beta-4A chain	TUBB4A	Homo sapiens	0.610362	2.65731
P04406	Glyceraldehyde-3-phosphate dehydrogenase	GAPDH	Homo sapiens	1.73498	0.934832	+
P05023	Sodium/potassium-transporting ATPase subunit alpha-1	ATP1A1	Homo sapiens	0.937206	-0.629988
P05027	Sodium/potassium-transporting ATPase subunit beta-1	ATP1B1	Sus scrofa	0.196503	-0.641792
P05141	ADP/ATP translocase 2	SLC25A5	Homo sapiens	0.0370893	-0.0382697
P05198	Eukaryotic translation initiation factor 2 subunit 1	EIF2S1	Homo sapiens	0.121296	-0.214934
P05386	60S acidic ribosomal protein P1	RPLP1	Homo sapiens	1.35981	1.00785	+
P05387	60S acidic ribosomal protein P2	RPLP2	Homo sapiens	0.647725	0.833045
P05455	Lupus La protein	SSB	Homo sapiens	0.992602	2.56488
P06576	ATP synthase subunit beta, mitochondrial	ATP5F1B	Homo sapiens	0.452047	0.809584
P06733	Alpha-enolase	ENO1	Homo sapiens	0.637402	1.24637
P06746	DNA polymerase beta	POLB	Homo sapiens	0.342156	-1.17251
P06748	Nucleophosmin	NPM1	Homo sapiens	0.224351	-0.220263
P06753	Tropomyosin alpha-3 chain	TPM3	Homo sapiens	0.242835	0.185926
P07196	Neurofilament light polypeptide	NEFL	Homo sapiens	0.205944	0.220763
P07197	Neurofilament medium polypeptide	NEFM	Homo sapiens	0.395495	0.483045
P07237	Protein disulfide-isomerase	P4HB	Homo sapiens	0.543413	0.869483
P07305	Histone H1.0	H1-0	Homo sapiens	0.257299	-0.210051
P07910	Heterogeneous nuclear ribonucleoproteins C1/C2	HNRNPC	Homo sapiens	1.32698	0.498291	+
P08237	ATP-dependent 6-phosphofructokinase, muscle type	PFKM	Homo sapiens	1.20204	-0.56572
P08238	Heat shock protein HSP 90-beta	HSP90AB1	Homo sapiens	0.681768	1.2142
P08552	Neurofilament medium polypeptide (Fragment)	NEFM	Sus scrofa	0.388505	0.481274
P08579	U2 small nuclear ribonucleoprotein B	SNRPB2	Homo sapiens	0.35206	-0.186764
P08621	U1 small nuclear ribonucleoprotein 70 kDa	SNRNP70	Homo sapiens	0.424988	0.664134
P08708	40S ribosomal protein S17	RPS17	Homo sapiens	0.0229703	-0.0287673
P08835	Serum albumin	ALB	Sus scrofa	0.452223	0.389036
P09104	Gamma-enolase	ENO2	Homo sapiens	0.731622	1.4175
P09234	U1 small nuclear ribonucleoprotein C	SNRPC	Homo sapiens	1.12822	1.47647
P09429	High mobility group protein B1	HMGB1	Homo sapiens	0.337877	0.313096
P09471	Guanine nucleotide-binding protein G(o) subunit alpha	GNAO1	Homo sapiens	0.173272	0.259108
P09496	Clathrin light chain A	CLTA	Homo sapiens	0.203435	0.353436
P09497	Clathrin light chain B	CLTB	Homo sapiens	0.802605	1.46581
P09623	Dihydrolipoyl dehydrogenase, mitochondrial	DLD	Sus scrofa	0.383187	0.802729
P09651	Heterogeneous nuclear ribonucleoprotein A1	HNRNPA1	Homo sapiens	0.181383	0.207934
P09661	U2 small nuclear ribonucleoprotein A	SNRPA1	Homo sapiens	0.446002	0.282576
P09972	Fructose-bisphosphate aldolase C	ALDOC	Homo sapiens	0.742862	0.840895
P0DN76	Splicing factor U2AF 35 kDa subunit-like protein	U2AF1L5	Homo sapiens	1.39703	2.69518	+
P0DP25	Calmodulin-3	CALM3	Homo sapiens	0.172284	-0.279318
P0DPI2	Glutamine amidotransferase-like class 1 domain-containing protein 3A, mitochondrial	GATD3A	Homo sapiens	0.0942399	0.126378
P10155	60 kDa SS-A/Ro ribonucleoprotein	RO60	Homo sapiens	0.868513	1.76495
P10173	Fumarate hydratase, mitochondrial	FH	Sus scrofa	0.397967	1.00261
P10515	Dihydrolipoyllysine-residue acetyltransferase component of pyruvate dehydrogenase complex, mitochondrial	DLAT	Homo sapiens	0.0991521	-0.127614
P10523	S-arrestin	SAG	Homo sapiens	0.120844	0.232481
P10636	Microtubule-associated protein tau	MAPT	Homo sapiens	0.0289563	0.0709095
P10668	Cofilin-1	CFL1	Sus scrofa	0.577655	0.174336
P10745	Retinol-binding protein 3	RBP3	Homo sapiens	0.438873	0.383558
P10809	60 kDa heat shock protein, mitochondrial	HSPD1	Homo sapiens	0.95758	1.27961
P11021	Endoplasmic reticulum chaperone BiP	HSPA5	Homo sapiens	0.00962283	0.00511169
P11137	Microtubule-associated protein 2	MAP2	Homo sapiens	0.116346	-0.093792
P11142	Heat shock cognate 71 kDa protein	HSPA8	Homo sapiens	0.0239257	-0.00794093
P11171	Protein 4.1	EPB41	Homo sapiens	0.579212	0.486854
P11217	Glycogen phosphorylase, muscle form	PYGM	Homo sapiens	0.588191	-3.14736
P11387	DNA topoisomerase 1	TOP1	Homo sapiens	0.0567755	-0.081817
P11488	Guanine nucleotide-binding protein G(t) subunit alpha-1	GNAT1	Homo sapiens	0.17931	0.184427
P11532	Dystrophin	DMD	Homo sapiens	0.843311	-2.07331
P11708	Malate dehydrogenase, cytoplasmic	MDH1	Sus scrofa	0.796148	0.803239
P11940	Polyadenylate-binding protein 1	PABPC1	Homo sapiens	0.909043	0.671714
P12036	Neurofilament heavy polypeptide	NEFH	Homo sapiens	0.118494	-0.117037
P12235	ADP/ATP translocase 1	SLC25A4	Homo sapiens	0.27069	0.226505
P12236	ADP/ATP translocase 3	SLC25A6	Homo sapiens	0.133064	-0.133222
P12268	Inosine-5-monophosphate dehydrogenase 2	IMPDH2	Homo sapiens	0.64231	1.32626
P12271	Retinaldehyde-binding protein 1	RLBP1	Homo sapiens	0.444826	-0.718732
P13591	Neural cell adhesion molecule 1	NCAM1	Homo sapiens	1.30457	1.96516	+
P13618	ATP synthase-coupling factor 6, mitochondrial	ATP5PF	Sus scrofa	0.617663	0.68963
P13637	Sodium/potassium-transporting ATPase subunit alpha-3	ATP1A3	Homo sapiens	0.188796	-0.175922
P13804	Electron transfer flavoprotein subunit alpha, mitochondrial	ETFA	Homo sapiens	1.67292	0.828273	+
P13861	cAMP-dependent protein kinase type II-alpha regulatory subunit	PRKAR2A	Homo sapiens	0.721143	1.65692
P13984	General transcription factor IIF subunit 2	GTF2F2	Homo sapiens	2.14036	1.96961	+
P14136	Glial fibrillary acidic protein	GFAP	Homo sapiens	0.618846	0.642713
P14618	Pyruvate kinase PKM	PKM	Homo sapiens	0.0242551	-0.0442206
P14678	Small nuclear ribonucleoprotein-associated proteins B and B	SNRPB	Homo sapiens	0.233471	0.1426
P14854	Cytochrome c oxidase subunit 6B1	COX6B1	Homo sapiens	1.50338	0.557764	+
P14866	Heterogeneous nuclear ribonucleoprotein L	HNRNPL	Homo sapiens	0.376506	0.360186
P14868	Aspartate--tRNA ligase, cytoplasmic	DARS	Homo sapiens	0.120826	0.291015
P14927	Cytochrome b-c1 complex subunit 7	UQCRB	Homo sapiens	0.417246	0.537986
P15531	Nucleoside diphosphate kinase A	NME1	Homo sapiens	0.745146	0.676337
P15880	40S ribosomal protein S2	RPS2	Homo sapiens	0.173437	0.148286
P16276	Aconitate hydratase, mitochondrial	ACO2	Sus scrofa	1.00532	1.28765
P16403	Histone H1.2	H1-2	Homo sapiens	0.464228	0.324458
P16520	Guanine nucleotide-binding protein G(I)/G(S)/G(T) subunit beta-3	GNB3	Homo sapiens	1.45256	1.11884	+
P16989	Y-box-binding protein 3	YBX3	Homo sapiens	0.0828449	0.335641
P17020	Zinc finger protein 16	ZNF16	Homo sapiens	0.100153	0.267052
P17600	Synapsin-1	SYN1	Homo sapiens	0.533705	1.14587
P17741	High mobility group protein B2	HMGB2	Sus scrofa	0.351944	0.795332
P17858	ATP-dependent 6-phosphofructokinase, liver type	PFKL	Homo sapiens	0.150973	-0.11375
P17980	26S proteasome regulatory subunit 6A	PSMC3	Homo sapiens	1.16626	1.55982
P17987	T-complex protein 1 subunit alpha	TCP1	Homo sapiens	0.52715	1.37645
P18077	60S ribosomal protein L35a	RPL35A	Homo sapiens	0.32509	0.198085
P18124	60S ribosomal protein L7	RPL7	Homo sapiens	0.391703	0.364989
P18621	60S ribosomal protein L17	RPL17	Homo sapiens	0.116883	0.0785554
P19105	Myosin regulatory light chain 12A	MYL12A	Homo sapiens	0.0868751	0.0687675
P19338	Nucleolin	NCL	Homo sapiens	0.0203911	0.0176964
P19367	Hexokinase-1	HK1	Homo sapiens	0.0645202	0.0762939
P19387	DNA-directed RNA polymerase II subunit RPB3	POLR2C	Homo sapiens	0.451335	0.834275
P19404	NADH dehydrogenase [ubiquinone] flavoprotein 2, mitochondrial	NDUFV2	Homo sapiens	0.939311	0.372904
P20042	Eukaryotic translation initiation factor 2 subunit 2	EIF2S2	Homo sapiens	0.918243	1.09217
P20290	Transcription factor BTF3	BTF3	Homo sapiens	0.409873	0.631556
P20303	Solute carrier family 2, facilitated glucose transporter member 1	SLC2A1	Sus scrofa	0.782947	-0.834668
P20340	Ras-related protein Rab-6A	RAB6A	Homo sapiens	1.26062	0.593177
P20674	Cytochrome c oxidase subunit 5A, mitochondrial	COX5A	Homo sapiens	0.220483	0.222916
P20839	Inosine-5-monophosphate dehydrogenase 1	IMPDH1	Homo sapiens	0.587227	0.881232
P20962	Parathymosin	PTMS	Homo sapiens	0.376117	1.11197
P21281	V-type proton ATPase subunit B, brain isoform	ATP6V1B2	Homo sapiens	0.64691	0.801915
P21283	V-type proton ATPase subunit C 1	ATP6V1C1	Homo sapiens	1.15529	1.69785
P21333	Filamin-A	FLNA	Homo sapiens	0.894855	0.827026
P21579	Synaptotagmin-1	SYT1	Homo sapiens	0.617171	0.788841
P22087	rRNA 2-O-methyltransferase fibrillarin	FBL	Homo sapiens	0
P22314	Ubiquitin-like modifier-activating enzyme 1	UBA1	Homo sapiens	1.28323	-1.89697
P22626	Heterogeneous nuclear ribonucleoproteins A2/B1	HNRNPA2B1	Homo sapiens	0.489434	0.658856
P22676	Calretinin	CALB2	Homo sapiens	0.417203	0.35376
P22695	Cytochrome b-c1 complex subunit 2, mitochondrial	UQCRC2	Homo sapiens	0.117943	0.241157
P23246	Splicing factor, proline- and glutamine-rich	SFPQ	Homo sapiens	0.10778	-0.0654119
P23284	Peptidyl-prolyl cis-trans isomerase B	PPIB	Homo sapiens	0.648496	0.34212
P23297	Protein S100-A1	S100A1	Homo sapiens	0.420728	0.544339
P23368	NAD-dependent malic enzyme, mitochondrial	ME2	Homo sapiens	0.80843	1.76645
P24534	Elongation factor 1-beta	EEF1B2	Homo sapiens	0.621987	0.591736
P24539	ATP synthase F(0) complex subunit B1, mitochondrial	ATP5PB	Homo sapiens	0.364251	-0.280062
P26196	Probable ATP-dependent RNA helicase DDX6	DDX6	Homo sapiens	0.353367	0.69315
P26368	Splicing factor U2AF 65 kDa subunit	U2AF2	Homo sapiens	0.280642	0.572921
P26373	60S ribosomal protein L13	RPL13	Homo sapiens	0.170708	0.142764
P26378	ELAV-like protein 4	ELAVL4	Homo sapiens	1.74203	2.47611	+
P27144	Adenylate kinase 4, mitochondrial	AK4	Homo sapiens	1.84239	1.06542	+
P27348	14-3-3 protein theta	YWHAQ	Homo sapiens	0.425908	0.769014
P27695	DNA-(apurinic or apyrimidinic site) lyase	APEX1	Homo sapiens	0.664593	-1.14478
P27816	Microtubule-associated protein 4	MAP4	Homo sapiens	0.0606031	0.138536
P28331	NADH-ubiquinone oxidoreductase 75 kDa subunit, mitochondrial	NDUFS1	Homo sapiens	0.194647	-0.112285
P28482	Mitogen-activated protein kinase 1	MAPK1	Homo sapiens	1.04544	1.70312
P29269	Myosin regulatory light polypeptide 9	MYL9	Sus scrofa	0.194857	-0.204404
P29401	Transketolase	TKT	Homo sapiens	0.39966	-0.321483
P29412	Elongation factor 1-beta	EEF1B	Sus scrofa	2.24039	1.83093	+
P29762	Cellular retinoic acid-binding protein 1	CRABP1	Homo sapiens	0.350384	0.366144
P29804	Pyruvate dehydrogenase E1 component subunit alpha, somatic form, mitochondrial (Fragment)	PDHA1	Sus scrofa	0.681683	0.958402
P30040	Endoplasmic reticulum resident protein 29	ERP29	Homo sapiens	1.24394	0.639942
P30044	Peroxiredoxin-5, mitochondrial	PRDX5	Homo sapiens	0.422402	0.870034
P30048	Thioredoxin-dependent peroxide reductase, mitochondrial	PRDX3	Homo sapiens	0.420855	0.28603
P30049	ATP synthase subunit delta, mitochondrial	ATP5F1D	Homo sapiens	0.480657	-0.739845
P30050	60S ribosomal protein L12	RPL12	Homo sapiens	0.403369	0.102902
P30086	Phosphatidylethanolamine-binding protein 1	PEBP1	Homo sapiens	1.24523	1.19788
P30101	Protein disulfide-isomerase A3	PDIA3	Homo sapiens	1.64668	0.862651	+
P31006	Guanylate kinase	GUK1	Sus scrofa	1.63494	1.62779	+
P31689	DnaJ homolog subfamily A member 1	DNAJA1	Homo sapiens	0.356854	0.605895
P31930	Cytochrome b-c1 complex subunit 1, mitochondrial	UQCRC1	Homo sapiens	0.468401	0.92088
P31942	Heterogeneous nuclear ribonucleoprotein H3	HNRNPH3	Homo sapiens	1.77296	0.92668	+
P31943	Heterogeneous nuclear ribonucleoprotein H	HNRNPH1	Homo sapiens	1.11015	1.6615
P31946	14-3-3 protein beta/alpha	YWHAB	Homo sapiens	0.227827	-0.38319
P32969	60S ribosomal protein L9	RPL9	Homo sapiens	0.0428676	0.0233822
P33176	Kinesin-1 heavy chain	KIF5B	Homo sapiens	0.109281	0.117029
P33198	Isocitrate dehydrogenase [NADP], mitochondrial (Fragment)	IDH2	Sus scrofa	0.529724	1.1957
P34897	Serine hydroxymethyltransferase, mitochondrial	SHMT2	Homo sapiens	0.178786	0.498689
P34932	Heat shock 70 kDa protein 4	HSPA4	Homo sapiens	0.26294	-0.303573
P35080	Profilin-2	PFN2	Homo sapiens	0.147301	-0.208017
P35221	Catenin alpha-1	CTNNA1	Homo sapiens	0.0660202	0.0878849
P35243	Recoverin	RCVRN	Homo sapiens	0.196214	0.199377
P35579	Myosin-9	MYH9	Homo sapiens	0.106448	-0.0478725
P35580	Myosin-10	MYH10	Homo sapiens	0.0691517	-0.030784
P35606	Coatomer subunit beta	COPB2	Homo sapiens	0.389003	0.389414
P35637	RNA-binding protein FUS	FUS	Homo sapiens	0.187213	0.466064
P35749	Myosin-11	MYH11	Homo sapiens	0.594624	0.268919
P36404	ADP-ribosylation factor-like protein 2	ARL2	Homo sapiens	0.427769	-0.583009
P36406	E3 ubiquitin-protein ligase TRIM23	TRIM23	Homo sapiens	0.674959	-1.0722
P36542	ATP synthase subunit gamma, mitochondrial	ATP5F1C	Homo sapiens	0.292726	-0.292982
P36543	V-type proton ATPase subunit E 1	ATP6V1E1	Homo sapiens	0.0305693	-0.00966072
P36873	Serine/threonine-protein phosphatase PP1-gamma catalytic subunit	PPP1CC	Homo sapiens	0.957218	0.78836
P36887	cAMP-dependent protein kinase catalytic subunit alpha	PRKACA	Sus scrofa	0.932113	1.03995
P36915	Guanine nucleotide-binding protein-like 1	GNL1	Homo sapiens	1.37035	1.8168	+
P36968	Phospholipid hydroperoxide glutathione peroxidase	GPX4	Sus scrofa	0.251057	-0.1117
P37108	Signal recognition particle 14 kDa protein	SRP14	Homo sapiens	0.393747	1.01968
P38159	RNA-binding motif protein, X chromosome	RBMX	Homo sapiens	0.18309	0.244991
P38606	V-type proton ATPase catalytic subunit A	ATP6V1A	Homo sapiens	0.0324875	-0.0448305
P38646	Stress-70 protein, mitochondrial	HSPA9	Homo sapiens	0.00716172	-0.00222778
P39019	40S ribosomal protein S19	RPS19	Homo sapiens	0.168004	-0.124292
P39023	60S ribosomal protein L3	RPL3	Homo sapiens	0.903505	0.881981
P39060	Collagen alpha-1(XVIII) chain	COL18A1	Homo sapiens	0.195088	0.261064
P40227	T-complex protein 1 subunit zeta	CCT6A	Homo sapiens	0.580665	0.9577
P40429	60S ribosomal protein L13a	RPL13A	Homo sapiens	0.0213832	0.0164591
P41091	Eukaryotic translation initiation factor 2 subunit 3	EIF2S3	Homo sapiens	1.08891	2.97833
P41223	Protein BUD31 homolog	BUD31	Homo sapiens	0.520646	-0.881921
P41566	Isocitrate dehydrogenase [NAD] subunit gamma, mitochondrial (Fragments)	IDH3G	Sus scrofa	0.748786	3.458
P41567	Eukaryotic translation initiation factor 1	EIF1	Homo sapiens	1.30614	0.810921	+
P42025	Beta-centractin	ACTR1B	Homo sapiens	0.562623	1.65187
P42639	Tropomyosin alpha-1 chain	TPM1	Sus scrofa	0.653866	0.463804
P42677	40S ribosomal protein S27	RPS27	Homo sapiens	0.222356	-0.0891018
P43243	Matrin-3	MATR3	Homo sapiens	1.00157	0.353137
P43320	Beta-crystallin B2	CRYBB2	Homo sapiens	0.379879	0.887149
P46405	40S ribosomal protein S12	RPS12	Sus scrofa	2.07027	1.97685	+
P46410	Glutamine synthetase	GLUL	Sus scrofa	0.713293	0.85319
P46459	Vesicle-fusing ATPase	NSF	Homo sapiens	0.289986	1.06469
P46776	60S ribosomal protein L27a	RPL27A	Homo sapiens	0.0715259	0.0416851
P46777	60S ribosomal protein L5	RPL5	Homo sapiens	0.0475061	0.0900141
P46779	60S ribosomal protein L28	RPL28	Homo sapiens	0.208488	0.0811933
P46781	40S ribosomal protein S9	RPS9	Homo sapiens	0.0856965	0.0756257
P46782	40S ribosomal protein S5	RPS5	Homo sapiens	0.515696	0.227313
P46783	40S ribosomal protein S10	RPS10	Homo sapiens	0.560253	-0.371945
P46821	Microtubule-associated protein 1B	MAP1B	Homo sapiens	0.541231	0.238256
P47813	Eukaryotic translation initiation factor 1A, X-chromosomal	EIF1AX	Homo sapiens	0.314022	-0.219476
P47897	Glutamine--tRNA ligase	QARS	Homo sapiens	0.326247	-1.0173
P47985	Cytochrome b-c1 complex subunit Rieske, mitochondrial	UQCRFS1	Homo sapiens	0.262316	-0.478907
P48444	Coatomer subunit delta	ARCN1	Homo sapiens	0.827152	0.78636
P48556	26S proteasome non-ATPase regulatory subunit 8	PSMD8	Homo sapiens	1.03703	1.16135
P48637	Glutathione synthetase	GSS	Homo sapiens	0.051788	0.120406
P48643	T-complex protein 1 subunit epsilon	CCT5	Homo sapiens	0.931588	1.24835
P48729	Casein kinase I isoform alpha	CSNK1A1	Homo sapiens	0.0513191	0.0620289
P49171	40S ribosomal protein S26	RPS26	Sus scrofa	0.155897	-0.0920868
P49368	T-complex protein 1 subunit gamma	CCT3	Homo sapiens	0.2654	0.197815
P49411	Elongation factor Tu, mitochondrial	TUFM	Homo sapiens	0.53433	1.00522
P49666	60S ribosomal protein L21	RPL21	Sus scrofa	1.41326	0.668346	+
P49821	NADH dehydrogenase [ubiquinone] flavoprotein 1, mitochondrial	NDUFV1	Homo sapiens	0.711959	1.27861
P49927	Major prion protein	PRNP	Sus scrofa	0.309348	0.490387
P50213	Isocitrate dehydrogenase [NAD] subunit alpha, mitochondrial	IDH3A	Homo sapiens	0.671452	0.35667
P50454	Serpin H1	SERPINH1	Homo sapiens	0.276498	0.259535
P50570	Dynamin-2	DNM2	Homo sapiens	0.153772	0.334951
P50990	T-complex protein 1 subunit theta	CCT8	Homo sapiens	0.318601	1.00434
P50991	T-complex protein 1 subunit delta	CCT4	Homo sapiens	0.829876	1.30492
P51553	Isocitrate dehydrogenase [NAD] subunit gamma, mitochondrial	IDH3G	Homo sapiens	0.45557	0.742483
P51572	B-cell receptor-associated protein 31	BCAP31	Homo sapiens	0	-0.457321
P51608	Methyl-CpG-binding protein 2	MECP2	Homo sapiens	0.597883	0.713471
P51665	26S proteasome non-ATPase regulatory subunit 7	PSMD7	Homo sapiens	0.559781	0.433457
P51854	Transketolase-like protein 1	TKTL1	Homo sapiens	0.754243	-0.894037
P51970	NADH dehydrogenase [ubiquinone] 1 alpha subcomplex subunit 8	NDUFA8	Homo sapiens	2.01267	2.5818	+
P51991	Heterogeneous nuclear ribonucleoprotein A3	HNRNPA3	Homo sapiens	0.663872	0.745364
P52272	Heterogeneous nuclear ribonucleoprotein M	HNRNPM	Homo sapiens	1.58036	1.30294	+
P52298	Nuclear cap-binding protein subunit 2	NCBP2	Homo sapiens	0.219072	-0.438784
P52552	Peroxiredoxin-2 (Fragment)	PRDX2	Sus scrofa	0.108379	0.0730203
P52657	Transcription initiation factor IIA subunit 2	GTF2A2	Homo sapiens	0.81525	0.462153
P52815	39S ribosomal protein L12, mitochondrial	MRPL12	Homo sapiens	0.796296	-0.33123
P52907	F-actin-capping protein subunit alpha-1	CAPZA1	Homo sapiens	0.583302	0.714159
P53680	AP-2 complex subunit sigma	AP2S1	Homo sapiens	0.10261	0.168905
P53999	Activated RNA polymerase II transcriptional coactivator p15	SUB1	Homo sapiens	0.784006	0.980429
P55084	Trifunctional enzyme subunit beta, mitochondrial	HADHB	Homo sapiens	0.426572	1.20138
P55769	NHP2-like protein 1	SNU13	Homo sapiens	0.0635489	-0.141268
P56471	Isocitrate dehydrogenase [NAD] subunit alpha, mitochondrial (Fragments)	IDH3A	Sus scrofa	0.173124	-0.101273
P57721	Poly(rC)-binding protein 3	PCBP3	Homo sapiens	0.861047	0.467101
P59780	AP-3 complex subunit sigma-2	AP3S2	Homo sapiens	0.0278662	0.0531832
P60520	Gamma-aminobutyric acid receptor-associated protein-like 2	GABARAPL2	Homo sapiens	0.476787	0.597043
P60662	Myosin light polypeptide 6	MYL6	Sus scrofa	0.345446	0.39834
P60891	Ribose-phosphate pyrophosphokinase 1	PRPS1	Homo sapiens	0.272792	0.215902
P60900	Proteasome subunit alpha type-6	PSMA6	Homo sapiens	0.419593	0.191603
P60982	Destrin	DSTN	Sus scrofa	0.152833	-0.221939
P61019	Ras-related protein Rab-2A	RAB2A	Homo sapiens	0.0839569	0.0847632
P61106	Ras-related protein Rab-14	RAB14	Homo sapiens	0.399471	0.102237
P61163	Alpha-centractin	ACTR1A	Homo sapiens	0.783253	1.16982
P61224	Ras-related protein Rap-1b	RAP1B	Homo sapiens	1.23507	0.400775
P61247	40S ribosomal protein S3a	RPS3A	Homo sapiens	0.012824	-0.0115662
P61254	60S ribosomal protein L26	RPL26	Homo sapiens	0.255672	-0.455335
P61313	60S ribosomal protein L15	RPL15	Homo sapiens	0.633646	0.572566
P61326	Protein mago nashi homolog	MAGOH	Homo sapiens	0.628505	2.10351
P61421	V-type proton ATPase subunit d 1	ATP6V0D1	Homo sapiens	0.33493	0.337221
P61513	60S ribosomal protein L37a	RPL37A	Homo sapiens	0.231242	-0.226798
P61586	Transforming protein RhoA	RHOA	Homo sapiens	0.181375	-0.130079
P61601	Neurocalcin-delta	NCALD	Homo sapiens	0.638625	1.2717
P61604	10 kDa heat shock protein, mitochondrial	HSPE1	Homo sapiens	1.43466	1.534	+
P61764	Syntaxin-binding protein 1	STXBP1	Homo sapiens	0.0185491	0.0216331
P61962	DDB1- and CUL4-associated factor 7	DCAF7	Homo sapiens	0.0578952	0.104226
P61978	Heterogeneous nuclear ribonucleoprotein K	HNRNPK	Homo sapiens	0.759343	0.825623
P61981	14-3-3 protein gamma	YWHAG	Homo sapiens	0.618028	0.320332
P62068	Ubiquitin carboxyl-terminal hydrolase 46	USP46	Homo sapiens	0.678889	1.35763
P62081	40S ribosomal protein S7	RPS7	Homo sapiens	0.20389	-0.166082
P62191	26S proteasome regulatory subunit 4	PSMC1	Homo sapiens	1.12975	1.53307
P62197	26S proteasome regulatory subunit 8	PSMC5	Sus scrofa	0.390233	1.4131
P62241	40S ribosomal protein S8	RPS8	Homo sapiens	0.0815236	-0.0332266
P62244	40S ribosomal protein S15a	RPS15A	Homo sapiens	0.184682	0.0897376
P62258	14-3-3 protein epsilon	YWHAE	Homo sapiens	0.0711142	-0.0608749
P62263	40S ribosomal protein S14	RPS14	Homo sapiens	0.0862821	-0.0743656
P62272	40S ribosomal protein S18	RPS18	Sus scrofa	0.368625	-0.274709
P62273	40S ribosomal protein S29	RPS29	Homo sapiens	2.09855	0.664241	+
P62277	40S ribosomal protein S13	RPS13	Homo sapiens	0.739976	-0.392544
P62280	40S ribosomal protein S11	RPS11	Homo sapiens	0.118456	0.100124
P62306	Small nuclear ribonucleoprotein F	SNRPF	Homo sapiens	0.790486	0.919584
P62308	Small nuclear ribonucleoprotein G	SNRPG	Homo sapiens	0.0242612	0.026741
P62314	Small nuclear ribonucleoprotein Sm D1	SNRPD1	Homo sapiens	0.115668	0.05012
P62316	Small nuclear ribonucleoprotein Sm D2	SNRPD2	Homo sapiens	0.900721	0.418006
P62318	Small nuclear ribonucleoprotein Sm D3	SNRPD3	Homo sapiens	0.178513	0.0859521
P62333	26S proteasome regulatory subunit 10B	PSMC6	Homo sapiens	0.325981	-0.51971
P62380	TATA box-binding protein-like protein 1	TBPL1	Homo sapiens	0.283671	0.816477
P62424	60S ribosomal protein L7a	RPL7A	Homo sapiens	0.272907	0.23964
P62633	Cellular nucleic acid-binding protein	CNBP	Homo sapiens	0.294041	-0.379141
P62701	40S ribosomal protein S4, X isoform	RPS4X	Homo sapiens	0.0765591	0.0402966
P62750	60S ribosomal protein L23a	RPL23A	Homo sapiens	0.302945	-0.322834
P62753	40S ribosomal protein S6	RPS6	Homo sapiens	0.13947	0.129075
P62760	Visinin-like protein 1	VSNL1	Homo sapiens	0.318059	-0.3798
P62802	Histone H4		Sus scrofa	0.00798001	-0.0061601
P62826	GTP-binding nuclear protein Ran	RAN	Homo sapiens	0.142884	-0.0889886
P62831	60S ribosomal protein L23	RPL23	Sus scrofa	0.334683	0.18914
P62844	40S ribosomal protein S15	RPS15	Sus scrofa	0.32675	-0.340822
P62847	40S ribosomal protein S24	RPS24	Homo sapiens	0.547463	-0.279504
P62851	40S ribosomal protein S25	RPS25	Homo sapiens	0.617587	-0.319681
P62863	40S ribosomal protein S30	FAU	Sus scrofa	0.383343	-0.360725
P62873	Guanine nucleotide-binding protein G(I)/G(S)/G(T) subunit beta-1	GNB1	Homo sapiens	2.23505	0.640779	+
P62879	Guanine nucleotide-binding protein G(I)/G(S)/G(T) subunit beta-2	GNB2	Homo sapiens	1.45802	1.99564	+
P62888	60S ribosomal protein L30	RPL30	Homo sapiens	2.13824	0.632123	+
P62901	60S ribosomal protein L31	RPL31	Sus scrofa	0.315955	0.153271
P62906	60S ribosomal protein L10a	RPL10A	Homo sapiens	0.397138	0.27813
P62913	60S ribosomal protein L11	RPL11	Homo sapiens	0.341724	0.249136
P62917	60S ribosomal protein L8	RPL8	Homo sapiens	0.058071	0.0385443
P62936	Peptidyl-prolyl cis-trans isomerase A	PPIA	Sus scrofa	0.457131	0.667521
P62979	Ubiquitin-40S ribosomal protein S27a	RPS27A	Homo sapiens	1.02479	0.675421
P63010	AP-2 complex subunit beta	AP2B1	Homo sapiens	0.161651	0.293587
P63027	Vesicle-associated membrane protein 2	VAMP2	Homo sapiens	0.792373	1.24018
P63104	14-3-3 protein zeta/delta	YWHAZ	Homo sapiens	0.271452	0.235957
P63167	Dynein light chain 1, cytoplasmic	DYNLL1	Homo sapiens	0.0183267	-0.0155608
P63173	60S ribosomal protein L38	RPL38	Homo sapiens	0.037102	0.0227642
P63208	S-phase kinase-associated protein 1	SKP1	Homo sapiens	0.0522521	0.0576401
P63211	Guanine nucleotide-binding protein G(T) subunit gamma-T1	GNGT1	Homo sapiens	0.793994	1.97329
P63221	40S ribosomal protein S21	RPS21	Sus scrofa	0.200281	0.0776927
P63241	Eukaryotic translation initiation factor 5A-1	EIF5A	Homo sapiens	0.829346	-0.504056
P63246	Receptor of activated protein C kinase 1	RACK1	Sus scrofa	0.669423	0.295972
P63261	Actin, cytoplasmic 2	ACTG1	Homo sapiens	0.153737	0.177005
P67809	Y-box-binding protein 1	YBX1	Homo sapiens	0.17082	0.216676
P67937	Tropomyosin alpha-4 chain	TPM4	Sus scrofa	1.21151	0.49662
P67985	60S ribosomal protein L22	RPL22	Sus scrofa	0.202513	-0.112712
P68032	Actin, alpha cardiac muscle 1	ACTC1	Homo sapiens	0.530768	1.11139
P68366	Tubulin alpha-4A chain	TUBA4A	Homo sapiens	0.0608549	-0.114064
P68371	Tubulin beta-4B chain	TUBB4B	Homo sapiens	0.393571	0.75198
P68402	Platelet-activating factor acetylhydrolase IB subunit beta	PAFAH1B2	Homo sapiens	1.08712	1.46338
P78356	Phosphatidylinositol 5-phosphate 4-kinase type-2 beta	PIP4K2B	Homo sapiens	0.572383	1.64211
P78371	T-complex protein 1 subunit beta	CCT2	Homo sapiens	0.601279	1.34375
P78559	Microtubule-associated protein 1A	MAP1A	Homo sapiens	1.12463	1.23296
P79260	S-arrestin	SAG	Sus scrofa	0.384838	0.559074
P79274	Long-chain specific acyl-CoA dehydrogenase, mitochondrial	ACADL	Sus scrofa	0.521797	0.60685
P79293	Myosin-7	MYH7	Sus scrofa	0
P80015	Azurocidin	AZU1	Sus scrofa	0.286383	-0.38184
P80021	ATP synthase subunit alpha, mitochondrial	ATP5F1A	Sus scrofa	0.462112	0.543521
P80031	Glutathione S-transferase P	GSTP1	Sus scrofa	0.539587	0.294306
P80723	Brain acid soluble protein 1	BASP1	Homo sapiens	0.883294	2.02403
P80895	Protein-L-isoaspartate(D-aspartate) O-methyltransferase	PCMT1	Sus scrofa	0.838983	1.75341
P80928	Macrophage migration inhibitory factor	MIF	Sus scrofa	1.55987	2.32281	+
P82460	Thioredoxin	TXN	Sus scrofa	0.0323434	0.0512886
P83731	60S ribosomal protein L24	RPL24	Homo sapiens	0.551853	0.257267
P83884	60S ribosomal protein L36a	RPL36A	Sus scrofa	0.0431789	-0.0858364
P84077	ADP-ribosylation factor 1	ARF1	Homo sapiens	2.31027	-0.49532	+
P84085	ADP-ribosylation factor 5	ARF5	Homo sapiens	0.488855	1.12145
P84090	Enhancer of rudimentary homolog	ERH	Homo sapiens	0.928617	0.265265
P84098	60S ribosomal protein L19	RPL19	Homo sapiens	1.06742	0.622724
P84103	Serine/arginine-rich splicing factor 3	SRSF3	Homo sapiens	0.138233	-0.114892
P98175	RNA-binding protein 10	RBM10	Homo sapiens	0
Q00325	Phosphate carrier protein, mitochondrial	SLC25A3	Homo sapiens	0.0378724	0.0668567
Q00535	Cyclin-dependent-like kinase 5	CDK5	Homo sapiens	0.550749	-0.639665
Q00577	Transcriptional activator protein Pur-alpha	PURA	Homo sapiens	0.392605	0.942314
Q00610	Clathrin heavy chain 1	CLTC	Homo sapiens	0.269386	0.259698
Q007T0	Succinate dehydrogenase [ubiquinone] iron-sulfur subunit, mitochondrial	SDHB	Sus scrofa	1.05127	0.40225
Q007T5	ADP-ribosylation factor 6	ARF6	Sus scrofa	0.0240393	0.0075957
Q00839	Heterogeneous nuclear ribonucleoprotein U	HNRNPU	Homo sapiens	0.0520844	0.0518748
Q01082	Spectrin beta chain, non-erythrocytic 1	SPTBN1	Homo sapiens	1.6089	2.1614	+
Q01484	Ankyrin-2	ANK2	Homo sapiens	1.41577	1.32721	+
Q01813	ATP-dependent 6-phosphofructokinase, platelet type	PFKP	Homo sapiens	0.217919	-0.131997
Q01844	RNA-binding protein EWS	EWSR1	Homo sapiens	0.269719	0.294507
Q02218	2-oxoglutarate dehydrogenase, mitochondrial	OGDH	Homo sapiens	0.0111056	-0.0216716
Q02543	60S ribosomal protein L18a	RPL18A	Homo sapiens	1.50308	1.85942	+
Q02978	Mitochondrial 2-oxoglutarate/malate carrier protein	SLC25A11	Homo sapiens	0.00404833	-0.00294495
Q03001	Dystonin	DST	Homo sapiens	0.88108	-1.05411
Q04917	14-3-3 protein eta	YWHAH	Homo sapiens	0.114186	-0.197729
Q04967	Heat shock 70 kDa protein 6	HSPA6	Sus scrofa	0.0108195	-0.0117238
Q05193	Dynamin-1	DNM1	Homo sapiens	0.487781	-0.366345
Q05639	Elongation factor 1-alpha 2	EEF1A2	Homo sapiens	1.10173	0.936876
Q06830	Peroxiredoxin-1	PRDX1	Homo sapiens	0.401105	0.455805
Q06AA4	U1 small nuclear ribonucleoprotein A	SNRPA	Sus scrofa	0.23171	-0.182316
Q06AU6	Ras-related protein Rab-5A	RAB5A	Sus scrofa	0.431174	0.454221
Q06AU7	Ras-related protein Rab-1B	RAB1B	Sus scrofa	1.06243	0.582436
Q07021	Complement component 1 Q subcomponent-binding protein, mitochondrial	C1QBP	Homo sapiens	0.592098	2.04411
Q07157	Tight junction protein ZO-1	TJP1	Homo sapiens	0.00373191	0.00305748
Q07666	KH domain-containing, RNA-binding, signal transduction-associated protein 1	KHDRBS1	Homo sapiens	1.37085	2.67087	+
Q07717	Beta-2-microglobulin	B2M	Sus scrofa	0.147748	0.116597
Q07866	Kinesin light chain 1	KLC1	Homo sapiens	0.0496412	-0.0482171
Q08211	ATP-dependent RNA helicase A	DHX9	Homo sapiens	0.435032	-0.486013
Q09028	Histone-binding protein RBBP4	RBBP4	Homo sapiens	0.764853	1.34891
Q09136	5-AMP-activated protein kinase catalytic subunit alpha-1 (Fragments)	PRKAA1	Sus scrofa	0.0773986	-0.31326
Q09138	5-AMP-activated protein kinase subunit gamma-1	PRKAG1	Sus scrofa	0.608406	0.299431
Q0QF01	Succinate dehydrogenase [ubiquinone] flavoprotein subunit, mitochondrial	SDHA	Sus scrofa	1.95239	0.363413	+
Q0Z8U2	40S ribosomal protein S3	RPS3	Sus scrofa	0.835439	0.326426
Q10570	Cleavage and polyadenylation specificity factor subunit 1	CPSF1	Homo sapiens	0.454915	-0.311939
Q12792	Twinfilin-1	TWF1	Homo sapiens	0.276249	0.339738
Q12905	Interleukin enhancer-binding factor 2	ILF2	Homo sapiens	0.536918	0.739174
Q12906	Interleukin enhancer-binding factor 3	ILF3	Homo sapiens	0.278506	0.190819
Q13151	Heterogeneous nuclear ribonucleoprotein A0	HNRNPA0	Homo sapiens	0.967145	0.738583
Q13162	Peroxiredoxin-4	PRDX4	Homo sapiens	0.374143	0.222942
Q13185	Chromobox protein homolog 3	CBX3	Homo sapiens	0.0339865	-0.0600929
Q13200	26S proteasome non-ATPase regulatory subunit 2	PSMD2	Homo sapiens	0.0892946	0.0615578
Q13303	Voltage-gated potassium channel subunit beta-2	KCNAB2	Homo sapiens	1.38605	1.02953	+
Q13363	C-terminal-binding protein 1	CTBP1	Homo sapiens	1.82476	1.97118	+
Q13409	Cytoplasmic dynein 1 intermediate chain 2	DYNC1I2	Homo sapiens	0.921808	0.721789
Q13432	Protein unc-119 homolog A	UNC119	Homo sapiens	1.58021	2.11891	+
Q13435	Splicing factor 3B subunit 2	SF3B2	Homo sapiens	0.451429	1.0156
Q13442	28 kDa heat- and acid-stable phosphoprotein	PDAP1	Homo sapiens	0.24975	-0.420989
Q13509	Tubulin beta-3 chain	TUBB3	Homo sapiens	0.301318	0.558507
Q13561	Dynactin subunit 2	DCTN2	Homo sapiens	0.668121	1.31484
Q13573	SNW domain-containing protein 1	SNW1	Homo sapiens	0.150607	-0.289043
Q13642	Four and a half LIM domains protein 1	FHL1	Homo sapiens	0.796465	0.275811
Q13813	Spectrin alpha chain, non-erythrocytic 1	SPTAN1	Homo sapiens	0.154856	0.190964
Q13885	Tubulin beta-2A chain	TUBB2A	Homo sapiens	0.393671	0.648167
Q14011	Cold-inducible RNA-binding protein	CIRBP	Homo sapiens	1.48309	1.16558	+
Q14103	Heterogeneous nuclear ribonucleoprotein D0	HNRNPD	Homo sapiens	0.559206	0.699317
Q14151	Scaffold attachment factor B2	SAFB2	Homo sapiens	0.0113638	-0.0289402
Q14168	MAGUK p55 subfamily member 2	MPP2	Homo sapiens	0.221801	-0.211272
Q14194	Dihydropyrimidinase-related protein 1	CRMP1	Homo sapiens	0.305858	-0.620877
Q14203	Dynactin subunit 1	DCTN1	Homo sapiens	1.23338	1.01357
Q14241	Elongin-A	ELOA	Homo sapiens	0.721075	0.944721
Q14683	Structural maintece of chromosomes protein 1A	SMC1A	Homo sapiens	0.163874	-0.277765
Q14847	LIM and SH3 domain protein 1	LASP1	Homo sapiens	0.139042	0.251749
Q15006	ER membrane protein complex subunit 2	EMC2	Homo sapiens	0.0940624	-0.0742702
Q15007	Pre-mRNA-splicing regulator WTAP	WTAP	Homo sapiens	0.196739	0.480578
Q15008	26S proteasome non-ATPase regulatory subunit 6	PSMD6	Homo sapiens	0.803985	1.4689
Q15019	Septin-2	SEPTIN2	Homo sapiens	0.575013	1.63429
Q15029	116 kDa U5 small nuclear ribonucleoprotein component	EFTUD2	Homo sapiens	0.144404	0.618622
Q15046	Lysine--tRNA ligase	KARS1	Homo sapiens	0.29672	-0.328094
Q15075	Early endosome antigen 1	EEA1	Homo sapiens	1.68685	1.41197	+
Q15181	Inorganic pyrophosphatase	PPA1	Homo sapiens	1.30852	0.883318	+
Q15233	Non-POU domain-containing octamer-binding protein	NONO	Homo sapiens	0.139502	0.194249
Q15365	Poly(rC)-binding protein 1	PCBP1	Homo sapiens	1.32845	1.71804	+
Q15366	Poly(rC)-binding protein 2	PCBP2	Homo sapiens	2.00436	1.52783	+
Q15369	Elongin-C	ELOC	Homo sapiens	0.349748	-0.923305
Q15370	Elongin-B	ELOB	Homo sapiens	0.681774	1.23827
Q15393	Splicing factor 3B subunit 3	SF3B3	Homo sapiens	0.527783	-0.29985
Q15404	Ras suppressor protein 1	RSU1	Homo sapiens	0.0786392	0.0981261
Q15424	Scaffold attachment factor B1	SAFB	Homo sapiens	0.346382	0.241763
Q15427	Splicing factor 3B subunit 4	SF3B4	Homo sapiens	0.707858	0.940471
Q15428	Splicing factor 3A subunit 2	SF3A2	Homo sapiens	0	-0.257164
Q15459	Splicing factor 3A subunit 1	SF3A1	Homo sapiens	0.198094	0.260764
Q15555	Microtubule-associated protein RP/EB family member 2	MAPRE2	Homo sapiens	0.278839	0.240318
Q15599	Na(+)/H(+) exchange regulatory cofactor NHE-RF2	SLC9A3R2	Homo sapiens	0.41931	0.43257
Q15637	Splicing factor 1	SF1	Homo sapiens	0.256943	-0.243959
Q15691	Microtubule-associated protein RP/EB family member 1	MAPRE1	Homo sapiens	0.364287	0.639443
Q15717	ELAV-like protein 1	ELAVL1	Homo sapiens	0.47814	0.308032
Q15773	Myeloid leukemia factor 2	MLF2	Homo sapiens	0.591538	-1.43309
Q16143	Beta-synuclein	SNCB	Homo sapiens	0.552033	2.97619
Q16181	Septin-7	SEPTIN7	Homo sapiens	0.840716	2.69215
Q16352	Alpha-internexin	INA	Homo sapiens	0.430138	0.511996
Q16527	Cysteine and glycine-rich protein 2	CSRP2	Homo sapiens	0.184938	0.559398
Q16531	DNA damage-binding protein 1	DDB1	Homo sapiens	0.267016	-0.241495
Q16555	Dihydropyrimidinase-related protein 2	DPYSL2	Homo sapiens	0.660355	0.634003
Q16630	Cleavage and polyadenylation specificity factor subunit 6	CPSF6	Homo sapiens	0.77111	-0.358301
Q16643	Drebrin	DBN1	Homo sapiens	0.308625	0.550492
Q16718	NADH dehydrogenase [ubiquinone] 1 alpha subcomplex subunit 5	NDUFA5	Homo sapiens	0.32646	0.459542
Q16740	ATP-dependent Clp protease proteolytic subunit, mitochondrial	CLPP	Homo sapiens	0.461525	-0.517701
Q16775	Hydroxyacylglutathione hydrolase, mitochondrial	HAGH	Homo sapiens	0.782155	1.85243
Q16777	Histone H2A type 2-C	HIST2H2AC	Homo sapiens	0.427211	0.115634
Q16778	Histone H2B type 2-E	HIST2H2BE	Homo sapiens	0.372881	-0.409634
Q16795	NADH dehydrogenase [ubiquinone] 1 alpha subcomplex subunit 9, mitochondrial	NDUFA9	Homo sapiens	0.691239	0.44592
Q16864	V-type proton ATPase subunit F	ATP6V1F	Homo sapiens	0.355402	0.12955
Q19PY3	RNA-splicing ligase RtcB homolog	RTCB	Sus scrofa	0.357967	0.701064
Q1KYT0	Beta-enolase	ENO3	Sus scrofa	0.498899	0.885877
Q29048	V-type proton ATPase catalytic subunit A	ATP6V1A	Sus scrofa	0.91836	-0.461455
Q29092	Endoplasmin	HSP90B1	Sus scrofa	0.459602	0.538034
Q29122	Unconventional myosin-VI	MYO6	Sus scrofa	0.814577	0.522155
Q29195	60S ribosomal protein L10	RPL10	Sus scrofa	0.69038	-0.459994
Q29201	40S ribosomal protein S16	RPS16	Sus scrofa	0.224773	-0.167542
Q29214	60S acidic ribosomal protein P0	RPLP0	Sus scrofa	1.0121	0.712322
Q29221	F-actin-capping protein subunit alpha-2	CAPZA2	Sus scrofa	0.76549	0.424338
Q29223	60S ribosomal protein L34	RPL34	Sus scrofa	0.166061	-0.101334
Q29259	NADH dehydrogenase [ubiquinone] 1 beta subcomplex subunit 6	NDUFB6	Sus scrofa	0.467428	-0.703138
Q29315	60S acidic ribosomal protein P2	RPLP2	Sus scrofa	0.188132	0.194512
Q29361	60S ribosomal protein L35	RPL35	Sus scrofa	0.694828	-0.675625
Q29371	Triosephosphate isomerase	TPI1	Sus scrofa	1.2488	0.87973
Q29387	Elongation factor 1-gamma (Fragment)	EEF1G	Sus scrofa	1.07111	0.833809
Q29554	Trifunctional enzyme subunit alpha, mitochondrial	HADHA	Sus scrofa	0.494677	0.252843
Q29577	Creatine kinase U-type, mitochondrial	CKMT1	Sus scrofa	0.471336	0.98726
Q29594	Creatine kinase B-type	CKB	Sus scrofa	0.652339	0.86533
Q2EN81	ATP synthase subunit O, mitochondrial	ATP5PO	Sus scrofa	0.14459	-0.0636323
Q2HYU2	ATP-dependent 6-phosphofructokinase, muscle type	PFKM	Sus scrofa	0.424873	-0.196821
Q2XVP4	Tubulin alpha-1B chain	TUBA1B	Sus scrofa	0.37029	0.437292
Q2YGT9	60S ribosomal protein L6	RPL6	Sus scrofa	0.711903	0.405888
Q3MHD2	Protein LSM12 homolog	LSM12	Homo sapiens	1.77145	2.42141	+
Q3ZD69	Prelamin-A/C	LMNA	Sus scrofa	0.430643	-0.285839
Q45FY6	Hypoxanthine-guanine phosphoribosyltransferase	HPRT1	Sus scrofa	0.529292	0.417699
Q49I35	Galectin-1	LGALS1	Sus scrofa	0.476652	0.333094
Q4GWZ2	40S ribosomal protein SA	RPSA	Sus scrofa	0.371176	-0.181877
Q4U116	Electrogenic sodium bicarbonate cotransporter 1	SLC4A4	Sus scrofa	0.300899	0.672615
Q52NJ1	Ras-related protein Rab-11A	RAB11A	Sus scrofa	0.147413	0.13036
Q52NJ3	GTP-binding protein SAR1a	SAR1A	Sus scrofa	1.21894	1.79205
Q52NJ4	ADP-ribosylation factor-like protein 3	ARL3	Sus scrofa	0.530926	0.157874
Q53GS9	U4/U6.U5 tri-snRNP-associated protein 2	USP39	Homo sapiens	1.0294	0.960392
Q53H96	Pyrroline-5-carboxylate reductase 3	PYCR3	Homo sapiens	0.459252	0.38243
Q562R1	Beta-actin-like protein 2	ACTBL2	Homo sapiens	0.118281	-0.428192
Q5D144	Transcription factor A, mitochondrial	TFAM	Sus scrofa	0.0360693	0.072986
Q5S1U1	Heat shock protein beta-1	HSPB1	Sus scrofa	1.11253	0.409821
Q5S3G4	Cytochrome c oxidase subunit 5B, mitochondrial	COX5B	Sus scrofa	1.36386	0.667439	+
Q5SSJ5	Heterochromatin protein 1-binding protein 3	HP1BP3	Homo sapiens	0.16996	0.173058
Q5VTE0	Putative elongation factor 1-alpha-like 3	EEF1A1P5	Homo sapiens	0.535739	0.962238
Q69YN4	Protein virilizer homolog	VIRMA	Homo sapiens	0.936804	0.726734
Q6DD87	Zinc finger protein 787	ZNF787	Homo sapiens	0.363874	0.387649
Q6P1L8	39S ribosomal protein L14, mitochondrial	MRPL14	Homo sapiens	0.257204	-0.0842864
Q6P1M3	LLGL scribble cell polarity complex component 2	LLGL2	Homo sapiens	0.505365	0.873699
Q6QAQ1	Actin, cytoplasmic 1	ACTB	Sus scrofa	0.46975	0.530219
Q6QAT0	60S ribosomal protein L32	RPL32	Sus scrofa	0.192286	-0.22481
Q6QAT1	40S ribosomal protein S28	RPS28	Sus scrofa	1.09682	0.821644
Q6QRN9	ADP/ATP translocase 3	SLC25A6	Sus scrofa	0.0189776	-0.0198453
Q6S4N2	Heat shock 70 kDa protein 1B	HSPA1B	Sus scrofa	0.0598828	0.016866
Q6S8J3	POTE ankyrin domain family member E	POTEE	Homo sapiens	1.76958	2.18316	+
Q6SA96	40S ribosomal protein S23	RPS23	Sus scrofa	0.320168	-0.248484
Q6UAQ8	Electron transfer flavoprotein subunit beta	ETFB	Sus scrofa	1.29782	0.354893
Q6UN15	Pre-mRNA 3-end-processing factor FIP1	FIP1L1	Homo sapiens	0.0798371	0.0863434
Q6UXN9	WD repeat-containing protein 82	WDR82	Homo sapiens	0.469912	0.950307
Q6VY07	Phosphofurin acidic cluster sorting protein 1	PACS1	Homo sapiens	0.439735	0.874662
Q70KH2	Lysosomal acid glucosylceramidase	GBA	Sus scrofa	1.51963	1.46674	+
Q710C4	Adenosylhomocysteinase	AHCY	Sus scrofa	0.577301	0.939425
Q71LE2	Histone H3.3	H3-3A	Sus scrofa	0.166317	0.44199
Q71U36	Tubulin alpha-1A chain	TUBA1A	Homo sapiens	0.382348	0.824963
Q71UI9	Histone H2A.V	H2AFV	Homo sapiens	0.0416662	0.0262292
Q71UM5	40S ribosomal protein S27-like	RPS27L	Homo sapiens	0.296707	0.272808
Q767L7	Tubulin beta chain	TUBB	Sus scrofa	0.30039	0.532699
Q7L7X3	Serine/threonine-protein kinase TAO1	TAOK1	Homo sapiens	0.824536	-0.682701
Q7M2W6	Alpha-crystallin B chain	CRYAB	Sus scrofa	0.303056	0.165081
Q7RTV0	PHD finger-like domain-containing protein 5A	PHF5A	Homo sapiens	1.42364	1.01201	+
Q7SIB7	Phosphoglycerate kinase 1	PGK1	Sus scrofa	1.14973	2.04536
Q7YS78	Arrestin-C	ARR3	Sus scrofa	0.660002	1.58725
Q7Z406	Myosin-14	MYH14	Homo sapiens	0.00013455	5.65847e-05
Q7Z460	CLIP-associating protein 1	CLASP1	Homo sapiens	2.00531	1.25283	+
Q7Z6B7	SLIT-ROBO Rho GTPase-activating protein 1	SRGAP1	Homo sapiens	0.182354	-0.422327
Q7Z6K5	Arpin	ARPIN	Homo sapiens	0.147696	0.108622
Q7Z7H5	Transmembrane emp24 domain-containing protein 4	TMED4	Homo sapiens	0.00712332	-0.00541687
Q86V81	THO complex subunit 4	ALYREF	Homo sapiens	0.988146	0.438673
Q86XP3	ATP-dependent RNA helicase DDX42	DDX42	Homo sapiens	0.434385	-0.332869
Q86YM7	Homer protein homolog 1	HOMER1	Homo sapiens	0.0942476	0.124973
Q8IUR0	Trafficking protein particle complex subunit 5	TRAPPC5	Homo sapiens	1.26367	2.14924
Q8IV08	5-3 exonuclease PLD3	PLD3	Homo sapiens	0.0821013	0.27839
Q8IW45	ATP-dependent (S)-NAD(P)H-hydrate dehydratase	NAXD	Homo sapiens	0.152967	0.189462
Q8IWQ3	Serine/threonine-protein kinase BRSK2	BRSK2	Homo sapiens	0.455422	-0.531197
Q8IWY8	Zinc finger and SCAN domain-containing protein 29	ZSCAN29	Homo sapiens	1.82263	2.41343	+
Q8IXB1	DnaJ homolog subfamily C member 10	DNAJC10	Homo sapiens	0.0138988	0.0187346
Q8IXN7	N-acetylaspartylglutamate synthase A	RIMKLA	Homo sapiens	0.634355	1.82184
Q8IYD2	Kelch domain-containing protein 8A	KLHDC8A	Homo sapiens	0.2506	-1.23474
Q8N1G2	Cap-specific mRNA (nucleoside-2-O-)-methyltransferase 1	CMTR1	Homo sapiens	0.609843	-0.659721
Q8N3K9	Cardiomyopathy-associated protein 5	CMYA5	Homo sapiens	0.36406	0.978409
Q8N4C8	Misshapen-like kinase 1	MINK1	Homo sapiens	1.89916	1.86921	+
Q8N684	Cleavage and polyadenylation specificity factor subunit 7	CPSF7	Homo sapiens	0.220024	0.360743
Q8N8Y2	V-type proton ATPase subunit d 2	ATP6V0D2	Homo sapiens	0.311812	-0.468028
Q8NC51	Plasminogen activator inhibitor 1 RNA-binding protein	SERBP1	Homo sapiens	0.422913	0.618059
Q8NCA5	Protein FAM98A	FAM98A	Homo sapiens	0.297668	0.595912
Q8NE62	Choline dehydrogenase, mitochondrial	CHDH	Homo sapiens	1.03077	-0.637267
Q8SPJ9	Cytochrome c oxidase subunit 7A1, mitochondrial	COX7A1	Sus scrofa	1.59374	0.767522	+
Q8TAF3	WD repeat-containing protein 48	WDR48	Homo sapiens	0.275363	-0.154125
Q8TAQ2	SWI/SNF complex subunit SMARCC2	SMARCC2	Homo sapiens	0.631057	0.621251
Q8TBZ3	WD repeat-containing protein 20	WDR20	Homo sapiens	0.67931	0.772869
Q8TDJ6	DmX-like protein 2	DMXL2	Homo sapiens	0.964097	0.485782
Q8TEA8	D-aminoacyl-tRNA deacylase 1	DTD1	Homo sapiens	1.49704	3.05345	+
Q8WVM8	Sec1 family domain-containing protein 1	SCFD1	Homo sapiens	1.84004	1.88717	+
Q8WVV9	Heterogeneous nuclear ribonucleoprotein L-like	HNRNPLL	Homo sapiens	0.537501	1.26846
Q8WW22	DnaJ homolog subfamily A member 4	DNAJA4	Homo sapiens	0.746554	1.3941
Q8WXF1	Paraspeckle component 1	PSPC1	Homo sapiens	0.0789117	-0.0676969
Q8WZ42	Titin	TTN	Homo sapiens	1.70386	-5.4965	+
Q92499	ATP-dependent RNA helicase DDX1	DDX1	Homo sapiens	0.0581947	-0.0561587
Q92522	Histone H1x	H1FX	Homo sapiens	0.368706	0.154666
Q92572	AP-3 complex subunit sigma-1	AP3S1	Homo sapiens	0.374119	-0.728926
Q92841	Probable ATP-dependent RNA helicase DDX17	DDX17	Homo sapiens	0.977418	0.628497
Q92896	Golgi apparatus protein 1	GLG1	Homo sapiens	0.513226	0.802345
Q92945	Far upstream element-binding protein 2	KHSRP	Homo sapiens	1.81895	1.45423	+
Q93096	Protein tyrosine phosphatase type IVA 1	PTP4A1	Homo sapiens	1.6016	0.668322	+
Q95250	Membrane-associated progesterone receptor component 1	PGRMC1	Sus scrofa	0.296759	0.883801
Q95266	Calcium/calmodulin-dependent protein kinase type II subunit delta	CAMK2D	Sus scrofa	0.689101	1.04173
Q95281	60S ribosomal protein L29	RPL29	Sus scrofa	0.11111	0.123151
Q95283	Cytochrome c oxidase subunit 4 isoform 1, mitochondrial (Fragment)	COX4I1	Sus scrofa	0	1.48984
Q95339	ATP synthase subunit f, mitochondrial	ATP5MF	Sus scrofa	0.0727634	-0.0356719
Q95342	60S ribosomal protein L18	RPL18	Sus scrofa	1.61666	0.624754	+
Q96CT7	Coiled-coil domain-containing protein 124	CCDC124	Homo sapiens	0.649771	0.254592
Q96CW1	AP-2 complex subunit mu	AP2M1	Homo sapiens	0.261142	0.422333
Q96DH6	RNA-binding protein Musashi homolog 2	MSI2	Homo sapiens	1.1037	3.91932
Q96EK7	Constitutive coactivator of peroxisome proliferator-activated receptor gamma	FAM120B	Homo sapiens	0.000212762	-0.00041151
Q96EY1	DnaJ homolog subfamily A member 3, mitochondrial	DNAJA3	Homo sapiens	1.90173	2.42819	+
Q96EY4	Translation machinery-associated protein 16	TMA16	Homo sapiens	0.660143	0.365444
Q96F85	CB1 cannabinoid receptor-interacting protein 1	CNRIP1	Homo sapiens	0.852462	-0.309304
Q96FJ2	Dynein light chain 2, cytoplasmic	DYNLL2	Homo sapiens	1.13625	0.157691
Q96FQ6	Protein S100-A16	S100A16	Homo sapiens	0.548865	-0.274123
Q96GC5	39S ribosomal protein L48, mitochondrial	MRPL48	Homo sapiens	0.412888	-0.172926
Q96HN2	Adenosylhomocysteinase 3	AHCYL2	Homo sapiens	0.114938	0.125367
Q96HU8	GTP-binding protein Di-Ras2	DIRAS2	Homo sapiens	1.2937	2.38062
Q96IX5	ATP synthase membrane subunit DAPIT, mitochondrial	ATP5MD	Homo sapiens	0.108785	0.040767
Q96MU7	YTH domain-containing protein 1	YTHDC1	Homo sapiens	0.888974	1.85866
Q96P16	Regulation of nuclear pre-mRNA domain-containing protein 1A	RPRD1A	Homo sapiens	0.499972	0.492838
Q96PM9	Zinc finger protein 385A	ZNF385A	Homo sapiens	0.242124	0.315297
Q96RS6	NudC domain-containing protein 1	NUDCD1	Homo sapiens	0.777699	1.23366
Q96S44	EKC/KEOPS complex subunit TP53RK	TP53RK	Homo sapiens	0.194523	0.295086
Q96S99	Pleckstrin homology domain-containing family F member 1	PLEKHF1	Homo sapiens	0.636308	0.441846
Q99459	Cell division cycle 5-like protein	CDC5L	Homo sapiens	1.01448	0.976323
Q99460	26S proteasome non-ATPase regulatory subunit 1	PSMD1	Homo sapiens	0.581193	0.857456
Q99470	Stromal cell-derived factor 2	SDF2	Homo sapiens	0.791517	0.534983
Q99497	Protein/nucleic acid deglycase DJ-1	PARK7	Homo sapiens	0.350977	-0.500087
Q99584	Protein S100-A13	S100A13	Homo sapiens	0.0921667	0.186974
Q99623	Prohibitin-2	PHB2	Homo sapiens	0.646824	0.350399
Q99653	Calcineurin B homologous protein 1	CHP1	Homo sapiens	0.481597	0.436351
Q99733	Nucleosome assembly protein 1-like 4	NAP1L4	Homo sapiens	0.220522	0.850189
Q99832	T-complex protein 1 subunit eta	CCT7	Homo sapiens	1.07614	2.12174
Q99880	Histone H2B type 1-L	H2BC13	Homo sapiens	1.54854	-0.73671	+
Q99946	Proline-rich transmembrane protein 1	PRRT1	Homo sapiens	0.466126	-0.678275
Q9BPW8	Protein NipSnap homolog 1	NIPSNAP1	Homo sapiens	1.66959	0.705667	+
Q9BPX5	Actin-related protein 2/3 complex subunit 5-like protein	ARPC5L	Homo sapiens	0.237779	1.40043
Q9BRJ2	39S ribosomal protein L45, mitochondrial	MRPL45	Homo sapiens	1.01423	1.00509
Q9BRR9	Rho GTPase-activating protein 9	ARHGAP9	Homo sapiens	1.95201	2.06751	+
Q9BRT6	Protein LLP homolog	LLPH	Homo sapiens	0.164654	-0.210453
Q9BVA1	Tubulin beta-2B chain	TUBB2B	Homo sapiens	0.625649	1.45151
Q9BWJ5	Splicing factor 3B subunit 5	SF3B5	Homo sapiens	1.36144	0.515069	+
Q9BXP5	Serrate RNA effector molecule homolog	SRRT	Homo sapiens	0.311358	-0.274125
Q9BYD1	39S ribosomal protein L13, mitochondrial	MRPL13	Homo sapiens	0.27437	0.186404
Q9BYD2	39S ribosomal protein L9, mitochondrial	MRPL9	Homo sapiens	0.117355	-0.143974
Q9BZE1	39S ribosomal protein L37, mitochondrial	MRPL37	Homo sapiens	0.713542	1.59868
Q9C040	Tripartite motif-containing protein 2	TRIM2	Homo sapiens	0.286842	0.28402
Q9GZN7	Protein rogdi homolog	ROGDI	Homo sapiens	0.138315	0.101634
Q9GZN8	UPF0687 protein C20orf27	C20orf27	Homo sapiens	1.52971	-0.675954	+
Q9GZP4	PITH domain-containing protein 1	PITHD1	Homo sapiens	0.352783	-0.195766
Q9GZS3	WD repeat-containing protein 61	WDR61	Homo sapiens	0.321466	0.58592
Q9H0B6	Kinesin light chain 2	KLC2	Homo sapiens	1.91776	1.29803	+
Q9H0F7	ADP-ribosylation factor-like protein 6	ARL6	Homo sapiens	0	-1.1233
Q9H0R8	Gamma-aminobutyric acid receptor-associated protein-like 1	GABARAPL1	Homo sapiens	1.4141	-0.600375	+
Q9H115	Beta-soluble NSF attachment protein	NAPB	Homo sapiens	0.797749	0.483214
Q9H2U1	ATP-dependent DNA/RNA helicase DHX36	DHX36	Homo sapiens	0.28962	0.47202
Q9H2W6	39S ribosomal protein L46, mitochondrial	MRPL46	Homo sapiens	1.34685	-0.708419	+
Q9H2X9	Solute carrier family 12 member 5	SLC12A5	Homo sapiens	1.14982	-0.404509
Q9H3Q1	Cdc42 effector protein 4	CDC42EP4	Homo sapiens	0.196137	0.334143
Q9H444	Charged multivesicular body protein 4b	CHMP4B	Homo sapiens	0.146507	0.183699
Q9H4G0	Band 4.1-like protein 1	EPB41L1	Homo sapiens	0.886031	-2.36792
Q9H8W4	Pleckstrin homology domain-containing family F member 2	PLEKHF2	Homo sapiens	2.06289	2.03519	+
Q9HCB6	Spondin-1	SPON1	Homo sapiens	0.731059	1.20298
Q9HCY8	Protein S100-A14	S100A14	Homo sapiens	0.195996	0.247786
Q9MYT8	ATP synthase subunit e, mitochondrial	ATP5ME	Sus scrofa	0.187376	0.0867488
Q9MZ16	Voltage-dependent anion-selective channel protein 1	VDAC1	Sus scrofa	1.03609	-1.48808
Q9N0F1	Dihydrolipoyllysine-residue succinyltransferase component of 2-oxoglutarate dehydrogenase complex, mitochondrial	DLST	Sus scrofa	0.736715	1.87067
Q9NP72	Ras-related protein Rab-18	RAB18	Homo sapiens	1.217	1.1594
Q9NP97	Dynein light chain roadblock-type 1	DYNLRB1	Homo sapiens	0.249939	0.145564
Q9NPA8	Transcription and mRNA export factor ENY2	ENY2	Homo sapiens	0.23032	0.206338
Q9NQG5	Regulation of nuclear pre-mRNA domain-containing protein 1B	RPRD1B	Homo sapiens	0.528369	1.08925
Q9NSB8	Homer protein homolog 2	HOMER2	Homo sapiens	0.289471	0.42119
Q9NSC5	Homer protein homolog 3	HOMER3	Homo sapiens	0.337422	0.272357
Q9NSD9	Phenylalanine--tRNA ligase beta subunit	FARSB	Homo sapiens	0.0603249	-0.0256545
Q9NUP9	Protein lin-7 homolog C	LIN7C	Homo sapiens	0.223683	-0.183196
Q9NW08	DNA-directed RNA polymerase III subunit RPC2	POLR3B	Homo sapiens	0.487894	-0.903623
Q9NWH9	SAFB-like transcription modulator	SLTM	Homo sapiens	0.859337	0.696444
Q9NWU5	39S ribosomal protein L22, mitochondrial	MRPL22	Homo sapiens	0.0949234	0.15993
Q9NX20	39S ribosomal protein L16, mitochondrial	MRPL16	Homo sapiens	0.245926	-0.262008
Q9NX63	MICOS complex subunit MIC19	CHCHD3	Homo sapiens	0.22596	-0.243443
Q9NY12	H/ACA ribonucleoprotein complex subunit 1	GAR1	Homo sapiens	0.703155	0.548785
Q9NYL9	Tropomodulin-3	TMOD3	Homo sapiens	0.490115	0.44809
Q9NZ45	CDGSH iron-sulfur domain-containing protein 1	CISD1	Homo sapiens	0.342565	0.402847
Q9NZR1	Tropomodulin-2	TMOD2	Homo sapiens	0.644779	0.937869
Q9NZY2	Putative uncharacterized protein FAM30A	FAM30A	Homo sapiens	2.0451	2.33382	+
Q9TSV6	V-type proton ATPase subunit G 2	ATP6V1G2	Sus scrofa	0.138557	-0.0977516
Q9TSX9	Peroxiredoxin-6	PRDX6	Sus scrofa	1.29636	3.49035
Q9TVC1	V-type proton ATPase subunit H	ATP6V1H	Sus scrofa	0.474131	1.683
Q9UBD9	Cardiotrophin-like cytokine factor 1	CLCF1	Homo sapiens	0.399287	-0.760817
Q9UBQ0	Vacuolar protein sorting-associated protein 29	VPS29	Homo sapiens	0.0374937	0.0359704
Q9UBS4	DnaJ homolog subfamily B member 11	DNAJB11	Homo sapiens	1.12428	1.16504
Q9UDT6	CAP-Gly domain-containing linker protein 2	CLIP2	Homo sapiens	0.177852	-0.680298
Q9UDY2	Tight junction protein ZO-2	TJP2	Homo sapiens	0.0470501	-0.109286
Q9UI09	NADH dehydrogenase [ubiquinone] 1 alpha subcomplex subunit 12	NDUFA12	Homo sapiens	0.686163	-2.05783
Q9UJC5	SH3 domain-binding glutamic acid-rich-like protein 2	SH3BGRL2	Homo sapiens	0.657206	-0.259583
Q9ULH1	Arf-GAP with SH3 domain, ANK repeat and PH domain-containing protein 1	ASAP1	Homo sapiens	0.75256	0.660942
Q9ULP0	Protein NDRG4	NDRG4	Homo sapiens	0.358503	-0.804383
Q9UMS4	Pre-mRNA-processing factor 19	PRPF19	Homo sapiens	0.594487	0.589648
Q9UNM6	26S proteasome non-ATPase regulatory subunit 13	PSMD13	Homo sapiens	0.292755	0.858887
Q9UNQ2	Probable dimethyladenosine transferase	DIMT1	Homo sapiens	0.467878	-0.402602
Q9UNX3	60S ribosomal protein L26-like 1	RPL26L1	Homo sapiens	0.614608	-0.261113
Q9UPN3	Microtubule-actin cross-linking factor 1, isoforms 1/2/3/5	MACF1	Homo sapiens	0.0325644	0.0794926
Q9UPY8	Microtubule-associated protein RP/EB family member 3	MAPRE3	Homo sapiens	0.0079051	-0.00687154
Q9UQ80	Proliferation-associated protein 2G4	PA2G4	Homo sapiens	0.91879	3.2382
Q9Y224	RNA transcription, translation and transport factor protein	RTRAF	Homo sapiens	0.103204	0.050909
Q9Y230	RuvB-like 2	RUVBL2	Homo sapiens	0.431237	0.673302
Q9Y265	RuvB-like 1	RUVBL1	Homo sapiens	0.527284	0.924725
Q9Y285	Phenylalanine--tRNA ligase alpha subunit	FARSA	Homo sapiens	0.0922287	-0.342986
Q9Y295	Developmentally-regulated GTP-binding protein 1	DRG1	Homo sapiens	0.49248	1.17841
Q9Y296	Trafficking protein particle complex subunit 4	TRAPPC4	Homo sapiens	2.33448	1.4735	+
Q9Y2A7	Nck-associated protein 1	NCKAP1	Homo sapiens	1.27321	2.11193
Q9Y2E4	Disco-interacting protein 2 homolog C	DIP2C	Homo sapiens	1.15172	-2.03359
Q9Y2J2	Band 4.1-like protein 3	EPB41L3	Homo sapiens	0.723031	0.748589
Q9Y2R9	28S ribosomal protein S7, mitochondrial	MRPS7	Homo sapiens	0.0463681	-0.103613
Q9Y2W1	Thyroid hormone receptor-associated protein 3	THRAP3	Homo sapiens	0.401316	0.643321
Q9Y2W2	WW domain-binding protein 11	WBP11	Homo sapiens	0.137531	-0.213133
Q9Y333	U6 snRNA-associated Sm-like protein LSm2	LSM2	Homo sapiens	0.866246	-1.00597
Q9Y383	Putative RNA-binding protein Luc7-like 2	LUC7L2	Homo sapiens	0.228669	0.280112
Q9Y3B4	Splicing factor 3B subunit 6	SF3B6	Homo sapiens	0.473078	0.237217
Q9Y3B7	39S ribosomal protein L11, mitochondrial	MRPL11	Homo sapiens	0.712193	0.848718
Q9Y3C1	Nucleolar protein 16	NOP16	Homo sapiens	0.507878	0.73414
Q9Y3D6	Mitochondrial fission 1 protein	FIS1	Homo sapiens	2.65601	-0.905011	+
Q9Y3E1	Hepatoma-derived growth factor-related protein 3	HDGFL3	Homo sapiens	0.0143594	-0.0273336
Q9Y3U8	60S ribosomal protein L36	RPL36	Homo sapiens	1.10087	0.762042
Q9Y3Y2	Chromatin target of PRMT1 protein	CHTOP	Homo sapiens	0
Q9Y4G6	Talin-2	TLN2	Homo sapiens	0.23641	-0.466909
Q9Y4L1	Hypoxia up-regulated protein 1	HYOU1	Homo sapiens	1.25106	1.89038
Q9Y5K8	V-type proton ATPase subunit D	ATP6V1D	Homo sapiens	0.864579	0.343459
Q9Y5S9	RNA-binding protein 8A	RBM8A	Homo sapiens	1.37072	1.76608	+
Q9Y5V0	Zinc finger protein 706	ZNF706	Homo sapiens	0.79365	1.10559
Q9Y657	Spindlin-1	SPIN1	Homo sapiens	1.69205	0.891745	+
Q9Y6A4	Cilia- and flagella-associated protein 20	CFAP20	Homo sapiens	1.16736	1.03159
Q9Y6G9	Cytoplasmic dynein 1 light intermediate chain 1	DYNC1LI1	Homo sapiens	0.354849	0.578579
Q9Y6I3	Epsin-1	EPN1	Homo sapiens	0.126241	-0.14562
Q9Y6N5	Sulfide:quinone oxidoreductase, mitochondrial	SQOR	Homo sapiens	0.908217	1.43544
