# Supplementary material for: Regulation of the HTRA2 Protease Activity by an Inhibitory Antibody-Derived Peptide Ligand and the Influence on HTRA2-Specific Protein Interaction Networks in Retinal Tissues
Source: Biomedicines. 2021 Aug 13;9(8):1013. doi: 10.3390/biomedicines9081013 (PMC8427973; doi:10.3390/biomedicines9081013)
Supplement: Supplementary file 1 [file biomedicines-09-01013-s001.zip › biomedicines-1292337-supplementary/File S3.xlsx]

## Sheet: DAVID - GOTERM_MF
Category	Term	Count	%	P-Value	Genes	List Total	Pop Hits	Pop Total	Fold Enrichment	Bonferroni	Benjamini	FDR
GOTERM_MF_DIRECT	GO:0005200~structural constituent of cytoskeleton	4	7.69231	0.00376267	TUBB8, TUBA1C, ANK2, SPTBN1	49	110	16881	12.5276	0.429759	0.323552	0.323552
GOTERM_MF_DIRECT	GO:0003924~GTPase activity	5	9.61538	0.00434298	CDC42, TUBB8, TUBA1C, EIF2S3, GNL1	49	234	16881	7.36133	0.477177	0.323552	0.323552
GOTERM_MF_DIRECT	GO:0008565~protein transporter activity	3	5.76923	0.017832	TIMM13, AP3D1, AP2A1	49	72	16881	14.3546	0.931502	0.76414	0.76414
GOTERM_MF_DIRECT	GO:0005525~GTP binding	5	9.61538	0.0233651	CDC42, TUBB8, TUBA1C, EIF2S3, GNL1	49	384	16881	4.48581	0.970481	0.76414	0.76414
GOTERM_MF_DIRECT	GO:0005515~protein binding	33	63.4615	0.0286956	NCKAP1, GDI1, SHMT2, HTRA2, AP2A1, FGF2, NAPG, SNX3, CDC42, PPP2CB, TUBA1C, PGRMC1, PDZD11, FTH1, POLR2E, FLNA, SPTBN1, MCTS1, SEC13, PTGES3, ANK2, PLRG1, GTF2F2, SFRP1, EIF2S3, PACS1, PSMC1, DNAJA3, AGPS, UBE2N, HAGH, UBE2V1, COPE	49	8785	16881	1.29412	0.98694	0.76414	0.76414
GOTERM_MF_DIRECT	GO:0051082~unfolded protein binding	3	5.76923	0.0390769	DNAJA3, PTGES3, HTRA2	49	110	16881	9.39573	0.997366	0.76414	0.76414
GOTERM_MF_DIRECT	GO:0044822~poly(A) RNA binding	8	15.3846	0.0391719	CS, CSTB, MRPL2, PSMC1, UBE2N, FLNA, SPTBN1, RPS12	49	1129	16881	2.44117	0.997405	0.76414	0.76414
GOTERM_MF_DIRECT	GO:0044325~ion channel binding	3	5.76923	0.0410277	PACS1, FLNA, ANK2	49	113	16881	9.14629	0.998054	0.76414	0.76414
GOTERM_MF_DIRECT	GO:0051020~GTPase binding	2	3.84615	0.0714114	FLNA, SPTBN1	49	26	16881	26.5008	0.999984	1	1
GOTERM_MF_DIRECT	GO:0019901~protein kinase binding	4	7.69231	0.091104	CDC42, DNAJA3, AP2A1, ANK2	49	376	16881	3.665	0.999999	1	1
GOTERM_MF_DIRECT	GO:0008022~protein C-terminus binding	3	5.76923	0.0945273	PPP2CB, PDZD11, AP2A1	49	182	16881	5.67874	1	1	1
GOTERM_MF_DIRECT	GO:0061630~ubiquitin protein ligase activity	3	5.76923	0.0989357	CDC42, UBE2N, UBE2V1	49	187	16881	5.5269	1	1	1

## Sheet: DAVID - GOTERM_CC
Category	Term	Count	%	P-Value	Genes	List Total	Pop Hits	Pop Total	Fold Enrichment	Bonferroni	Benjamini
GOTERM_CC_DIRECT	GO:0005829~cytosol	28	53.8462	7.08411e-09	NCKAP1, GDI1, GLO1, HTRA2, AP2A1, SNX3, CDC42, PPP2CB, PDZD11, FTH1, POLR2E, FLNA, SPTBN1, RPS12, SEC13, PTGES3, ANK2, SFRP1, EIF2S3, PACS1, PPA1, PSMC1, DNAJA3, UBE2N, HAGH, UBE2V1, COPE	50	3315	18224	3.07856	1.11929e-06	1.11929e-06
GOTERM_CC_DIRECT	GO:0070062~extracellular exosome	25	48.0769	3.63999e-08	CSTB, NCKAP1, SHMT2, GLO1, NAPG, SNX3, CDC42, TUBB8, PPP2CB, PGRMC1, FTH1, POTEE, FLNA, SPTBN1, SEC13, PTGES3, CS, SFRP1, EIF2S3, PPA1, UBE2N, HYOU1, HAGH, UBE2V1	50	2811	18224	3.24155	5.75116e-06	2.87559e-06
GOTERM_CC_DIRECT	GO:0005759~mitochondrial matrix	6	11.5385	0.00180162	CS, AUH, SHMT2, DNAJA3, HAGH, ME2	50	327	18224	6.68771	0.24792	0.0948851
GOTERM_CC_DIRECT	GO:0005730~nucleolus	8	15.3846	0.00760311	CSTB, PGRMC1, AGPS, TIMM13, UBE2N, FLNA, PLRG1, SPTBN1	50	857	18224	3.40238	0.700572	0.186936
GOTERM_CC_DIRECT	GO:0043209~myelin sheath	4	7.69231	0.00791739	CDC42, GDI1, SYN2, NAPG	50	152	18224	9.59158	0.715188	0.186936
GOTERM_CC_DIRECT	GO:0035370~UBC13-UEV1A complex	2	3.84615	0.00804506	UBE2N, UBE2V1	50	3	18224	242.987	0.720921	0.186936
GOTERM_CC_DIRECT	GO:0005739~mitochondrion	10	19.2308	0.00828199	CS, AUH, SHMT2, DNAJA3, FTH1, AGPS, TIMM13, HTRA2, ME2, NAPG	50	1331	18224	2.73839	0.731258	0.186936
GOTERM_CC_DIRECT	GO:0005737~cytoplasm	23	44.2308	0.0111737	MCTS1, CSTB, GDI1, SHMT2, PTGES3, GLO1, FGF2, CDC42, TUBB8, SNX3, PPP2CB, TUBA1C, EIF2S3, PPA1, PSMC1, DNAJA3, FTH1, UBE2N, FLNA, UBE2V1, HAGH, DTD1, SPTBN1	50	5222	18224	1.60533	0.830581	0.220681
GOTERM_CC_DIRECT	GO:0031430~M band	2	3.84615	0.0600817	ANK2, SPTBN1	50	23	18224	31.6939	0.999944	1
GOTERM_CC_DIRECT	GO:0016020~membrane	11	21.1538	0.064958	CDC42, PGRMC1, PSMC1, AGPS, AP3D1, HTRA2, FLNA, AP2A1, HYOU1, ME2, RPS12	50	2200	18224	1.8224	0.999975	1
GOTERM_CC_DIRECT	GO:0005911~cell-cell junction	3	5.76923	0.0780809	CDC42, PDZD11, FLNA	50	172	18224	6.35721	0.999997	1
GOTERM_CC_DIRECT	GO:0016323~basolateral plasma membrane	3	5.76923	0.0844029	PDZD11, AP2A1, ANK2	50	180	18224	6.07467	0.999999	1
GOTERM_CC_DIRECT	GO:0005925~focal adhesion	4	7.69231	0.0877201	CDC42, NCKAP1, FLNA, HYOU1	50	391	18224	3.7287	0.999999	1
GOTERM_CC_DIRECT	GO:0043234~protein complex	4	7.69231	0.0988153	GDI1, UBE2N, UBE2V1, SPTBN1	50	412	18224	3.53864	1	1

## Sheet: DAVID - GOTERM_BP
Category	Term	Count	%	PValue	Genes	List Total	Pop Hits	Pop Total	Fold Enrichment	Bonferroni	Benjamini	FDR
GOTERM_BP_DIRECT	GO:0006090~pyruvate metabolic process	3	5.76923	0.00178205	GLO1, HAGH, ME2	49	22	16792	46.731	0.627066	0.688215	0.688215
GOTERM_BP_DIRECT	GO:0072661~protein targeting to plasma membrane	3	5.76923	0.00248902	PACS1, ANK2, SPTBN1	49	26	16792	39.5416	0.747955	0.688215	0.688215
GOTERM_BP_DIRECT	GO:0050821~protein stabilization	4	7.69231	0.00688902	DNAJA3, FLNA, ANK2, NAPG	49	136	16792	10.0792	0.978134	1	1
GOTERM_BP_DIRECT	GO:0021762~substantia nigra development	3	5.76923	0.00863796	CDC42, POTEE, FGF2	49	49	16792	20.9813	0.99175	1	1
GOTERM_BP_DIRECT	GO:0006888~ER to Golgi vesicle-mediated transport	4	7.69231	0.0107316	HYOU1, ANK2, COPE, SPTBN1	49	160	16792	8.56735	0.997437	1	1
GOTERM_BP_DIRECT	GO:0035019~somatic stem cell population maintenance	3	5.76923	0.0148421	SFRP1, POLR2E, FGF2	49	65	16792	15.8166	0.999744	1	1
GOTERM_BP_DIRECT	GO:0006282~regulation of DNA repair	2	3.84615	0.0198423	UBE2N, UBE2V1	49	7	16792	97.9125	0.999985	1	1
GOTERM_BP_DIRECT	GO:0008543~fibroblast growth factor receptor signaling pathway	3	5.76923	0.0229817	POLR2E, GTF2F2, FGF2	49	82	16792	12.5376	0.999997	1	1
GOTERM_BP_DIRECT	GO:0060071~Wnt signaling pathway, planar cell polarity pathway	3	5.76923	0.0284512	CDC42, PSMC1, AP2A1	49	92	16792	11.1748	1	1	1
GOTERM_BP_DIRECT	GO:0006886~intracellular protein transport	4	7.69231	0.0298195	SEC13, AP3D1, AP2A1, NAPG	49	236	16792	5.80837	1	1	1
GOTERM_BP_DIRECT	GO:0002223~stimulatory C-type lectin receptor signaling pathway	3	5.76923	0.0362545	PSMC1, UBE2N, UBE2V1	49	105	16792	9.79125	1	1	1
GOTERM_BP_DIRECT	GO:0006301~postreplication repair	2	3.84615	0.0420473	UBE2N, UBE2V1	49	15	16792	45.6925	1	1	1
GOTERM_BP_DIRECT	GO:0033365~protein localization to organelle	2	3.84615	0.0447881	AP3D1, ANK2	49	16	16792	42.8367	1	1	1
GOTERM_BP_DIRECT	GO:0090263~positive regulation of canonical Wnt signaling pathway	3	5.76923	0.0461539	SFRP1, PSMC1, FGF2	49	120	16792	8.56735	1	1	1
GOTERM_BP_DIRECT	GO:0034394~protein localization to cell surface	2	3.84615	0.0610721	FLNA, ANK2	49	22	16792	31.154	1	1	1
GOTERM_BP_DIRECT	GO:0001731~formation of translation preinitiation complex	2	3.84615	0.0637596	MCTS1, EIF2S3	49	23	16792	29.7995	1	1	1
GOTERM_BP_DIRECT	GO:0050852~T cell receptor signaling pathway	3	5.76923	0.0668946	PSMC1, UBE2N, UBE2V1	49	148	16792	6.9465	1	1	1
GOTERM_BP_DIRECT	GO:0070423~nucleotide-binding oligomerization domain containing signaling pathway	2	3.84615	0.0691119	UBE2N, UBE2V1	49	25	16792	27.4155	1	1	1
GOTERM_BP_DIRECT	GO:0006891~intra-Golgi vesicle-mediated transport	2	3.84615	0.0744343	COPE, NAPG	49	27	16792	25.3847	1	1	1
GOTERM_BP_DIRECT	GO:0050690~regulation of defense response to virus by virus	2	3.84615	0.0770843	PACS1, AP2A1	49	28	16792	24.4781	1	1	1
GOTERM_BP_DIRECT	GO:0043123~positive regulation of I-kappaB kinase/NF-kappaB signaling	3	5.76923	0.0774	UBE2N, FLNA, UBE2V1	49	161	16792	6.3856	1	1	1
GOTERM_BP_DIRECT	GO:0007010~cytoskeleton organization	3	5.76923	0.0774	TUBA1C, ANK2, SPTBN1	49	161	16792	6.3856	1	1	1
GOTERM_BP_DIRECT	GO:0050434~positive regulation of viral transcription	2	3.84615	0.0797268	POLR2E, GTF2F2	49	29	16792	23.6341	1	1	1
GOTERM_BP_DIRECT	GO:0043552~positive regulation of phosphatidylinositol 3-kinase activity	2	3.84615	0.0849897	CDC42, FGF2	49	31	16792	22.1093	1	1	1
GOTERM_BP_DIRECT	GO:0045765~regulation of angiogenesis	2	3.84615	0.0849897	SFRP1, FGF2	49	31	16792	22.1093	1	1	1
GOTERM_BP_DIRECT	GO:0048147~negative regulation of fibroblast proliferation	2	3.84615	0.0849897	SFRP1, FTH1	49	31	16792	22.1093	1	1	1
GOTERM_BP_DIRECT	GO:1900026~positive regulation of substrate adhesion-dependent cell spreading	2	3.84615	0.0876101	CDC42, FLNA	49	32	16792	21.4184	1	1	1
GOTERM_BP_DIRECT	GO:0042177~negative regulation of protein catabolic process	2	3.84615	0.0876101	SNX3, FLNA	49	32	16792	21.4184	1	1	1
GOTERM_BP_DIRECT	GO:0006370~7-methylguanosine mRNA capping	2	3.84615	0.0902232	POLR2E, GTF2F2	49	33	16792	20.7693	1	1	1
GOTERM_BP_DIRECT	GO:0038095~Fc-epsilon receptor signaling pathway	3	5.76923	0.0918608	PSMC1, UBE2N, UBE2V1	49	178	16792	5.77574	1	1	1
GOTERM_BP_DIRECT	GO:0042059~negative regulation of epidermal growth factor receptor signaling pathway	2	3.84615	0.0980184	CDC42, AP2A1	49	36	16792	19.0385	1	1	1
GOTERM_BP_DIRECT	GO:0007017~microtubule-based process	2	3.84615	0.0980184	TUBB8, TUBA1C	49	36	16792	19.0385	1	1	1

## Sheet: Metascape - Annotation
Input ID	Gene ID	Type	Tax ID	Homologene Gene ID	Homologene Gene Tax ID	Gene Symbol	Description	Biological Process (GO)	Protein Function (Protein Atlas)	Subcellular Location (Protein Atlas)	Drug (DrugBank)	Canonical Pathways_x000D_	Hallmark Gene Sets_x000D_	R-HSA-199977 ER to Golgi Anterograde Transp	GO:0072657 protein localization to membra	R-HSA-9646399 Aggrephagy	R-HSA-71406 Pyruvate metabolism and Citric	R-HSA-8851708 Signaling by FGFR2 IIIa TM	R-HSA-162906 HIV Infection	M16801 SIG REGULATION OF THE ACTIN CY	R-HSA-9006934 Signaling by Receptor Tyrosine	GO:0006605 protein targeting	GO:0051668 localization within membrane	GO:0009408 response to heat	GO:0043043 peptide biosynthetic process	GO:0006892 post-Golgi vesicle-mediated tr	GO:1901214 regulation of neuron death	GO:0022411 cellular component disassembly	GO:0006520 cellular amino acid metabolic
ANK2	287	symbol	H. sapiens	287	H. sapiens	ANK2	ankyrin 2	GO:0010881 regulation of cardiac muscle contraction by regulation of the release of sequestered calcium ion;GO:0098907 regulation of SA node cell action potential;GO:0010880 regulation of release of sequestered calcium ion into cytosol by sarcoplasmic reticulum	Transporters/Accessory Factors Involved in Transport	Plasma membrane(Supported)				1	1	0	0	0	0	1	0	0	0	0	0	1	0	0	0
AP2A1	160	symbol	H. sapiens	160	H. sapiens	AP2A1	adaptor related protein complex 2 subunit alpha 1	GO:1900126 negative regulation of hyaluronan biosynthetic process;GO:1900125 regulation of hyaluronan biosynthetic process;GO:0030213 hyaluronan biosynthetic process		Vesicles(Supported)		(M243)PID ARF 3PATHWAY		1	0	0	1	0	1	1	1	0	0	0	0	1	0	0	0
AP3D1	8943	symbol	H. sapiens	8943	H. sapiens	AP3D1	adaptor related protein complex 3 subunit delta 1	GO:0051138 positive regulation of NK T cell differentiation;GO:0061088 regulation of sequestering of zinc ion;GO:0051136 regulation of NK T cell differentiation		Cytosol(Approved)				1	1	0	0	0	1	0	0	1	1	0	0	1	0	0	0
CS	1431	symbol	H. sapiens	1431	H. sapiens	CS	citrate synthase	GO:0006099 tricarboxylic acid cycle;GO:0006101 citrate metabolic process;GO:0072350 tricarboxylic acid metabolic process	Citric acid cycle related proteins;Enzymes/ENZYME proteins/Transferases	Mitochondria(Enhanced)	Trifluoroacetonyl Coenzyme A (Poly(a) rna binding);Coenzyme A (Poly(a) rna binding);Oxaloacetate Ion (Poly(a) rna binding);Alpha-Fluoro-Carboxymethyldethia Coenzyme a Complex (Poly(a) rna binding);Malate Ion (Poly(a) rna binding);Nitromethyldethia Coenzyme A (Poly(a) rna binding);Citric Acid (Poly(a) rna binding)		(M5905)HALLMARK ADIPOGENESIS; (M5936)HALLMARK OXIDATIVE PHOSPHORYLATION	0	0	0	1	0	0	0	0	1	0	0	0	0	0	0	0
DNAJA3	9093	symbol	H. sapiens	9093	H. sapiens	DNAJA3	DnaJ heat shock protein family (Hsp40) member A3	GO:0006924 activation-induced cell death of T cells;GO:0071340 skeletal muscle acetylcholine-gated channel clustering;GO:0006264 mitochondrial DNA replication		Mitochondria(Supported)		(M187)PID TRKR PATHWAY		0	1	0	0	0	0	0	1	0	1	1	0	0	1	0	0
DTD1	92675	symbol	H. sapiens	92675	H. sapiens	DTD1	D-aminoacyl-tRNA deacylase 1	GO:0106074 aminoacyl-tRNA metabolism involved in translational fidelity;GO:0006450 regulation of translational fidelity;GO:0006399 tRNA metabolic process		Cytosol;Nucleoli(Uncertain)				0	0	0	0	0	0	0	0	0	0	0	0	0	0	0	0
EIF2S3	1968	symbol	H. sapiens	1968	H. sapiens	EIF2S3	eukaryotic translation initiation factor 2 subunit gamma	GO:0045903 positive regulation of translational fidelity;GO:0001731 formation of translation preinitiation complex;GO:0002183 cytoplasmic translational initiation			Guanosine-5'-Diphosphate (Translation initiation factor activity)		(M5941)HALLMARK UV RESPONSE UP	1	0	0	0	0	0	0	0	0	0	0	1	0	0	0	0
FAM30A	9834	symbol	H. sapiens	9834	H. sapiens	FAM30A	family with sequence similarity 30 member A							0	0	0	0	0	0	0	0	0	0	0	0	0	0	0	0
FLNA	2316	symbol	H. sapiens	2316	H. sapiens	FLNA	filamin A	GO:1905000 regulation of membrane repolarization during atrial cardiac muscle cell action potential;GO:0098914 membrane repolarization during atrial cardiac muscle cell action potential;GO:0098910 regulation of atrial cardiac muscle cell action potential	Transporters/Accessory Factors Involved in Transport	Actin filaments;Cytosol;Plasma membrane(Enhanced)		(M23)PID WNT NONCANONICAL PATHWAY; (M16801)SIG REGULATION OF THE ACTIN CYTOSKELETON BY RHO GTPASES; (M34)PID TCR PATHWAY	(M5893)HALLMARK MITOTIC SPINDLE; (M5930)HALLMARK EPITHELIAL MESENCHYMAL TRANSITION; (M5950)HALLMARK ALLOGRAFT REJECTION	1	1	1	0	0	0	1	0	1	1	0	0	0	0	0	0
GNL1	2794	symbol	H. sapiens	2794	H. sapiens	GNL1	G protein nucleolar 1 (putative)	GO:0002456 T cell mediated immunity;GO:0002449 lymphocyte mediated immunity;GO:0002460 adaptive immune response based on somatic recombination of immune receptors built from immunoglobulin superfamily domains		Vesicles(Supported)				0	0	0	0	0	0	0	0	0	0	0	0	0	0	0	0
HAGH	3029	symbol	H. sapiens	3029	H. sapiens	HAGH	hydroxyacylglutathione hydrolase	GO:0019243 methylglyoxal catabolic process to D-lactate via S-lactoyl-glutathione;GO:0061727 methylglyoxal catabolic process to lactate;GO:0051596 methylglyoxal catabolic process	Enzymes/ENZYME proteins/Hydrolases		Glutathione (Metal ion binding);S-(N-Hydroxy-N-Bromophenylcarbamoyl)Glutathione (Metal ion binding)	(M19)PID P73PATHWAY	(M5945)HALLMARK HEME METABOLISM	0	0	0	1	0	0	0	0	0	0	0	1	0	0	0	0
HYOU1	10525	symbol	H. sapiens	10525	H. sapiens	HYOU1	hypoxia up-regulated 1	GO:1903382 negative regulation of endoplasmic reticulum stress-induced neuron intrinsic apoptotic signaling pathway;GO:1903381 regulation of endoplasmic reticulum stress-induced neuron intrinsic apoptotic signaling pathway;GO:1903298 negative regulation of hypoxia-induced intrinsic apoptotic signaling pathway					(M5922)HALLMARK UNFOLDED PROTEIN RESPONSE	1	0	1	0	0	0	0	0	0	0	0	0	0	1	0	0
ME2	4200	symbol	H. sapiens	4200	H. sapiens	ME2	malic enzyme 2	GO:1902031 regulation of NADP metabolic process;GO:0006108 malate metabolic process;GO:0006739 NADP metabolic process	Enzymes/ENZYME proteins/Oxidoreductases	Mitochondria(Enhanced)	NADH (Oxaloacetate decarboxylase activity);Fumarate (Oxaloacetate decarboxylase activity);Malate Ion (Oxaloacetate decarboxylase activity);Alpha-Ketomalonic Acid (Oxaloacetate decarboxylase activity);Tartronate (Oxaloacetate decarboxylase activity)		(M5937)HALLMARK GLYCOLYSIS	0	0	0	1	0	0	0	0	0	0	0	0	0	0	0	0
NCKAP1	10787	symbol	H. sapiens	10787	H. sapiens	NCKAP1	NCK associated protein 1	GO:2000601 positive regulation of Arp2/3 complex-mediated actin nucleation;GO:0051127 positive regulation of actin nucleation;GO:0034315 regulation of Arp2/3 complex-mediated actin nucleation		Cytosol(Approved)		(M156)PID ECADHERIN NASCENT AJ PATHWAY; (M232)PID ECADHERIN STABILIZATION PATHWAY; (M278)PID RAC1 PATHWAY		1	0	0	0	0	0	1	1	0	0	0	0	0	0	0	0
PACS1	55690	symbol	H. sapiens	55690	H. sapiens	PACS1	phosphofurin acidic cluster sorting protein 1	GO:0050690 regulation of defense response to virus by virus;GO:0034067 protein localization to Golgi apparatus;GO:0072659 protein localization to plasma membrane		Cytosol;Microtubules(Approved)				0	1	0	0	0	1	0	0	0	0	0	0	0	0	0	0
POTEE	445582	symbol	H. sapiens	445582	H. sapiens	POTEE	POTE ankyrin domain family member E	GO:0021762 substantia nigra development;GO:0001895 retina homeostasis;GO:0030901 midbrain development						0	0	0	0	0	0	1	0	0	0	0	0	0	0	0	0
PPP2CB	5516	symbol	H. sapiens	5516	H. sapiens	PPP2CB	protein phosphatase 2 catalytic subunit beta	GO:1904528 positive regulation of microtubule binding;GO:1904526 regulation of microtubule binding;GO:0035970 peptidyl-threonine dephosphorylation	Enzymes/ENZYME proteins/Hydrolases	Nucleoplasm(Supported)	Vitamin E (Protein serine/threonine phosphatase activity)	(M286)PID TGFBR PATHWAY	(M5921)HALLMARK COMPLEMENT; (M5937)HALLMARK GLYCOLYSIS	1	0	1	0	1	1	1	1	0	0	0	0	0	0	0	0
PSMC1	5700	symbol	H. sapiens	5700	H. sapiens	PSMC1	proteasome 26S subunit, ATPase 1	GO:0002223 stimulatory C-type lectin receptor signaling pathway;GO:0002479 antigen processing and presentation of exogenous peptide antigen via MHC class I, TAP-dependent;GO:0002220 innate immune response activating cell surface receptor signaling pathway		Cytosol;Nucleoplasm(Enhanced)				1	0	1	1	1	1	1	1	0	0	0	0	0	1	0	1
RPS12	6206	symbol	H. sapiens	6206	H. sapiens	RPS12	ribosomal protein S12	GO:0006614 SRP-dependent cotranslational protein targeting to membrane;GO:0006613 cotranslational protein targeting to membrane;GO:0000184 nuclear-transcribed mRNA catabolic process, nonsense-mediated decay	Ribosomal proteins	Cytosol(Supported)Golgi apparatus;Vesicles(Approved)			(M5939)HALLMARK P53 PATHWAY	1	1	0	0	1	0	0	0	1	0	0	1	0	0	0	0
SEC13	6396	symbol	H. sapiens	6396	H. sapiens	SEC13	SEC13 homolog, nuclear pore and COPII coat complex component	GO:0006409 tRNA export from nucleus;GO:0006110 regulation of glycolytic process;GO:0071431 tRNA-containing ribonucleoprotein complex export from nucleus	Transporters/Transporter channels and pores	Nucleoplasm;Vesicles(Supported)				1	0	1	1	1	1	0	0	0	1	1	0	0	0	0	0
SHMT2	6472	symbol	H. sapiens	6472	H. sapiens	SHMT2	serine hydroxymethyltransferase 2	GO:0019264 glycine biosynthetic process from serine;GO:0006565 L-serine catabolic process;GO:0006564 L-serine biosynthetic process	Enzymes/ENZYME proteins/Transferases	Microtubules;Mitochondria(Enhanced)	Pyridoxal Phosphate (Pyridoxal phosphate binding);Tetrahydrofolic acid (Pyridoxal phosphate binding);Glycine (Pyridoxal phosphate binding)		(M5924)HALLMARK MTORC1 SIGNALING; (M5934)HALLMARK XENOBIOTIC METABOLISM	0	0	0	1	0	0	0	0	0	0	0	1	0	0	0	1
SPTBN1	6711	symbol	H. sapiens	6711	H. sapiens	SPTBN1	spectrin beta, non-erythrocytic 1	GO:1900042 positive regulation of interleukin-2 secretion;GO:1900040 regulation of interleukin-2 secretion;GO:0051693 actin filament capping		Golgi apparatus(Approved)	Calcium (Structural constituent of cytoskeleton);D-Myo-Inositol-1,4,5-Triphosphate (Structural constituent of cytoskeleton)	(M286)PID TGFBR PATHWAY	(M5896)HALLMARK TGF BETA SIGNALING; (M5893)HALLMARK MITOTIC SPINDLE	1	1	0	0	0	0	1	1	1	0	0	0	1	0	1	0
SYN2	6854	symbol	H. sapiens	6854	H. sapiens	SYN2	synapsin II	GO:0097091 synaptic vesicle clustering;GO:0017156 calcium ion regulated exocytosis;GO:0007269 neurotransmitter secretion		Nucleoplasm(Approved)				1	0	0	0	0	0	0	0	0	0	0	0	0	0	0	0
COPE	11316	symbol	H. sapiens	11316	H. sapiens	COPE	COPI coat complex subunit epsilon	GO:0006891 intra-Golgi vesicle-mediated transport;GO:0006890 retrograde vesicle-mediated transport, Golgi to ER;GO:0006888 ER to Golgi vesicle-mediated transport		Golgi apparatus(Enhanced)			(M5910)HALLMARK PROTEIN SECRETION	1	0	0	0	0	0	0	0	0	0	0	0	0	0	0	0
GTF2F2	2963	symbol	H. sapiens	2963	H. sapiens	GTF2F2	general transcription factor IIF subunit 2	GO:0050434 positive regulation of viral transcription;GO:0046782 regulation of viral transcription;GO:0006370 7-methylguanosine mRNA capping	Enzymes/ENZYME proteins/Hydrolases	Microtubules;Nucleus(Supported)				0	0	0	0	1	1	1	1	0	0	0	0	0	0	0	0
PGRMC1	10857	symbol	H. sapiens	10857	H. sapiens	PGRMC1	progesterone receptor membrane component 1	GO:0043312 neutrophil degranulation;GO:0002283 neutrophil activation involved in immune response;GO:0042119 neutrophil activation		Endoplasmic reticulum;Nucleoli(Approved)	Dextromethorphan (Steroid binding);Nortriptyline (Steroid binding)		(M5934)HALLMARK XENOBIOTIC METABOLISM	0	0	0	0	0	0	0	0	0	0	0	0	0	0	0	0
PPA1	5464	symbol	H. sapiens	5464	H. sapiens	PPA1	inorganic pyrophosphatase 1	GO:0071344 diphosphate metabolic process;GO:0006418 tRNA aminoacylation for protein translation;GO:0043039 tRNA aminoacylation	Enzymes/ENZYME proteins/Hydrolases	Vesicles(Supported)			(M5924)HALLMARK MTORC1 SIGNALING	0	0	0	0	0	0	0	0	0	0	0	1	0	0	0	1
AGPS	8540	symbol	H. sapiens	8540	H. sapiens	AGPS	alkylglycerone phosphate synthase	GO:0008611 ether lipid biosynthetic process;GO:0046504 glycerol ether biosynthetic process;GO:0046485 ether lipid metabolic process	Enzymes/ENZYME proteins/Transferases	Peroxisomes(Enhanced)				0	0	0	0	0	0	0	0	1	0	0	0	0	0	0	0
AUH	549	symbol	H. sapiens	549	H. sapiens	AUH	AU RNA binding methylglutaconyl-CoA hydratase	GO:0006552 leucine catabolic process;GO:0006551 leucine metabolic process;GO:0009083 branched-chain amino acid catabolic process	Enzymes/ENZYME proteins/Lyases				(M5935)HALLMARK FATTY ACID METABOLISM	0	0	0	1	0	0	0	0	0	0	0	0	0	0	0	1
CSTB	1476	symbol	H. sapiens	1476	H. sapiens	CSTB	cystatin B	GO:0043312 neutrophil degranulation;GO:0002283 neutrophil activation involved in immune response;GO:0010951 negative regulation of endopeptidase activity	Transporters/Transporter channels and pores	Cytosol(Supported)Nucleoli(Approved)		(M3468)NABA ECM REGULATORS; (M5885)NABA MATRISOME ASSOCIATED; (M5889)NABA MATRISOME		0	0	0	0	0	0	0	0	0	0	0	0	0	0	0	0
GDI1	2664	symbol	H. sapiens	2664	H. sapiens	GDI1	GDP dissociation inhibitor 1	GO:0090315 negative regulation of protein targeting to membrane;GO:0045773 positive regulation of axon extension;GO:0050771 negative regulation of axonogenesis		Vesicles(Approved)		(M16801)SIG REGULATION OF THE ACTIN CYTOSKELETON BY RHO GTPASES; (M229)PID P38 ALPHA BETA DOWNSTREAM PATHWAY; (M5193)SIG CHEMOTAXIS		1	1	0	0	0	0	1	1	1	0	0	0	0	0	0	0
GLO1	2739	symbol	H. sapiens	2739	H. sapiens	GLO1	glyoxalase I	GO:0009438 methylglyoxal metabolic process;GO:0030316 osteoclast differentiation;GO:0002573 myeloid leukocyte differentiation	Enzymes/ENZYME proteins/Lyases	Cytosol;Nucleoplasm;Plasma membrane(Supported)	Glutathione (Zinc ion binding);Indomethacin (Zinc ion binding);S-P-Nitrobenzyloxycarbonylglutathione (Zinc ion binding);S-(N-Hydroxy-N-Iodophenylcarbamoyl)Glutathione (Zinc ion binding);Beta-Mercaptoethanol (Zinc ion binding);S-Benzyl-Glutathione (Zinc ion binding);S-Hexylglutathione (Zinc ion binding);methyl 4-(2,3-dihydroxy-5-methylphenoxy)-2-hydroxy-6-methylbenzoate (Zinc ion binding)		(M5926)HALLMARK MYC TARGETS V1	0	0	0	1	0	0	0	0	0	1	0	0	0	0	0	0
MCTS1	28985	symbol	H. sapiens	28985	H. sapiens	MCTS1	MCTS1 re-initiation and release factor	GO:0075522 IRES-dependent viral translational initiation;GO:0002188 translation reinitiation;GO:0019081 viral translation		Cytosol(Supported)Plasma membrane(Uncertain)				0	0	0	0	1	0	1	0	0	0	0	1	0	0	1	0
MRPL2	51069	symbol	H. sapiens	51069	H. sapiens	MRPL2	mitochondrial ribosomal protein L2	GO:0070126 mitochondrial translational termination;GO:0070125 mitochondrial translational elongation;GO:0006415 translational termination	Ribosomal proteins	Mitochondria;Nucleoplasm(Approved)				0	0	0	0	0	0	0	0	0	0	0	1	0	0	1	0
NAPG	8774	symbol	H. sapiens	8774	H. sapiens	NAPG	NSF attachment protein gamma	GO:0006891 intra-Golgi vesicle-mediated transport;GO:0050821 protein stabilization;GO:0061025 membrane fusion		Cytosol;Plasma membrane(Approved)			(M5910)HALLMARK PROTEIN SECRETION	1	1	0	0	0	0	0	0	0	0	0	0	0	0	0	0
PLRG1	5356	symbol	H. sapiens	5356	H. sapiens	PLRG1	pleiotropic regulator 1	GO:1900087 positive regulation of G1/S transition of mitotic cell cycle;GO:1902808 positive regulation of cell cycle G1/S phase transition;GO:1901992 positive regulation of mitotic cell cycle phase transition		Nuclear speckles(Enhanced)Nuclear membrane(Approved)				0	0	0	0	1	0	0	0	0	0	0	0	0	0	0	0
POLR2E	5434	symbol	H. sapiens	5434	H. sapiens	POLR2E	RNA polymerase II subunit E	GO:0050434 positive regulation of viral transcription;GO:0046782 regulation of viral transcription;GO:0006370 7-methylguanosine mRNA capping	RNA polymerase related proteins	Nucleoplasm(Supported)			(M5898)HALLMARK DNA REPAIR	0	0	0	0	1	1	0	1	0	0	0	0	0	0	0	0
SFRP1	6422	symbol	H. sapiens	6422	H. sapiens	SFRP1	secreted frizzled related protein 1	GO:2000041 negative regulation of planar cell polarity pathway involved in axis elongation;GO:2000080 negative regulation of canonical Wnt signaling pathway involved in controlling type B pancreatic cell proliferation;GO:0090179 planar cell polarity pathway involved in neural tube closure		Cytosol;Nucleoli(Approved)		(M17761)ST WNT BETA CATENIN PATHWAY; (M254)PID MYC REPRESS PATHWAY; (M5493)WNT SIGNALING	(M5930)HALLMARK EPITHELIAL MESENCHYMAL TRANSITION	0	0	1	0	1	0	1	0	0	1	0	0	0	0	0	0
SOWAHA	134548	symbol	H. sapiens	134548	H. sapiens	SOWAHA	sosondowah ankyrin repeat domain family member A							0	0	0	0	0	0	0	0	0	0	0	0	0	0	0	0
TUBA1C	84790	symbol	H. sapiens	84790	H. sapiens	TUBA1C	tubulin alpha 1c	GO:0030705 cytoskeleton-dependent intracellular transport;GO:0000226 microtubule cytoskeleton organization;GO:0051301 cell division		Microtubules(Supported)	Epothilone D (Structural molecule activity);Epothilone B (Structural molecule activity);CYT997 (Structural molecule activity);2-MERCAPTO-N-[1,2,3,10-TETRAMETHOXY-9-OXO-5,6,7,9-TETRAHYDRO-BENZO[A]HEPTALEN-7-YL]ACETAMIDE (Structural molecule activity)			1	0	1	0	0	0	0	0	0	0	0	0	0	0	0	0
TUBB8	347688	symbol	H. sapiens	347688	H. sapiens	TUBB8	tubulin beta 8 class VIII	GO:0007056 spindle assembly involved in female meiosis;GO:0001556 oocyte maturation;GO:0090306 spindle assembly involved in meiosis						1	0	1	0	0	0	0	0	0	0	0	0	0	0	0	0
HTRA2	27429	symbol	H. sapiens	27429	H. sapiens	HTRA2	HtrA serine peptidase 2	GO:1904924 negative regulation of mitophagy in response to mitochondrial depolarization;GO:1901525 negative regulation of mitophagy;GO:0019742 pentacyclic triterpenoid metabolic process	Enzymes/{ENZYME proteins/Hydrolases,Peptidases/Serine-type peptidases}	Mitochondria(Supported)			(M5936)HALLMARK OXIDATIVE PHOSPHORYLATION; (M5945)HALLMARK HEME METABOLISM	0	0	1	0	1	0	1	0	1	0	1	0	0	1	1	0
PTGES3	10728	symbol	H. sapiens	10728	H. sapiens	PTGES3	prostaglandin E synthase 3	GO:0019371 cyclooxygenase pathway;GO:0001516 prostaglandin biosynthetic process;GO:0046457 prostanoid biosynthetic process	Enzymes/ENZYME proteins/Isomerase	Cytosol(Supported)Nucleoplasm(Approved)	Grn163l (Unfolded protein binding)	(M105)PID TELOMERASE PATHWAY	(M5934)HALLMARK XENOBIOTIC METABOLISM; (M5926)HALLMARK MYC TARGETS V1	1	1	1	1	1	0	0	0	0	0	1	0	0	0	0	0
UBE2V1	7335	symbol	H. sapiens	7335	H. sapiens	UBE2V1	ubiquitin conjugating enzyme E2 V1	GO:0070423 nucleotide-binding oligomerization domain containing signaling pathway;GO:0002753 cytoplasmic pattern recognition receptor signaling pathway;GO:0000187 activation of MAPK activity		Nucleoplasm(Enhanced)		(M110)PID IL1 PATHWAY		1	0	1	0	0	0	0	0	0	0	0	0	0	0	0	0
CDC42	998	symbol	H. sapiens	998	H. sapiens	CDC42	cell division cycle 42	GO:0060501 positive regulation of epithelial cell proliferation involved in lung morphogenesis;GO:0060661 submandibular salivary gland formation;GO:2000794 regulation of epithelial cell proliferation involved in lung morphogenesis	RAS pathway related proteins	Cytokinetic bridge;Microtubules(Enhanced)	Aminophosphonic Acid-Guanylate Ester (Ubiquitin protein ligase activity);Guanosine-5'-Diphosphate (Ubiquitin protein ligase activity)	(M64)PID S1P S1P4 PATHWAY; (M163)PID LIS1 PATHWAY; (M83)PID CDC42 REG PATHWAY	(M5893)HALLMARK MITOTIC SPINDLE	1	1	1	0	0	0	1	1	0	1	0	0	1	1	0	0
FGF2	2247	symbol	H. sapiens	2247	H. sapiens	FGF2	fibroblast growth factor 2	GO:0014843 growth factor dependent regulation of skeletal muscle satellite cell proliferation;GO:2000546 positive regulation of endothelial cell chemotaxis to fibroblast growth factor;GO:0001658 branching involved in ureteric bud morphogenesis	RAS pathway related proteins	Nuclear bodies;Nucleoplasm(Supported)	Sucralfate (Ligand-dependent nuclear receptor transcription coactivator activity);Pentosan Polysulfate (Ligand-dependent nuclear receptor transcription coactivator activity);Sirolimus (Ligand-dependent nuclear receptor transcription coactivator activity);1,4-Dideoxy-O2-Sulfo-Glucuronic Acid (Ligand-dependent nuclear receptor transcription coactivator activity);N,O6-Disulfo-Glucosamine (Ligand-dep…	(M33)PID GLYPICAN 1PATHWAY; (M165)PID SYNDECAN 4 PATHWAY; (M92)PID ANGIOPOIETIN RECEPTOR PATHWAY	(M5909)HALLMARK MYOGENESIS; (M5930)HALLMARK EPITHELIAL MESENCHYMAL TRANSITION	0	1	1	0	1	0	1	1	0	0	0	0	0	0	0	0
FTH1	2495	symbol	H. sapiens	2495	H. sapiens	FTH1	ferritin heavy chain 1	GO:0006880 intracellular sequestering of iron ion;GO:0097577 sequestering of iron ion;GO:0006879 cellular iron ion homeostasis	Enzymes/ENZYME proteins/Oxidoreductases	Microtubules(Approved)	Iron Dextran (Iron ion binding)	(M254)PID MYC REPRESS PATHWAY		1	1	0	0	0	0	0	0	0	0	0	0	0	0	0	0
PDZD11	51248	symbol	H. sapiens	51248	H. sapiens	PDZD11	PDZ domain containing 11	GO:0045199 maintenance of epithelial cell apical/basal polarity;GO:0006768 biotin metabolic process;GO:0015939 pantothenate metabolic process						0	1	0	1	0	0	0	0	0	0	0	0	0	0	0	0
SNX3	8724	symbol	H. sapiens	8724	H. sapiens	SNX3	sorting nexin 3	GO:0046597 negative regulation of viral entry into host cell;GO:2000642 negative regulation of early endosome to late endosome transport;GO:0046596 regulation of viral entry into host cell			S,S-(2-Hydroxyethyl)Thiocysteine (Protein phosphatase binding)			1	0	0	0	0	0	1	0	0	1	0	0	1	0	0	0
TIMM13	26517	symbol	H. sapiens	26517	H. sapiens	TIMM13	translocase of inner mitochondrial membrane 13	GO:0045039 protein import into mitochondrial inner membrane;GO:0072321 chaperone-mediated protein transport;GO:0090151 establishment of protein localization to mitochondrial membrane		Mitochondria(Supported)Nucleoli fibrillar center(Approved)			(M5936)HALLMARK OXIDATIVE PHOSPHORYLATION	0	1	0	0	0	0	0	0	1	0	0	0	0	0	0	0
UBE2N	7334	symbol	H. sapiens	7334	H. sapiens	UBE2N	ubiquitin conjugating enzyme E2 N	GO:0070423 nucleotide-binding oligomerization domain containing signaling pathway;GO:0002753 cytoplasmic pattern recognition receptor signaling pathway;GO:0033182 regulation of histone ubiquitination	Enzymes/ENZYME proteins/Transferases	Nucleoli fibrillar center;Nucleus(Supported)		(M84)PID ATM PATHWAY; (M110)PID IL1 PATHWAY	(M5923)HALLMARK PI3K AKT MTOR SIGNALING; (M5950)HALLMARK ALLOGRAFT REJECTION	1	0	1	0	0	1	1	0	0	0	0	0	0	0	0	0

## Sheet: Metascape - Enrichment
GroupID	Category	Term	Description	LogP	Log(q-value)	InTerm_InList	Genes	Symbols
1_Summary	Reactome Gene Sets	R-HSA-199977	ER to Golgi Anterograde Transport	-7.40608	-3.19045	7/154	287,6396,6711,8774,11316,84790,347688,160,8724,8943,10525,2495,2664,5700,998,2316,5516,10787,6206,7334,7335,10728,1968,6854	ANK2,SEC13,SPTBN1,NAPG,COPE,TUBA1C,TUBB8,AP2A1,SNX3,AP3D1,HYOU1,FTH1,GDI1,PSMC1,CDC42,FLNA,PPP2CB,NCKAP1,RPS12,UBE2N,UBE2V1,PTGES3,EIF2S3,SYN2
1_Member	Reactome Gene Sets	R-HSA-199977	ER to Golgi Anterograde Transport	-7.40608	-3.19045	7/154	287,6396,6711,8774,11316,84790,347688	ANK2,SEC13,SPTBN1,NAPG,COPE,TUBA1C,TUBB8
1_Member	Reactome Gene Sets	R-HSA-6807878	COPI-mediated anterograde transport	-7.09633	-3.19045	6/101	287,6711,8774,11316,84790,347688	ANK2,SPTBN1,NAPG,COPE,TUBA1C,TUBB8
1_Member	GO Biological Processes	GO:0048193	Golgi vesicle transport	-7.00267	-3.19045	9/376	160,287,6396,6711,8724,8774,8943,10525,11316	AP2A1,ANK2,SEC13,SPTBN1,SNX3,NAPG,AP3D1,HYOU1,COPE
1_Member	Reactome Gene Sets	R-HSA-948021	Transport to the Golgi and subsequent modification	-6.86034	-3.19045	7/185	287,6396,6711,8774,11316,84790,347688	ANK2,SEC13,SPTBN1,NAPG,COPE,TUBA1C,TUBB8
1_Member	Reactome Gene Sets	R-HSA-5653656	Vesicle-mediated transport	-6.81059	-3.19045	11/673	160,287,2495,2664,6396,6711,8774,10525,11316,84790,347688	AP2A1,ANK2,FTH1,GDI1,SEC13,SPTBN1,NAPG,HYOU1,COPE,TUBA1C,TUBB8
1_Member	Reactome Gene Sets	R-HSA-446203	Asparagine N-linked glycosylation	-6.57339	-3.03244	8/304	287,5700,6396,6711,8774,11316,84790,347688	ANK2,PSMC1,SEC13,SPTBN1,NAPG,COPE,TUBA1C,TUBB8
1_Member	Reactome Gene Sets	R-HSA-199991	Membrane Trafficking	-6.07241	-2.6564	10/634	160,287,2495,2664,6396,6711,8774,11316,84790,347688	AP2A1,ANK2,FTH1,GDI1,SEC13,SPTBN1,NAPG,COPE,TUBA1C,TUBB8
1_Member	Reactome Gene Sets	R-HSA-194315	Signaling by Rho GTPases	-5.26575	-2.00261	8/455	998,2316,2664,5516,6396,10787,84790,347688	CDC42,FLNA,GDI1,PPP2CB,SEC13,NCKAP1,TUBA1C,TUBB8
1_Member	Reactome Gene Sets	R-HSA-373760	L1CAM interactions	-5.23968	-2.00261	5/119	160,287,6711,84790,347688	AP2A1,ANK2,SPTBN1,TUBA1C,TUBB8
1_Member	Reactome Gene Sets	R-HSA-195258	RHO GTPase Effectors	-5.20777	-2.00261	7/327	998,2316,5516,6396,10787,84790,347688	CDC42,FLNA,PPP2CB,SEC13,NCKAP1,TUBA1C,TUBB8
1_Member	Reactome Gene Sets	R-HSA-5663220	RHO GTPases Activate Formins	-4.89595	-1.77607	5/140	998,5516,6396,84790,347688	CDC42,PPP2CB,SEC13,TUBA1C,TUBB8
1_Member	Reactome Gene Sets	R-HSA-422475	Axon guidance	-4.65838	-1.59455	8/552	160,287,998,5700,6206,6711,84790,347688	AP2A1,ANK2,CDC42,PSMC1,RPS12,SPTBN1,TUBA1C,TUBB8
1_Member	Reactome Gene Sets	R-HSA-9675108	Nervous system development	-4.52127	-1.50439	8/577	160,287,998,5700,6206,6711,84790,347688	AP2A1,ANK2,CDC42,PSMC1,RPS12,SPTBN1,TUBA1C,TUBB8
1_Member	Reactome Gene Sets	R-HSA-1280218	Adaptive Immune System	-4.50127	-1.50439	9/760	160,998,5516,5700,6396,7334,7335,84790,347688	AP2A1,CDC42,PPP2CB,PSMC1,SEC13,UBE2N,UBE2V1,TUBA1C,TUBB8
1_Member	Reactome Gene Sets	R-HSA-5626467	RHO GTPases activate IQGAPs	-4.35016	-1.39278	3/32	998,84790,347688	CDC42,TUBA1C,TUBB8
1_Member	Reactome Gene Sets	R-HSA-2467813	Separation of Sister Chromatids	-4.25967	-1.33851	5/190	5516,5700,6396,84790,347688	PPP2CB,PSMC1,SEC13,TUBA1C,TUBB8
1_Member	Reactome Gene Sets	R-HSA-6811434	COPI-dependent Golgi-to-ER retrograde traffic	-4.20911	-1.33716	4/99	8774,11316,84790,347688	NAPG,COPE,TUBA1C,TUBB8
1_Member	GO Biological Processes	GO:0006888	ER to Golgi vesicle-mediated transport	-4.02521	-1.21125	5/213	287,6396,6711,10525,11316	ANK2,SEC13,SPTBN1,HYOU1,COPE
1_Member	Reactome Gene Sets	R-HSA-9648025	EML4 and NUDC in mitotic spindle formation	-3.92716	-1.15212	4/117	5516,6396,84790,347688	PPP2CB,SEC13,TUBA1C,TUBB8
1_Member	Reactome Gene Sets	R-HSA-437239	Recycling pathway of L1	-3.84561	-1.13106	3/47	160,84790,347688	AP2A1,TUBA1C,TUBB8
1_Member	Reactome Gene Sets	R-HSA-2132295	MHC class II antigen presentation	-3.84331	-1.13106	4/123	160,6396,84790,347688	AP2A1,SEC13,TUBA1C,TUBB8
1_Member	Reactome Gene Sets	R-HSA-68882	Mitotic Anaphase	-3.8253	-1.13106	5/235	5516,5700,6396,84790,347688	PPP2CB,PSMC1,SEC13,TUBA1C,TUBB8
1_Member	Reactome Gene Sets	R-HSA-2555396	Mitotic Metaphase and Anaphase	-3.8167	-1.13106	5/236	5516,5700,6396,84790,347688	PPP2CB,PSMC1,SEC13,TUBA1C,TUBB8
1_Member	Reactome Gene Sets	R-HSA-2500257	Resolution of Sister Chromatid Cohesion	-3.803	-1.12734	4/126	5516,6396,84790,347688	PPP2CB,SEC13,TUBA1C,TUBB8
1_Member	Reactome Gene Sets	R-HSA-8856688	Golgi-to-ER retrograde transport	-3.71278	-1.04689	4/133	8774,11316,84790,347688	NAPG,COPE,TUBA1C,TUBB8
1_Member	Reactome Gene Sets	R-HSA-3371497	HSP90 chaperone cycle for steroid hormone receptors (SHR)	-3.64192	-1.03039	3/55	10728,84790,347688	PTGES3,TUBA1C,TUBB8
1_Member	KEGG Pathway	hsa05130	Pathogenic Escherichia coli infection	-3.64192	-1.03039	3/55	998,84790,347688	CDC42,TUBA1C,TUBB8
1_Member	Reactome Gene Sets	R-HSA-2262752	Cellular responses to stress	-3.61062	-1.00752	7/585	1968,5700,6206,6396,10728,84790,347688	EIF2S3,PSMC1,RPS12,SEC13,PTGES3,TUBA1C,TUBB8
1_Member	Reactome Gene Sets	R-HSA-8953897	Cellular responses to external stimuli	-3.54833	-0.977408	7/599	1968,5700,6206,6396,10728,84790,347688	EIF2S3,PSMC1,RPS12,SEC13,PTGES3,TUBA1C,TUBB8
1_Member	Reactome Gene Sets	R-HSA-2995410	Nuclear Envelope (NE) Reassembly	-3.24451	-0.803302	3/75	6396,84790,347688	SEC13,TUBA1C,TUBB8
1_Member	Reactome Gene Sets	R-HSA-8852276	The role of GTSE1 in G2/M progression after G2 checkpoint	-3.21108	-0.784064	3/77	5700,84790,347688	PSMC1,TUBA1C,TUBB8
1_Member	Reactome Gene Sets	R-HSA-69275	G2/M Transition	-3.07607	-0.7063	4/196	5516,5700,84790,347688	PPP2CB,PSMC1,TUBA1C,TUBB8
1_Member	Reactome Gene Sets	R-HSA-453274	Mitotic G2-G2/M phases	-3.05967	-0.704383	4/198	5516,5700,84790,347688	PPP2CB,PSMC1,TUBA1C,TUBB8
1_Member	Reactome Gene Sets	R-HSA-6811442	Intra-Golgi and retrograde Golgi-to-ER traffic	-3.0274	-0.681424	4/202	8774,11316,84790,347688	NAPG,COPE,TUBA1C,TUBB8
1_Member	Reactome Gene Sets	R-HSA-68877	Mitotic Prometaphase	-3.01153	-0.6752	4/204	5516,6396,84790,347688	PPP2CB,SEC13,TUBA1C,TUBB8
1_Member	Reactome Gene Sets	R-HSA-68886	M Phase	-2.6995	-0.536258	5/417	5516,5700,6396,84790,347688	PPP2CB,PSMC1,SEC13,TUBA1C,TUBB8
1_Member	Reactome Gene Sets	R-HSA-112315	Transmission across Chemical Synapses	-2.56667	-0.437899	4/270	160,6854,84790,347688	AP2A1,SYN2,TUBA1C,TUBB8
1_Member	Reactome Gene Sets	R-HSA-1640170	Cell Cycle	-2.50387	-0.388914	6/673	5516,5700,6396,7334,84790,347688	PPP2CB,PSMC1,SEC13,UBE2N,TUBA1C,TUBB8
1_Member	Reactome Gene Sets	R-HSA-983231	Factors involved in megakaryocyte development and platelet production	-2.24497	-0.222532	3/168	998,84790,347688	CDC42,TUBA1C,TUBB8
1_Member	KEGG Pathway	hsa04530	Tight junction	-2.23077	-0.212692	3/170	998,5516,84790	CDC42,PPP2CB,TUBA1C
1_Member	Reactome Gene Sets	R-HSA-69278	Cell Cycle, Mitotic	-2.15656	-0.155512	5/560	5516,5700,6396,84790,347688	PPP2CB,PSMC1,SEC13,TUBA1C,TUBB8
1_Member	GO Biological Processes	GO:0030705	cytoskeleton-dependent intracellular transport	-2.03156	-0.0588091	3/201	998,8943,84790	CDC42,AP3D1,TUBA1C
1_Member	Reactome Gene Sets	R-HSA-112314	Neurotransmitter receptors and postsynaptic signal transmission	-2.00837	-0.0395097	3/205	160,84790,347688	AP2A1,TUBA1C,TUBB8
2_Summary	GO Biological Processes	GO:0072657	protein localization to membrane	-6.12868	-2.6564	10/625	287,2316,2664,6206,6711,8943,9093,26517,51248,55690,8774,10728,2247,2495,998	ANK2,FLNA,GDI1,RPS12,SPTBN1,AP3D1,DNAJA3,TIMM13,PDZD11,PACS1,NAPG,PTGES3,FGF2,FTH1,CDC42
2_Member	GO Biological Processes	GO:0072657	protein localization to membrane	-6.12868	-2.6564	10/625	287,2316,2664,6206,6711,8943,9093,26517,51248,55690	ANK2,FLNA,GDI1,RPS12,SPTBN1,AP3D1,DNAJA3,TIMM13,PDZD11,PACS1
2_Member	GO Biological Processes	GO:1990778	protein localization to cell periphery	-3.19132	-0.780703	5/323	287,2316,6711,51248,55690	ANK2,FLNA,SPTBN1,PDZD11,PACS1
2_Member	GO Biological Processes	GO:0050821	protein stabilization	-3.16965	-0.764358	4/185	287,2316,8774,10728	ANK2,FLNA,NAPG,PTGES3
2_Member	GO Biological Processes	GO:0051235	maintenance of location	-3.07411	-0.7063	5/343	287,2247,2316,2495,8943	ANK2,FGF2,FLNA,FTH1,AP3D1
2_Member	KEGG Pathway	hsa05205	Proteoglycans in cancer	-3.01945	-0.678063	4/203	287,998,2247,2316	ANK2,CDC42,FGF2,FLNA
2_Member	GO Biological Processes	GO:0072659	protein localization to plasma membrane	-2.56667	-0.437899	4/270	287,2316,6711,55690	ANK2,FLNA,SPTBN1,PACS1
2_Member	GO Biological Processes	GO:0031647	regulation of protein stability	-2.45022	-0.359001	4/291	287,2316,8774,10728	ANK2,FLNA,NAPG,PTGES3
3_Summary	Reactome Gene Sets	R-HSA-9646399	Aggrephagy	-5.65484	-2.28997	4/43	7334,7335,84790,347688,998,6396,6422,10525,10728,27429,5516,2247,5700,2316	UBE2N,UBE2V1,TUBA1C,TUBB8,CDC42,SEC13,SFRP1,HYOU1,PTGES3,HTRA2,PPP2CB,FGF2,PSMC1,FLNA
3_Member	Reactome Gene Sets	R-HSA-9646399	Aggrephagy	-5.65484	-2.28997	4/43	7334,7335,84790,347688	UBE2N,UBE2V1,TUBA1C,TUBB8
3_Member	Reactome Gene Sets	R-HSA-9663891	Selective autophagy	-4.55131	-1.51096	4/81	7334,7335,84790,347688	UBE2N,UBE2V1,TUBA1C,TUBB8
3_Member	Reactome Gene Sets	R-HSA-1632852	Macroautophagy	-3.67565	-1.03192	4/136	7334,7335,84790,347688	UBE2N,UBE2V1,TUBA1C,TUBB8
3_Member	GO Biological Processes	GO:0080135	regulation of cellular response to stress	-3.66978	-1.03192	8/765	998,6396,6422,7334,7335,10525,10728,27429	CDC42,SEC13,SFRP1,UBE2N,UBE2V1,HYOU1,PTGES3,HTRA2
3_Member	Reactome Gene Sets	R-HSA-9612973	Autophagy	-3.50228	-0.968337	4/151	7334,7335,84790,347688	UBE2N,UBE2V1,TUBA1C,TUBB8
3_Member	Reactome Gene Sets	R-HSA-450294	MAP kinase activation	-3.44697	-0.94741	3/64	5516,7334,7335	PPP2CB,UBE2N,UBE2V1
3_Member	Reactome Gene Sets	R-HSA-449147	Signaling by Interleukins	-3.34399	-0.863732	6/461	998,2247,5516,5700,7334,7335	CDC42,FGF2,PPP2CB,PSMC1,UBE2N,UBE2V1
3_Member	Reactome Gene Sets	R-HSA-448424	Interleukin-17 signaling	-3.29646	-0.828614	3/72	5516,7334,7335	PPP2CB,UBE2N,UBE2V1
3_Member	GO Biological Processes	GO:0071347	cellular response to interleukin-1	-3.21421	-0.784064	4/180	5700,6422,7334,7335	PSMC1,SFRP1,UBE2N,UBE2V1
3_Member	Reactome Gene Sets	R-HSA-1169410	Antiviral mechanism by IFN-stimulated genes	-3.14687	-0.746842	3/81	2316,6396,7334	FLNA,SEC13,UBE2N
3_Member	Reactome Gene Sets	R-HSA-2871837	FCERI mediated NF-kB activation	-3.13134	-0.741654	3/82	5700,7334,7335	PSMC1,UBE2N,UBE2V1
3_Member	Reactome Gene Sets	R-HSA-168142	Toll Like Receptor 10 (TLR10) Cascade	-3.07116	-0.7063	3/86	5516,7334,7335	PPP2CB,UBE2N,UBE2V1
3_Member	Reactome Gene Sets	R-HSA-168176	Toll Like Receptor 5 (TLR5) Cascade	-3.07116	-0.7063	3/86	5516,7334,7335	PPP2CB,UBE2N,UBE2V1
3_Member	Reactome Gene Sets	R-HSA-975871	MyD88 cascade initiated on plasma membrane	-3.07116	-0.7063	3/86	5516,7334,7335	PPP2CB,UBE2N,UBE2V1
3_Member	Reactome Gene Sets	R-HSA-975138	TRAF6 mediated induction of NFkB and MAP kinases upon TLR7/8 or 9 activation	-2.98623	-0.6752	3/92	5516,7334,7335	PPP2CB,UBE2N,UBE2V1
3_Member	GO Biological Processes	GO:0070555	response to interleukin-1	-2.9803	-0.6752	4/208	5700,6422,7334,7335	PSMC1,SFRP1,UBE2N,UBE2V1
3_Member	Reactome Gene Sets	R-HSA-168181	Toll Like Receptor 7/8 (TLR7/8) Cascade	-2.97265	-0.6752	3/93	5516,7334,7335	PPP2CB,UBE2N,UBE2V1
3_Member	Reactome Gene Sets	R-HSA-975155	MyD88 dependent cascade initiated on endosome	-2.97265	-0.6752	3/93	5516,7334,7335	PPP2CB,UBE2N,UBE2V1
3_Member	Reactome Gene Sets	R-HSA-168164	Toll Like Receptor 3 (TLR3) Cascade	-2.95922	-0.674894	3/94	5516,7334,7335	PPP2CB,UBE2N,UBE2V1
3_Member	GO Biological Processes	GO:0007254	JNK cascade	-2.94216	-0.670883	4/213	998,6422,7334,7335	CDC42,SFRP1,UBE2N,UBE2V1
3_Member	Reactome Gene Sets	R-HSA-166058	MyD88:MAL(TIRAP) cascade initiated on plasma membrane	-2.91982	-0.668902	3/97	5516,7334,7335	PPP2CB,UBE2N,UBE2V1
3_Member	Reactome Gene Sets	R-HSA-168138	Toll Like Receptor 9 (TLR9) Cascade	-2.91982	-0.668902	3/97	5516,7334,7335	PPP2CB,UBE2N,UBE2V1
3_Member	Reactome Gene Sets	R-HSA-168188	Toll Like Receptor TLR6:TLR2 Cascade	-2.91982	-0.668902	3/97	5516,7334,7335	PPP2CB,UBE2N,UBE2V1
3_Member	Reactome Gene Sets	R-HSA-202424	Downstream TCR signaling	-2.90698	-0.661523	3/98	5700,7334,7335	PSMC1,UBE2N,UBE2V1
3_Member	Reactome Gene Sets	R-HSA-166166	MyD88-independent TLR4 cascade	-2.89427	-0.661523	3/99	5516,7334,7335	PPP2CB,UBE2N,UBE2V1
3_Member	Reactome Gene Sets	R-HSA-937061	TRIF(TICAM1)-mediated TLR4 signaling	-2.89427	-0.661523	3/99	5516,7334,7335	PPP2CB,UBE2N,UBE2V1
3_Member	GO Biological Processes	GO:0070498	interleukin-1-mediated signaling pathway	-2.8817	-0.659502	3/100	5700,7334,7335	PSMC1,UBE2N,UBE2V1
3_Member	Reactome Gene Sets	R-HSA-168179	Toll Like Receptor TLR1:TLR2 Cascade	-2.8817	-0.659502	3/100	5516,7334,7335	PPP2CB,UBE2N,UBE2V1
3_Member	Reactome Gene Sets	R-HSA-181438	Toll Like Receptor 2 (TLR2) Cascade	-2.8817	-0.659502	3/100	5516,7334,7335	PPP2CB,UBE2N,UBE2V1
3_Member	Reactome Gene Sets	R-HSA-5607764	CLEC7A (Dectin-1) signaling	-2.86926	-0.650524	3/101	5700,7334,7335	PSMC1,UBE2N,UBE2V1
3_Member	Reactome Gene Sets	R-HSA-9020702	Interleukin-1 signaling	-2.84477	-0.632875	3/103	5700,7334,7335	PSMC1,UBE2N,UBE2V1
3_Member	GO Biological Processes	GO:0051054	positive regulation of DNA metabolic process	-2.77189	-0.580158	4/237	998,2247,7334,10728	CDC42,FGF2,UBE2N,PTGES3
3_Member	Reactome Gene Sets	R-HSA-202403	TCR signaling	-2.65508	-0.509155	3/120	5700,7334,7335	PSMC1,UBE2N,UBE2V1
3_Member	GO Biological Processes	GO:0051052	regulation of DNA metabolic process	-2.57732	-0.442906	5/445	998,2247,7334,7335,10728	CDC42,FGF2,UBE2N,UBE2V1,PTGES3
3_Member	Reactome Gene Sets	R-HSA-166016	Toll Like Receptor 4 (TLR4) Cascade	-2.54709	-0.423885	3/131	5516,7334,7335	PPP2CB,UBE2N,UBE2V1
3_Member	Reactome Gene Sets	R-HSA-2454202	Fc epsilon receptor (FCERI) signaling	-2.51933	-0.401622	3/134	5700,7334,7335	PSMC1,UBE2N,UBE2V1
3_Member	GO Biological Processes	GO:0051403	stress-activated MAPK cascade	-2.47165	-0.370033	4/287	998,6422,7334,7335	CDC42,SFRP1,UBE2N,UBE2V1
3_Member	Reactome Gene Sets	R-HSA-446652	Interleukin-1 family signaling	-2.46577	-0.366772	3/140	5700,7334,7335	PSMC1,UBE2N,UBE2V1
3_Member	Reactome Gene Sets	R-HSA-5621481	C-type lectin receptors (CLRs)	-2.43991	-0.353518	3/143	5700,7334,7335	PSMC1,UBE2N,UBE2V1
3_Member	GO Biological Processes	GO:0000187	activation of MAPK activity	-2.3499	-0.286065	3/154	2247,7334,7335	FGF2,UBE2N,UBE2V1
3_Member	Reactome Gene Sets	R-HSA-168898	Toll-like Receptor Cascades	-2.31889	-0.266322	3/158	5516,7334,7335	PPP2CB,UBE2N,UBE2V1
3_Member	GO Biological Processes	GO:0031098	stress-activated protein kinase signaling cascade	-2.31858	-0.266322	4/317	998,6422,7334,7335	CDC42,SFRP1,UBE2N,UBE2V1
3_Member	GO Biological Processes	GO:0043405	regulation of MAP kinase activity	-2.19437	-0.182758	4/344	2247,6422,7334,7335	FGF2,SFRP1,UBE2N,UBE2V1
3_Member	GO Biological Processes	GO:0043123	positive regulation of I-kappaB kinase/NF-kappaB signaling	-2.12977	-0.141074	3/185	2316,7334,7335	FLNA,UBE2N,UBE2V1
3_Member	Reactome Gene Sets	R-HSA-983169	Class I MHC mediated antigen processing & presentation	-2.07295	-0.0922967	4/373	5700,6396,7334,7335	PSMC1,SEC13,UBE2N,UBE2V1
3_Member	Reactome Gene Sets	R-HSA-913531	Interferon Signaling	-2.03744	-0.060758	3/200	2316,6396,7334	FLNA,SEC13,UBE2N
4_Summary	Reactome Gene Sets	R-HSA-71406	Pyruvate metabolism and Citric Acid (TCA) cycle	-5.22164	-2.00261	4/55	1431,2739,3029,4200,6396,549,10728,51248,6472,160,5700	CS,GLO1,HAGH,ME2,SEC13,AUH,PTGES3,PDZD11,SHMT2,AP2A1,PSMC1
4_Member	Reactome Gene Sets	R-HSA-71406	Pyruvate metabolism and Citric Acid (TCA) cycle	-5.22164	-2.00261	4/55	1431,2739,3029,4200	CS,GLO1,HAGH,ME2
4_Member	KEGG Pathway	hsa00620	Pyruvate metabolism	-4.08936	-1.23265	3/39	2739,3029,4200	GLO1,HAGH,ME2
4_Member	GO Biological Processes	GO:0006090	pyruvate metabolic process	-3.45916	-0.95297	4/155	2739,3029,4200,6396	GLO1,HAGH,ME2,SEC13
4_Member	GO Biological Processes	GO:0032787	monocarboxylic acid metabolic process	-3.33105	-0.857038	7/651	549,2739,3029,4200,6396,10728,51248	AUH,GLO1,HAGH,ME2,SEC13,PTGES3,PDZD11
4_Member	Reactome Gene Sets	R-HSA-1428517	The citric acid (TCA) cycle and respiratory electron transport	-3.25084	-0.803302	4/176	1431,2739,3029,4200	CS,GLO1,HAGH,ME2
4_Member	GO Biological Processes	GO:0009060	aerobic respiration	-3.05658	-0.704383	3/87	1431,4200,6472	CS,ME2,SHMT2
4_Member	GO Biological Processes	GO:0006575	cellular modified amino acid metabolic process	-2.9803	-0.6752	4/208	2739,3029,6472,51248	GLO1,HAGH,SHMT2,PDZD11
4_Member	GO Biological Processes	GO:0051186	cofactor metabolic process	-2.71995	-0.542457	6/609	2739,3029,4200,6396,6472,51248	GLO1,HAGH,ME2,SEC13,SHMT2,PDZD11
4_Member	KEGG Pathway	hsa01200	Carbon metabolism	-2.71855	-0.542457	3/114	1431,4200,6472	CS,ME2,SHMT2
4_Member	GO Biological Processes	GO:0062012	regulation of small molecule metabolic process	-2.47955	-0.375286	5/469	160,4200,5700,6396,6472	AP2A1,ME2,PSMC1,SEC13,SHMT2
4_Member	GO Biological Processes	GO:0006140	regulation of nucleotide metabolic process	-2.38992	-0.31385	3/149	4200,6396,6472	ME2,SEC13,SHMT2
4_Member	GO Biological Processes	GO:0045333	cellular respiration	-2.11065	-0.123985	3/188	1431,4200,6472	CS,ME2,SHMT2
5_Summary	Reactome Gene Sets	R-HSA-8851708	Signaling by FGFR2 IIIa TM	-5.05073	-1.87775	3/19	2247,2963,5434,5516,6206,6396,28985,6422,5700,5356,5654,27429,10728	FGF2,GTF2F2,POLR2E,PPP2CB,RPS12,SEC13,MCTS1,SFRP1,PSMC1,PLRG1,HTRA2,PTGES3
5_Member	Reactome Gene Sets	R-HSA-8851708	Signaling by FGFR2 IIIa TM	-5.05073	-1.87775	3/19	2247,2963,5434	FGF2,GTF2F2,POLR2E
5_Member	Reactome Gene Sets	R-HSA-5654738	Signaling by FGFR2	-4.73008	-1.64142	4/73	2247,2963,5434,5516	FGF2,GTF2F2,POLR2E,PPP2CB
5_Member	Reactome Gene Sets	R-HSA-190236	Signaling by FGFR	-4.42903	-1.45234	4/87	2247,2963,5434,5516	FGF2,GTF2F2,POLR2E,PPP2CB
5_Member	Reactome Gene Sets	R-HSA-1839126	FGFR2 mutant receptor activation	-4.30942	-1.37053	3/33	2247,2963,5434	FGF2,GTF2F2,POLR2E
5_Member	GO Biological Processes	GO:0019080	viral gene expression	-4.21677	-1.33716	5/194	2963,5434,6206,6396,28985	GTF2F2,POLR2E,RPS12,SEC13,MCTS1
5_Member	Reactome Gene Sets	R-HSA-5655253	Signaling by FGFR2 in disease	-3.96154	-1.17392	3/43	2247,2963,5434	FGF2,GTF2F2,POLR2E
5_Member	Reactome Gene Sets	R-HSA-168325	Viral Messenger RNA Synthesis	-3.84561	-1.13106	3/47	2963,5434,6396	GTF2F2,POLR2E,SEC13
5_Member	GO Biological Processes	GO:0044344	cellular response to fibroblast growth factor stimulus	-3.58078	-0.990576	4/144	2247,2963,5434,6422	FGF2,GTF2F2,POLR2E,SFRP1
5_Member	Reactome Gene Sets	R-HSA-168273	Influenza Viral RNA Transcription and Replication	-3.56932	-0.990576	4/145	2963,5434,6206,6396	GTF2F2,POLR2E,RPS12,SEC13
5_Member	GO Biological Processes	GO:0071774	response to fibroblast growth factor	-3.50228	-0.968337	4/151	2247,2963,5434,6422	FGF2,GTF2F2,POLR2E,SFRP1
5_Member	Reactome Gene Sets	R-HSA-1226099	Signaling by FGFR in disease	-3.46716	-0.954238	3/63	2247,2963,5434	FGF2,GTF2F2,POLR2E
5_Member	Reactome Gene Sets	R-HSA-168255	Influenza Infection	-3.34649	-0.863732	4/166	2963,5434,6206,6396	GTF2F2,POLR2E,RPS12,SEC13
5_Member	GO Biological Processes	GO:0035019	somatic stem cell population maintenance	-3.24451	-0.803302	3/75	2247,5434,6422	FGF2,POLR2E,SFRP1
5_Member	GO Biological Processes	GO:0019083	viral transcription	-3.24159	-0.803302	4/177	2963,5434,6206,6396	GTF2F2,POLR2E,RPS12,SEC13
5_Member	Reactome Gene Sets	R-HSA-5663202	Diseases of signal transduction by growth factor receptors and second messengers	-2.90177	-0.661523	5/375	2247,2963,5434,5516,5700	FGF2,GTF2F2,POLR2E,PPP2CB,PSMC1
5_Member	Reactome Gene Sets	R-HSA-72203	Processing of Capped Intron-Containing Pre-mRNA	-2.7258	-0.543418	4/244	2963,5356,5434,6396	GTF2F2,PLRG1,POLR2E,SEC13
5_Member	GO Biological Processes	GO:0008543	fibroblast growth factor receptor signaling pathway	-2.697	-0.536258	3/116	2247,2963,5434	FGF2,GTF2F2,POLR2E
5_Member	Reactome Gene Sets	R-HSA-8953854	Metabolism of RNA	-2.49753	-0.387934	6/675	2963,5356,5434,5700,6206,6396	GTF2F2,PLRG1,POLR2E,PSMC1,RPS12,SEC13
5_Member	Reactome Gene Sets	R-HSA-162599	Late Phase of HIV Life Cycle	-2.41464	-0.331059	3/146	2963,5434,6396	GTF2F2,POLR2E,SEC13
5_Member	GO Biological Processes	GO:0071363	cellular response to growth factor stimulus	-2.40204	-0.323485	6/706	2247,2963,5434,5654,6422,27429	FGF2,GTF2F2,POLR2E,SFRP1,HTRA2
5_Member	Reactome Gene Sets	R-HSA-9018519	Estrogen-dependent gene expression	-2.3818	-0.310064	3/150	2963,5434,10728	GTF2F2,POLR2E,PTGES3
5_Member	GO Biological Processes	GO:0070848	response to growth factor	-2.31446	-0.266322	6/736	2247,2963,5434,5654,6422,27429	FGF2,GTF2F2,POLR2E,SFRP1,HTRA2
5_Member	Reactome Gene Sets	R-HSA-162587	HIV Life Cycle	-2.31127	-0.266322	3/159	2963,5434,6396	GTF2F2,POLR2E,SEC13
5_Member	GO Biological Processes	GO:0019827	stem cell population maintenance	-2.28872	-0.24608	3/162	2247,5434,6422	FGF2,POLR2E,SFRP1
5_Member	GO Biological Processes	GO:0098727	maintenance of cell number	-2.27395	-0.24147	3/164	2247,5434,6422	FGF2,POLR2E,SFRP1
5_Member	Reactome Gene Sets	R-HSA-72163	mRNA Splicing - Major Pathway	-2.1427	-0.147877	3/183	2963,5356,5434	GTF2F2,PLRG1,POLR2E
5_Member	Reactome Gene Sets	R-HSA-72172	mRNA Splicing	-2.09187	-0.107221	3/191	2963,5356,5434	GTF2F2,PLRG1,POLR2E
6_Summary	Reactome Gene Sets	R-HSA-162906	HIV Infection	-4.89105	-1.77607	6/241	160,2963,5434,5700,6396,55690,8943,5516,7334	AP2A1,GTF2F2,POLR2E,PSMC1,SEC13,PACS1,AP3D1,PPP2CB,UBE2N
6_Member	Reactome Gene Sets	R-HSA-162906	HIV Infection	-4.89105	-1.77607	6/241	160,2963,5434,5700,6396,55690	AP2A1,GTF2F2,POLR2E,PSMC1,SEC13,PACS1
6_Member	Reactome Gene Sets	R-HSA-162909	Host Interactions of HIV factors	-3.67565	-1.03192	4/136	160,5700,6396,55690	AP2A1,PSMC1,SEC13,PACS1
6_Member	GO Biological Processes	GO:0019884	antigen processing and presentation of exogenous antigen	-3.19623	-0.780703	4/182	160,5700,6396,8943	AP2A1,PSMC1,SEC13,AP3D1
6_Member	GO Biological Processes	GO:0019882	antigen processing and presentation	-2.79891	-0.603656	4/233	160,5700,6396,8943	AP2A1,PSMC1,SEC13,AP3D1
6_Member	Reactome Gene Sets	R-HSA-69620	Cell Cycle Checkpoints	-2.43963	-0.353518	4/293	5516,5700,6396,7334	PPP2CB,PSMC1,SEC13,UBE2N
6_Member	GO Biological Processes	GO:0002478	antigen processing and presentation of exogenous peptide antigen	-2.19605	-0.182758	3/175	160,5700,6396	AP2A1,PSMC1,SEC13
6_Member	GO Biological Processes	GO:0048002	antigen processing and presentation of peptide antigen	-2.06734	-0.0886745	3/195	160,5700,6396	AP2A1,PSMC1,SEC13
7_Summary	Canonical Pathways	M16801	SIG REGULATION OF THE ACTIN CYTOSKELETON BY RHO GTPASES	-4.23171	-1.33716	3/35	998,2316,2664,160,5700,6422,8724,27429,287,6711,10787,5516,445582,2247,5654,7334,28985,2963	CDC42,FLNA,GDI1,AP2A1,PSMC1,SFRP1,SNX3,HTRA2,ANK2,SPTBN1,NCKAP1,PPP2CB,POTEE,FGF2,UBE2N,MCTS1,GTF2F2
7_Member	Canonical Pathways	M16801	SIG REGULATION OF THE ACTIN CYTOSKELETON BY RHO GTPASES	-4.23171	-1.33716	3/35	998,2316,2664	CDC42,FLNA,GDI1
7_Member	GO Biological Processes	GO:0060071	Wnt signaling pathway, planar cell polarity pathway	-4.06191	-1.21992	4/108	160,998,5700,6422	AP2A1,CDC42,PSMC1,SFRP1
7_Member	GO Biological Processes	GO:0090175	regulation of establishment of planar polarity	-4.03096	-1.21125	4/110	160,998,5700,6422	AP2A1,CDC42,PSMC1,SFRP1
7_Member	GO Biological Processes	GO:0001736	establishment of planar polarity	-3.82975	-1.13106	4/124	160,998,5700,6422	AP2A1,CDC42,PSMC1,SFRP1
7_Member	GO Biological Processes	GO:0007164	establishment of tissue polarity	-3.82975	-1.13106	4/124	160,998,5700,6422	AP2A1,CDC42,PSMC1,SFRP1
7_Member	GO Biological Processes	GO:0033157	regulation of intracellular protein transport	-3.8253	-1.13106	5/235	998,2316,2664,8724,27429	CDC42,FLNA,GDI1,SNX3,HTRA2
7_Member	GO Biological Processes	GO:0032970	regulation of actin filament-based process	-3.64949	-1.03039	6/404	287,998,2316,6422,6711,10787	ANK2,CDC42,FLNA,SFRP1,SPTBN1,NCKAP1
7_Member	GO Biological Processes	GO:0001738	morphogenesis of a polarized epithelium	-3.56932	-0.990576	4/145	160,998,5700,6422	AP2A1,CDC42,PSMC1,SFRP1
7_Member	GO Biological Processes	GO:0035567	non-canonical Wnt signaling pathway	-3.50228	-0.968337	4/151	160,998,5700,6422	AP2A1,CDC42,PSMC1,SFRP1
7_Member	GO Biological Processes	GO:0110053	regulation of actin filament organization	-3.50211	-0.968337	5/276	998,2316,6422,6711,10787	CDC42,FLNA,SFRP1,SPTBN1,NCKAP1
7_Member	GO Biological Processes	GO:0032233	positive regulation of actin filament bundle assembly	-3.48769	-0.96098	3/62	998,2316,6422	CDC42,FLNA,SFRP1
7_Member	GO Biological Processes	GO:1905330	regulation of morphogenesis of an epithelium	-3.20519	-0.783713	4/181	160,998,5700,6422	AP2A1,CDC42,PSMC1,SFRP1
7_Member	Reactome Gene Sets	R-HSA-195721	Signaling by WNT	-3.13759	-0.742766	5/332	160,5516,5700,6422,8724	AP2A1,PPP2CB,PSMC1,SFRP1,SNX3
7_Member	GO Biological Processes	GO:0051223	regulation of protein transport	-3.05501	-0.704383	7/725	998,2316,2664,6422,6711,8724,27429	CDC42,FLNA,GDI1,SFRP1,SPTBN1,SNX3,HTRA2
7_Member	GO Biological Processes	GO:1903827	regulation of cellular protein localization	-3.00239	-0.6752	6/536	998,2316,2664,6711,8724,27429	CDC42,FLNA,GDI1,SPTBN1,SNX3,HTRA2
7_Member	GO Biological Processes	GO:0030901	midbrain development	-2.99997	-0.6752	3/91	998,6422,445582	CDC42,SFRP1,POTEE
7_Member	GO Biological Processes	GO:0032956	regulation of actin cytoskeleton organization	-2.98575	-0.6752	5/359	998,2316,6422,6711,10787	CDC42,FLNA,SFRP1,SPTBN1,NCKAP1
7_Member	GO Biological Processes	GO:0050679	positive regulation of epithelial cell proliferation	-2.96492	-0.6752	4/210	998,2247,5654,6422	CDC42,FGF2,SFRP1
7_Member	GO Biological Processes	GO:1902905	positive regulation of supramolecular fiber organization	-2.96492	-0.6752	4/210	998,2316,6422,10787	CDC42,FLNA,SFRP1,NCKAP1
7_Member	GO Biological Processes	GO:0090087	regulation of peptide transport	-2.95261	-0.674894	7/755	998,2316,2664,6422,6711,8724,27429	CDC42,FLNA,GDI1,SFRP1,SPTBN1,SNX3,HTRA2
7_Member	GO Biological Processes	GO:0002009	morphogenesis of an epithelium	-2.94077	-0.670883	6/551	160,998,2247,2316,5700,6422	AP2A1,CDC42,FGF2,FLNA,PSMC1,SFRP1
7_Member	GO Biological Processes	GO:1902903	regulation of supramolecular fiber organization	-2.92757	-0.668902	5/370	998,2316,6422,6711,10787	CDC42,FLNA,SFRP1,SPTBN1,NCKAP1
7_Member	GO Biological Processes	GO:0070201	regulation of establishment of protein localization	-2.89676	-0.661523	7/772	998,2316,2664,6422,6711,8724,27429	CDC42,FLNA,GDI1,SFRP1,SPTBN1,SNX3,HTRA2
7_Member	GO Biological Processes	GO:0032231	regulation of actin filament bundle assembly	-2.83272	-0.627553	3/104	998,2316,6422	CDC42,FLNA,SFRP1
7_Member	GO Biological Processes	GO:0031346	positive regulation of cell projection organization	-2.81204	-0.610207	5/393	160,998,2664,8724,10787	AP2A1,CDC42,GDI1,SNX3,NCKAP1
7_Member	GO Biological Processes	GO:0051495	positive regulation of cytoskeleton organization	-2.80575	-0.607213	4/232	998,2316,6422,10787	CDC42,FLNA,SFRP1,NCKAP1
7_Member	GO Biological Processes	GO:0034329	cell junction assembly	-2.7065	-0.536258	4/247	287,998,2316,6422	ANK2,CDC42,FLNA,SFRP1
7_Member	GO Biological Processes	GO:0007015	actin filament organization	-2.65921	-0.509155	5/426	998,2316,6422,6711,10787	CDC42,FLNA,SFRP1,SPTBN1,NCKAP1
7_Member	GO Biological Processes	GO:2000027	regulation of animal organ morphogenesis	-2.65627	-0.509155	4/255	160,998,5700,6422	AP2A1,CDC42,PSMC1,SFRP1
7_Member	GO Biological Processes	GO:0010811	positive regulation of cell-substrate adhesion	-2.65508	-0.509155	3/120	998,2316,6422	CDC42,FLNA,SFRP1
7_Member	GO Biological Processes	GO:0032386	regulation of intracellular transport	-2.6199	-0.476885	5/435	998,2316,2664,8724,27429	CDC42,FLNA,GDI1,SNX3,HTRA2
7_Member	GO Biological Processes	GO:0010638	positive regulation of organelle organization	-2.60863	-0.468506	6/641	998,2316,6422,7334,10787,27429	CDC42,FLNA,SFRP1,UBE2N,NCKAP1,HTRA2
7_Member	GO Biological Processes	GO:0045927	positive regulation of growth	-2.53239	-0.411937	4/276	998,2247,2664,6422	CDC42,FGF2,GDI1,SFRP1
7_Member	GO Biological Processes	GO:0048729	tissue morphogenesis	-2.48176	-0.375286	6/680	160,998,2247,2316,5700,6422	AP2A1,CDC42,FGF2,FLNA,PSMC1,SFRP1
7_Member	GO Biological Processes	GO:0040008	regulation of growth	-2.46304	-0.366647	6/686	998,2247,2664,6422,27429,28985	CDC42,FGF2,GDI1,SFRP1,HTRA2,MCTS1
7_Member	GO Biological Processes	GO:0034330	cell junction organization	-2.40834	-0.327275	4/299	287,998,2316,6422	ANK2,CDC42,FLNA,SFRP1
7_Member	GO Biological Processes	GO:0120035	regulation of plasma membrane bounded cell projection organization	-2.3812	-0.310064	6/713	160,998,2664,6422,8724,10787	AP2A1,CDC42,GDI1,SFRP1,SNX3,NCKAP1
7_Member	GO Biological Processes	GO:0031344	regulation of cell projection organization	-2.35186	-0.286065	6/723	160,998,2664,6422,8724,10787	AP2A1,CDC42,GDI1,SFRP1,SNX3,NCKAP1
7_Member	GO Biological Processes	GO:0090316	positive regulation of intracellular protein transport	-2.32656	-0.266322	3/157	998,2316,27429	CDC42,FLNA,HTRA2
7_Member	GO Biological Processes	GO:0010770	positive regulation of cell morphogenesis involved in differentiation	-2.31889	-0.266322	3/158	998,2316,2664	CDC42,FLNA,GDI1
7_Member	GO Biological Processes	GO:0016055	Wnt signaling pathway	-2.27277	-0.24147	5/525	160,998,5700,6422,8724	AP2A1,CDC42,PSMC1,SFRP1,SNX3
7_Member	GO Biological Processes	GO:0198738	cell-cell signaling by wnt	-2.26588	-0.236812	5/527	160,998,5700,6422,8724	AP2A1,CDC42,PSMC1,SFRP1,SNX3
7_Member	GO Biological Processes	GO:0051017	actin filament bundle assembly	-2.25936	-0.232514	3/166	998,2316,6422	CDC42,FLNA,SFRP1
7_Member	GO Biological Processes	GO:1903829	positive regulation of cellular protein localization	-2.25272	-0.228078	4/331	998,2316,6711,27429	CDC42,FLNA,SPTBN1,HTRA2
7_Member	GO Biological Processes	GO:0061572	actin filament bundle organization	-2.23077	-0.212692	3/170	998,2316,6422	CDC42,FLNA,SFRP1
7_Member	GO Biological Processes	GO:0030307	positive regulation of cell growth	-2.2098	-0.193892	3/173	998,2664,6422	CDC42,GDI1,SFRP1
7_Member	GO Biological Processes	GO:0030029	actin filament-based process	-2.18062	-0.171145	6/785	287,998,2316,6422,6711,10787	ANK2,CDC42,FLNA,SFRP1,SPTBN1,NCKAP1
7_Member	GO Biological Processes	GO:0051493	regulation of cytoskeleton organization	-2.17261	-0.165258	5/555	998,2316,6422,6711,10787	CDC42,FLNA,SFRP1,SPTBN1,NCKAP1
7_Member	GO Biological Processes	GO:0048638	regulation of developmental growth	-2.16829	-0.163053	4/350	2247,2664,6422,27429	FGF2,GDI1,SFRP1,HTRA2
7_Member	GO Biological Processes	GO:0044089	positive regulation of cellular component biogenesis	-2.15975	-0.156616	5/559	998,2316,2963,6422,10787	CDC42,FLNA,GTF2F2,SFRP1,NCKAP1
7_Member	GO Biological Processes	GO:0010720	positive regulation of cell development	-2.13437	-0.143644	5/567	160,998,2316,2664,8724	AP2A1,CDC42,FLNA,GDI1,SNX3
7_Member	GO Biological Processes	GO:0051224	negative regulation of protein transport	-2.00837	-0.0395097	3/205	2664,6422,8724	GDI1,SFRP1,SNX3
8_Summary	Reactome Gene Sets	R-HSA-9006934	Signaling by Receptor Tyrosine Kinases	-3.99789	-1.19729	7/506	160,998,2247,2963,5434,5516,10787,5700,6711,2664,9093	AP2A1,CDC42,FGF2,GTF2F2,POLR2E,PPP2CB,NCKAP1,PSMC1,SPTBN1,GDI1,DNAJA3
8_Member	Reactome Gene Sets	R-HSA-9006934	Signaling by Receptor Tyrosine Kinases	-3.99789	-1.19729	7/506	160,998,2247,2963,5434,5516,10787	AP2A1,CDC42,FGF2,GTF2F2,POLR2E,PPP2CB,NCKAP1
8_Member	Reactome Gene Sets	R-HSA-5683057	MAPK family signaling cascades	-3.38333	-0.890302	5/293	998,2247,5516,5700,6711	CDC42,FGF2,PPP2CB,PSMC1,SPTBN1
8_Member	GO Biological Processes	GO:0007264	small GTPase mediated signal transduction	-2.92067	-0.668902	6/556	998,2247,2664,5516,9093,10787	CDC42,FGF2,GDI1,PPP2CB,DNAJA3,NCKAP1
8_Member	GO Biological Processes	GO:0007265	Ras protein signal transduction	-2.76893	-0.580158	5/402	998,2247,2664,5516,10787	CDC42,FGF2,GDI1,PPP2CB,NCKAP1
8_Member	Reactome Gene Sets	R-HSA-5673001	RAF/MAP kinase cascade	-2.70012	-0.536258	4/248	2247,5516,5700,6711	FGF2,PPP2CB,PSMC1,SPTBN1
8_Member	Reactome Gene Sets	R-HSA-5684996	MAPK1/MAPK3 signaling	-2.66245	-0.509155	4/254	2247,5516,5700,6711	FGF2,PPP2CB,PSMC1,SPTBN1
8_Member	Reactome Gene Sets	R-HSA-9607240	FLT3 Signaling	-2.59001	-0.452748	4/266	2247,5516,5700,6711	FGF2,PPP2CB,PSMC1,SPTBN1
8_Member	GO Biological Processes	GO:0007169	transmembrane receptor protein tyrosine kinase signaling pathway	-2.31162	-0.266322	6/737	160,998,2247,2963,5434,10787	AP2A1,CDC42,FGF2,GTF2F2,POLR2E,NCKAP1
9_Summary	GO Biological Processes	GO:0006605	protein targeting	-3.52608	-0.968337	6/426	2664,6206,8540,8943,26517,27429,2316,1431,6711	GDI1,RPS12,AGPS,AP3D1,TIMM13,HTRA2,FLNA,CS,SPTBN1
9_Member	GO Biological Processes	GO:0006605	protein targeting	-3.52608	-0.968337	6/426	2664,6206,8540,8943,26517,27429	GDI1,RPS12,AGPS,AP3D1,TIMM13,HTRA2
9_Member	GO Biological Processes	GO:0072594	establishment of protein localization to organelle	-2.95294	-0.674894	6/548	2316,6206,8540,8943,26517,27429	FLNA,RPS12,AGPS,AP3D1,TIMM13,HTRA2
9_Member	Reactome Gene Sets	R-HSA-9609507	Protein localization	-2.28131	-0.243238	3/163	1431,8540,26517	CS,AGPS,TIMM13
9_Member	GO Biological Processes	GO:0090150	establishment of protein localization to membrane	-2.27587	-0.24147	4/326	2664,6206,6711,26517	GDI1,RPS12,SPTBN1,TIMM13
10_Summary	GO Biological Processes	GO:0051668	localization within membrane	-3.48057	-0.960806	4/153	2316,6396,8943,9093,8724,998,6422,2739	FLNA,SEC13,AP3D1,DNAJA3,SNX3,CDC42,SFRP1,GLO1
10_Member	GO Biological Processes	GO:0051668	localization within membrane	-3.48057	-0.960806	4/153	2316,6396,8943,9093	FLNA,SEC13,AP3D1,DNAJA3
10_Member	GO Biological Processes	GO:0006900	vesicle budding from membrane	-2.83272	-0.627553	3/104	6396,8724,8943	SEC13,SNX3,AP3D1
10_Member	GO Biological Processes	GO:0045785	positive regulation of cell adhesion	-2.70403	-0.536258	5/416	998,2316,6422,8943,9093	CDC42,FLNA,SFRP1,AP3D1,DNAJA3
10_Member	GO Biological Processes	GO:0002521	leukocyte differentiation	-2.28317	-0.243238	5/522	998,2739,6422,8943,9093	CDC42,GLO1,SFRP1,AP3D1,DNAJA3
10_Member	GO Biological Processes	GO:0050870	positive regulation of T cell activation	-2.00265	-0.0357245	3/206	998,8943,9093	CDC42,AP3D1,DNAJA3
11_Summary	GO Biological Processes	GO:0009408	response to heat	-3.24159	-0.803302	4/177	6396,9093,10728,27429	SEC13,DNAJA3,PTGES3,HTRA2
11_Member	GO Biological Processes	GO:0009408	response to heat	-3.24159	-0.803302	4/177	6396,9093,10728,27429	SEC13,DNAJA3,PTGES3,HTRA2
11_Member	GO Biological Processes	GO:0009266	response to temperature stimulus	-2.7258	-0.543418	4/244	6396,9093,10728,27429	SEC13,DNAJA3,PTGES3,HTRA2
11_Member	GO Biological Processes	GO:0034605	cellular response to heat	-2.50119	-0.388914	3/136	6396,10728,27429	SEC13,PTGES3,HTRA2
12_Summary	GO Biological Processes	GO:0043043	peptide biosynthetic process	-2.97269	-0.6752	7/749	1968,3029,5464,6206,6472,28985,51069	EIF2S3,HAGH,PPA1,RPS12,SHMT2,MCTS1,MRPL2
12_Member	GO Biological Processes	GO:0043043	peptide biosynthetic process	-2.97269	-0.6752	7/749	1968,3029,5464,6206,6472,28985,51069	EIF2S3,HAGH,PPA1,RPS12,SHMT2,MCTS1,MRPL2
12_Member	Reactome Gene Sets	R-HSA-72766	Translation	-2.45022	-0.359001	4/291	1968,5464,6206,51069	EIF2S3,PPA1,RPS12,MRPL2
12_Member	GO Biological Processes	GO:0006412	translation	-2.35186	-0.286065	6/723	1968,5464,6206,6472,28985,51069	EIF2S3,PPA1,RPS12,SHMT2,MCTS1,MRPL2
12_Member	GO Biological Processes	GO:0006413	translational initiation	-2.08569	-0.103039	3/192	1968,6206,28985	EIF2S3,RPS12,MCTS1
13_Summary	GO Biological Processes	GO:0006892	post-Golgi vesicle-mediated transport	-2.84477	-0.632875	3/103	160,6711,8943,287,998,8724	AP2A1,SPTBN1,AP3D1,ANK2,CDC42,SNX3
13_Member	GO Biological Processes	GO:0006892	post-Golgi vesicle-mediated transport	-2.84477	-0.632875	3/103	160,6711,8943	AP2A1,SPTBN1,AP3D1
13_Member	GO Biological Processes	GO:0010256	endomembrane system organization	-2.54818	-0.423885	5/452	287,998,6711,8724,8943	ANK2,CDC42,SPTBN1,SNX3,AP3D1
14_Summary	GO Biological Processes	GO:1901214	regulation of neuron death	-2.31377	-0.266322	4/318	998,5700,10525,27429,9093	CDC42,PSMC1,HYOU1,HTRA2,DNAJA3
14_Member	GO Biological Processes	GO:1901214	regulation of neuron death	-2.31377	-0.266322	4/318	998,5700,10525,27429	CDC42,PSMC1,HYOU1,HTRA2
14_Member	GO Biological Processes	GO:0070997	neuron death	-2.14696	-0.150069	4/355	998,5700,10525,27429	CDC42,PSMC1,HYOU1,HTRA2
14_Member	KEGG Pathway	hsa05203	Viral carcinogenesis	-2.03156	-0.0588091	3/201	998,5700,9093	CDC42,PSMC1,DNAJA3
15_Summary	GO Biological Processes	GO:0022411	cellular component disassembly	-2.15018	-0.151222	5/562	5654,6711,27429,28985,51069	SPTBN1,HTRA2,MCTS1,MRPL2
15_Member	GO Biological Processes	GO:0022411	cellular component disassembly	-2.15018	-0.151222	5/562	5654,6711,27429,28985,51069	SPTBN1,HTRA2,MCTS1,MRPL2
16_Summary	GO Biological Processes	GO:0006520	cellular amino acid metabolic process	-2.13852	-0.145748	4/357	549,5464,5700,6472	AUH,PPA1,PSMC1,SHMT2
16_Member	GO Biological Processes	GO:0006520	cellular amino acid metabolic process	-2.13852	-0.145748	4/357	549,5464,5700,6472	AUH,PPA1,PSMC1,SHMT2

## Sheet: Metascape - GO_MCODE
Name	Category	CategoryID	GO	Description	PARENT_GO	LogP	Enrichment	Z-score	#TotalGeneInLibrary	#GeneInGO	#GeneInHitList	#GeneInGOAndHitList	%InGO	STDV %InGO	GeneID	Hits	Log(q-value)
MyList	Reactome Gene Sets	6	R-HSA-199977	ER to Golgi Anterograde Transport		-7.9	36	14	27994	154	30	6	20	7.3	287|6396|6711|11316|84790|347688	ANK2|SEC13|SPTBN1|COPE|TUBA1C|TUBB8	-3.5
MyList	Reactome Gene Sets	6	R-HSA-446203	Asparagine N-linked glycosylation		-7.6	21	12	27994	304	30	7	23	7.7	287|5700|6396|6711|11316|84790|347688	ANK2|PSMC1|SEC13|SPTBN1|COPE|TUBA1C|TUBB8	-3.5
MyList	Reactome Gene Sets	6	R-HSA-948021	Transport to the Golgi and subsequent modification		-7.4	30	13	27994	185	30	6	20	7.3	287|6396|6711|11316|84790|347688	ANK2|SEC13|SPTBN1|COPE|TUBA1C|TUBB8	-3.5
MyList	Reactome Gene Sets	6	R-HSA-1280218	Adaptive Immune System		-7.2	11	9.2	27994	756	30	9	30	8.4	160|998|5516|5700|6396|7334|7335|84790|347688	AP2A1|CDC42|PPP2CB|PSMC1|SEC13|UBE2N|UBE2V1|TUBA1C|TUBB8	-3.5
MyList	Reactome Gene Sets	6	R-HSA-6807878	COPI-mediated anterograde transport		-7.1	46	15	27994	101	30	5	17	6.8	287|6711|11316|84790|347688	ANK2|SPTBN1|COPE|TUBA1C|TUBB8	-3.5
MyList	Reactome Gene Sets	6	R-HSA-422475	Axon guidance		-7.1	14	9.7	27994	552	30	8	27	8.1	160|287|998|5700|6206|6711|84790|347688	AP2A1|ANK2|CDC42|PSMC1|RPS12|SPTBN1|TUBA1C|TUBB8	-3.5
MyList	Reactome Gene Sets	6	R-HSA-9675108	Nervous system development		-6.9	13	9.5	27994	577	30	8	27	8.1	160|287|998|5700|6206|6711|84790|347688	AP2A1|ANK2|CDC42|PSMC1|RPS12|SPTBN1|TUBA1C|TUBB8	-3.4
MyList	Reactome Gene Sets	6	R-HSA-9646399	Aggrephagy		-6.9	87	18	27994	43	30	4	13	6.2	7334|7335|84790|347688	UBE2N|UBE2V1|TUBA1C|TUBB8	-3.4
MyList	Reactome Gene Sets	6	R-HSA-162906	HIV Infection		-6.8	24	12	27994	234	30	6	20	7.3	160|2963|5434|5700|6396|55690	AP2A1|GTF2F2|POLR2E|PSMC1|SEC13|PACS1	-3.4
MyList	Reactome Gene Sets	6	R-HSA-373760	L1CAM interactions		-6.8	39	14	27994	119	30	5	17	6.8	160|287|6711|84790|347688	AP2A1|ANK2|SPTBN1|TUBA1C|TUBB8	-3.4
MyList	Reactome Gene Sets	6	R-HSA-199991	Membrane Trafficking		-6.6	12	9	27994	634	30	8	27	8.1	160|287|2664|6396|6711|11316|84790|347688	AP2A1|ANK2|GDI1|SEC13|SPTBN1|COPE|TUBA1C|TUBB8	-3.3
MyList	GO Biological Processes	19	GO:0072657	protein localization to membrane	19_GO:0051179 localization	-6.5	11	8.8	27994	654	30	8	27	8.1	287|2316|2664|6206|6711|8943|9093|55690	ANK2|FLNA|GDI1|RPS12|SPTBN1|AP3D1|DNAJA3|PACS1	-3.2
MyList	Reactome Gene Sets	6	R-HSA-5663220	RHO GTPases Activate Formins		-6.4	33	13	27994	140	30	5	17	6.8	998|5516|6396|84790|347688	CDC42|PPP2CB|SEC13|TUBA1C|TUBB8	-3.2
MyList	Reactome Gene Sets	6	R-HSA-5653656	Vesicle-mediated transport		-6.4	11	8.7	27994	673	30	8	27	8.1	160|287|2664|6396|6711|11316|84790|347688	AP2A1|ANK2|GDI1|SEC13|SPTBN1|COPE|TUBA1C|TUBB8	-3.2
MyList	Reactome Gene Sets	6	R-HSA-194315	Signaling by Rho GTPases		-6.4	14	9.4	27994	455	30	7	23	7.7	998|2316|2664|5516|6396|84790|347688	CDC42|FLNA|GDI1|PPP2CB|SEC13|TUBA1C|TUBB8	-3.2
MyList	Reactome Gene Sets	6	R-HSA-195258	RHO GTPase Effectors		-5.9	17	9.6	27994	327	30	6	20	7.3	998|2316|5516|6396|84790|347688	CDC42|FLNA|PPP2CB|SEC13|TUBA1C|TUBB8	-2.9
MyList	Reactome Gene Sets	6	R-HSA-9663891	Selective autophagy		-5.8	46	13	27994	81	30	4	13	6.2	7334|7335|84790|347688	UBE2N|UBE2V1|TUBA1C|TUBB8	-2.7
MyList	Reactome Gene Sets	6	R-HSA-2467813	Separation of Sister Chromatids		-5.8	24	11	27994	191	30	5	17	6.8	5516|5700|6396|84790|347688	PPP2CB|PSMC1|SEC13|TUBA1C|TUBB8	-2.7
MyList	GO Biological Processes	19	GO:0048193	Golgi vesicle transport	19_GO:0051179 localization	-5.6	15	8.8	27994	380	30	6	20	7.3	160|287|6396|6711|8943|11316	AP2A1|ANK2|SEC13|SPTBN1|AP3D1|COPE	-2.6
MyList	Reactome Gene Sets	6	R-HSA-68882	Mitotic Anaphase		-5.3	20	9.5	27994	236	30	5	17	6.8	5516|5700|6396|84790|347688	PPP2CB|PSMC1|SEC13|TUBA1C|TUBB8	-2.4
MyList	Reactome Gene Sets	6	R-HSA-2555396	Mitotic Metaphase and Anaphase		-5.3	20	9.5	27994	237	30	5	17	6.8	5516|5700|6396|84790|347688	PPP2CB|PSMC1|SEC13|TUBA1C|TUBB8	-2.4
MyList	Reactome Gene Sets	6	R-HSA-5626467	RHO GTPases activate IQGAPs		-5.3	87	16	27994	32	30	3	10	5.5	998|84790|347688	CDC42|TUBA1C|TUBB8	-2.4
MyList	Reactome Gene Sets	6	R-HSA-1640170	Cell Cycle		-5.2	9.4	7.4	27994	692	30	7	23	7.7	5434|5516|5700|6396|7334|84790|347688	POLR2E|PPP2CB|PSMC1|SEC13|UBE2N|TUBA1C|TUBB8	-2.3
MyList	Canonical Pathways	11	M16801	SIG REGULATION OF THE ACTIN CYTOSKELETON BY RHO GTPASES		-5.1	80	15	27994	35	30	3	10	5.5	998|2316|2664	CDC42|FLNA|GDI1	-2.3
MyList	Reactome Gene Sets	6	R-HSA-9648025	EML4 and NUDC in mitotic spindle formation		-5.1	32	11	27994	117	30	4	13	6.2	5516|6396|84790|347688	PPP2CB|SEC13|TUBA1C|TUBB8	-2.3
MyList	Reactome Gene Sets	6	R-HSA-2132295	MHC class II antigen presentation		-5.1	30	11	27994	123	30	4	13	6.2	160|6396|84790|347688	AP2A1|SEC13|TUBA1C|TUBB8	-2.2
MyList	Reactome Gene Sets	6	R-HSA-2500257	Resolution of Sister Chromatid Cohesion		-5	30	11	27994	126	30	4	13	6.2	5516|6396|84790|347688	PPP2CB|SEC13|TUBA1C|TUBB8	-2.2
MyList	Reactome Gene Sets	6	R-HSA-162909	Host Interactions of HIV factors		-5	29	10	27994	130	30	4	13	6.2	160|5700|6396|55690	AP2A1|PSMC1|SEC13|PACS1	-2.2
MyList	Reactome Gene Sets	6	R-HSA-168273	Influenza Viral RNA Transcription and Replication		-4.9	28	10	27994	135	30	4	13	6.2	2963|5434|6206|6396	GTF2F2|POLR2E|RPS12|SEC13	-2.1
MyList	Reactome Gene Sets	6	R-HSA-1632852	Macroautophagy		-4.9	27	10	27994	136	30	4	13	6.2	7334|7335|84790|347688	UBE2N|UBE2V1|TUBA1C|TUBB8	-2.1
MyList	Reactome Gene Sets	6	R-HSA-168325	Viral Messenger RNA Synthesis		-4.9	65	14	27994	43	30	3	10	5.5	2963|5434|6396	GTF2F2|POLR2E|SEC13	-2.1
MyList	Reactome Gene Sets	6	R-HSA-437239	Recycling pathway of L1		-4.8	60	13	27994	47	30	3	10	5.5	160|84790|347688	AP2A1|TUBA1C|TUBB8	-2
MyList	Reactome Gene Sets	6	R-HSA-9612973	Autophagy		-4.7	25	9.6	27994	151	30	4	13	6.2	7334|7335|84790|347688	UBE2N|UBE2V1|TUBA1C|TUBB8	-2
MyList	Reactome Gene Sets	6	R-HSA-168255	Influenza Infection		-4.6	24	9.4	27994	156	30	4	13	6.2	2963|5434|6206|6396	GTF2F2|POLR2E|RPS12|SEC13	-1.9
MyList	GO Biological Processes	19	GO:0051668	localization within membrane	19_GO:0051179 localization	-4.6	24	9.4	27994	157	30	4	13	6.2	2316|6396|8943|9093	FLNA|SEC13|AP3D1|DNAJA3	-1.9
MyList	Reactome Gene Sets	6	R-HSA-71406	Pyruvate metabolism and Citric Acid (TCA) cycle		-4.6	51	12	27994	55	30	3	10	5.5	1431|2739|4200	CS|GLO1|ME2	-1.9
MyList	KEGG Pathway	24	ko05130	Pathogenic Escherichia coli infection		-4.6	51	12	27994	55	30	3	10	5.5	998|84790|347688	CDC42|TUBA1C|TUBB8	-1.9
MyList	Reactome Gene Sets	6	R-HSA-2262752	Cellular responses to stress		-4.5	9.6	6.9	27994	584	30	6	20	7.3	1968|5700|6206|6396|84790|347688	EIF2S3|PSMC1|RPS12|SEC13|TUBA1C|TUBB8	-1.8
MyList	Reactome Gene Sets	6	R-HSA-8953897	Cellular responses to external stimuli		-4.4	9.4	6.8	27994	598	30	6	20	7.3	1968|5700|6206|6396|84790|347688	EIF2S3|PSMC1|RPS12|SEC13|TUBA1C|TUBB8	-1.8
MyList	KEGG Pathway	24	hsa05130	Pathogenic Escherichia coli infection		-4.4	47	12	27994	60	30	3	10	5.5	998|84790|347688	CDC42|TUBA1C|TUBB8	-1.8
MyList	GO Biological Processes	19	GO:0019083	viral transcription	19_GO:0051704 multi-organism process	-4.4	21	8.8	27994	178	30	4	13	6.2	2963|5434|6206|6396	GTF2F2|POLR2E|RPS12|SEC13	-1.8
MyList	GO Biological Processes	19	GO:0019884	antigen processing and presentation of exogenous antigen	19_GO:0002376 immune system process	-4.4	20	8.6	27994	185	30	4	13	6.2	160|5700|6396|8943	AP2A1|PSMC1|SEC13|AP3D1	-1.7
MyList	Reactome Gene Sets	6	R-HSA-450294	MAP kinase activation		-4.4	44	11	27994	64	30	3	10	5.5	5516|7334|7335	PPP2CB|UBE2N|UBE2V1	-1.7
MyList	GO Biological Processes	19	GO:0019080	viral gene expression	19_GO:0051704 multi-organism process	-4.3	19	8.3	27994	195	30	4	13	6.2	2963|5434|6206|6396	GTF2F2|POLR2E|RPS12|SEC13	-1.7
MyList	Reactome Gene Sets	6	R-HSA-69275	G2/M Transition		-4.3	19	8.3	27994	196	30	4	13	6.2	5516|5700|84790|347688	PPP2CB|PSMC1|TUBA1C|TUBB8	-1.7
MyList	Reactome Gene Sets	6	R-HSA-453274	Mitotic G2-G2/M phases		-4.2	19	8.3	27994	198	30	4	13	6.2	5516|5700|84790|347688	PPP2CB|PSMC1|TUBA1C|TUBB8	-1.6
MyList	Reactome Gene Sets	6	R-HSA-448424	Interleukin-17 signaling		-4.2	39	11	27994	72	30	3	10	5.5	5516|7334|7335	PPP2CB|UBE2N|UBE2V1	-1.6
MyList	Reactome Gene Sets	6	R-HSA-68877	Mitotic Prometaphase		-4.2	18	8.1	27994	204	30	4	13	6.2	5516|6396|84790|347688	PPP2CB|SEC13|TUBA1C|TUBB8	-1.6
MyList	Reactome Gene Sets	6	R-HSA-5654738	Signaling by FGFR2		-4.2	38	10	27994	73	30	3	10	5.5	2963|5434|5516	GTF2F2|POLR2E|PPP2CB	-1.6
MyList	Reactome Gene Sets	6	R-HSA-8953854	Metabolism of RNA		-4.2	8.3	6.3	27994	673	30	6	20	7.3	2963|5356|5434|5700|6206|6396	GTF2F2|PLRG1|POLR2E|PSMC1|RPS12|SEC13	-1.6
MyList	Reactome Gene Sets	6	R-HSA-2995410	Nuclear Envelope (NE) Reassembly		-4.1	37	10	27994	75	30	3	10	5.5	6396|84790|347688	SEC13|TUBA1C|TUBB8	-1.6
MyList	GO Biological Processes	19	GO:0006888	ER to Golgi vesicle-mediated transport	19_GO:0051179 localization	-4.1	18	7.9	27994	212	30	4	13	6.2	287|6396|6711|11316	ANK2|SEC13|SPTBN1|COPE	-1.6
MyList	Reactome Gene Sets	6	R-HSA-68886	M Phase		-4.1	11	6.9	27994	418	30	5	17	6.8	5516|5700|6396|84790|347688	PPP2CB|PSMC1|SEC13|TUBA1C|TUBB8	-1.6
MyList	Reactome Gene Sets	6	R-HSA-8852276	The role of GTSE1 in G2/M progression after G2 checkpoint		-4.1	36	10	27994	77	30	3	10	5.5	5700|84790|347688	PSMC1|TUBA1C|TUBB8	-1.6
MyList	Reactome Gene Sets	6	R-HSA-1169410	Antiviral mechanism by IFN-stimulated genes		-4.1	35	10	27994	80	30	3	10	5.5	2316|6396|7334	FLNA|SEC13|UBE2N	-1.5
MyList	Reactome Gene Sets	6	R-HSA-2871837	FCERI mediated NF-kB activation		-4	34	9.8	27994	82	30	3	10	5.5	5700|7334|7335	PSMC1|UBE2N|UBE2V1	-1.5
MyList	Reactome Gene Sets	6	R-HSA-975871	MyD88 cascade initiated on plasma membrane		-4	33	9.7	27994	85	30	3	10	5.5	5516|7334|7335	PPP2CB|UBE2N|UBE2V1	-1.5
MyList	Reactome Gene Sets	6	R-HSA-168142	Toll Like Receptor 10 (TLR10) Cascade		-4	33	9.7	27994	85	30	3	10	5.5	5516|7334|7335	PPP2CB|UBE2N|UBE2V1	-1.5
MyList	Reactome Gene Sets	6	R-HSA-168176	Toll Like Receptor 5 (TLR5) Cascade		-4	33	9.7	27994	85	30	3	10	5.5	5516|7334|7335	PPP2CB|UBE2N|UBE2V1	-1.5
MyList	GO Biological Processes	19	GO:0019882	antigen processing and presentation	19_GO:0002376 immune system process	-4	16	7.6	27994	232	30	4	13	6.2	160|5700|6396|8943	AP2A1|PSMC1|SEC13|AP3D1	-1.5
MyList	Reactome Gene Sets	6	R-HSA-190236	Signaling by FGFR		-4	32	9.5	27994	87	30	3	10	5.5	2963|5434|5516	GTF2F2|POLR2E|PPP2CB	-1.5
MyList	GO Biological Processes	19	GO:0009060	aerobic respiration	19_GO:0008152 metabolic process	-4	32	9.5	27994	87	30	3	10	5.5	1431|4200|6472	CS|ME2|SHMT2	-1.5
MyList	GO Biological Processes	19	GO:0033157	regulation of intracellular protein transport	19_GO:0051179 localization	-3.9	16	7.4	27994	239	30	4	13	6.2	998|2316|2664|27429	CDC42|FLNA|GDI1|HTRA2	-1.4
MyList	Reactome Gene Sets	6	R-HSA-449147	Signaling by Interleukins		-3.9	10	6.5	27994	461	30	5	17	6.8	998|5516|5700|7334|7335	CDC42|PPP2CB|PSMC1|UBE2N|UBE2V1	-1.4
MyList	Reactome Gene Sets	6	R-HSA-72203	Processing of Capped Intron-Containing Pre-mRNA		-3.9	15	7.3	27994	244	30	4	13	6.2	2963|5356|5434|6396	GTF2F2|PLRG1|POLR2E|SEC13	-1.4
MyList	Reactome Gene Sets	6	R-HSA-975138	TRAF6 mediated induction of NFkB and MAP kinases upon TLR7/8 or 9 activation		-3.9	30	9.3	27994	92	30	3	10	5.5	5516|7334|7335	PPP2CB|UBE2N|UBE2V1	-1.4
MyList	Reactome Gene Sets	6	R-HSA-168181	Toll Like Receptor 7/8 (TLR7/8) Cascade		-3.9	30	9.2	27994	93	30	3	10	5.5	5516|7334|7335	PPP2CB|UBE2N|UBE2V1	-1.4
MyList	Reactome Gene Sets	6	R-HSA-975155	MyD88 dependent cascade initiated on endosome		-3.9	30	9.2	27994	93	30	3	10	5.5	5516|7334|7335	PPP2CB|UBE2N|UBE2V1	-1.4
MyList	Reactome Gene Sets	6	R-HSA-168164	Toll Like Receptor 3 (TLR3) Cascade		-3.9	30	9.2	27994	94	30	3	10	5.5	5516|7334|7335	PPP2CB|UBE2N|UBE2V1	-1.4
MyList	Reactome Gene Sets	6	R-HSA-168188	Toll Like Receptor TLR6:TLR2 Cascade		-3.8	29	9.1	27994	95	30	3	10	5.5	5516|7334|7335	PPP2CB|UBE2N|UBE2V1	-1.4
MyList	Reactome Gene Sets	6	R-HSA-166058	MyD88:MAL(TIRAP) cascade initiated on plasma membrane		-3.8	29	9.1	27994	95	30	3	10	5.5	5516|7334|7335	PPP2CB|UBE2N|UBE2V1	-1.4
MyList	GO Biological Processes	19	GO:0062012	regulation of small molecule metabolic process	19_GO:0050789 regulation of biological process	-3.8	9.7	6.3	27994	481	30	5	17	6.8	160|4200|5700|6396|6472	AP2A1|ME2|PSMC1|SEC13|SHMT2	-1.4
MyList	Reactome Gene Sets	6	R-HSA-168138	Toll Like Receptor 9 (TLR9) Cascade		-3.8	29	9	27994	97	30	3	10	5.5	5516|7334|7335	PPP2CB|UBE2N|UBE2V1	-1.4
MyList	Reactome Gene Sets	6	R-HSA-181438	Toll Like Receptor 2 (TLR2) Cascade		-3.8	29	9	27994	98	30	3	10	5.5	5516|7334|7335	PPP2CB|UBE2N|UBE2V1	-1.4
MyList	Reactome Gene Sets	6	R-HSA-202424	Downstream TCR signaling		-3.8	29	9	27994	98	30	3	10	5.5	5700|7334|7335	PSMC1|UBE2N|UBE2V1	-1.4
MyList	Reactome Gene Sets	6	R-HSA-168179	Toll Like Receptor TLR1:TLR2 Cascade		-3.8	29	9	27994	98	30	3	10	5.5	5516|7334|7335	PPP2CB|UBE2N|UBE2V1	-1.4
MyList	Reactome Gene Sets	6	R-HSA-166166	MyD88-independent TLR4 cascade		-3.8	28	8.9	27994	99	30	3	10	5.5	5516|7334|7335	PPP2CB|UBE2N|UBE2V1	-1.4
MyList	Reactome Gene Sets	6	R-HSA-937061	TRIF(TICAM1)-mediated TLR4 signaling		-3.8	28	8.9	27994	99	30	3	10	5.5	5516|7334|7335	PPP2CB|UBE2N|UBE2V1	-1.4
MyList	Reactome Gene Sets	6	R-HSA-6811434	COPI-dependent Golgi-to-ER retrograde traffic		-3.8	28	8.9	27994	99	30	3	10	5.5	11316|84790|347688	COPE|TUBA1C|TUBB8	-1.4
MyList	Reactome Gene Sets	6	R-HSA-5607764	CLEC7A (Dectin-1) signaling		-3.8	28	8.8	27994	101	30	3	10	5.5	5700|7334|7335	PSMC1|UBE2N|UBE2V1	-1.4
MyList	Reactome Gene Sets	6	R-HSA-9020702	Interleukin-1 signaling		-3.7	27	8.7	27994	103	30	3	10	5.5	5700|7334|7335	PSMC1|UBE2N|UBE2V1	-1.4
MyList	GO Biological Processes	19	GO:0070498	interleukin-1-mediated signaling pathway	19_GO:0023052 signaling	-3.7	27	8.7	27994	103	30	3	10	5.5	5700|7334|7335	PSMC1|UBE2N|UBE2V1	-1.4
MyList	Reactome Gene Sets	6	R-HSA-9006934	Signaling by Receptor Tyrosine Kinases		-3.7	9.2	6.1	27994	506	30	5	17	6.8	160|998|2963|5434|5516	AP2A1|CDC42|GTF2F2|POLR2E|PPP2CB	-1.4
MyList	GO Biological Processes	19	GO:0006892	post-Golgi vesicle-mediated transport	19_GO:0051179 localization	-3.7	26	8.6	27994	106	30	3	10	5.5	160|6711|8943	AP2A1|SPTBN1|AP3D1	-1.3
MyList	GO Biological Processes	19	GO:0060071	Wnt signaling pathway, planar cell polarity pathway	19_GO:0032502 developmental process	-3.7	26	8.5	27994	108	30	3	10	5.5	160|998|5700	AP2A1|CDC42|PSMC1	-1.3
MyList	GO Biological Processes	19	GO:0090175	regulation of establishment of planar polarity	19_GO:0032502 developmental process	-3.7	25	8.4	27994	110	30	3	10	5.5	160|998|5700	AP2A1|CDC42|PSMC1	-1.3
MyList	GO Biological Processes	19	GO:0072659	protein localization to plasma membrane	19_GO:0051179 localization	-3.6	13	6.8	27994	283	30	4	13	6.2	287|2316|6711|55690	ANK2|FLNA|SPTBN1|PACS1	-1.3
MyList	KEGG Pathway	24	hsa01200	Carbon metabolism		-3.6	25	8.3	27994	114	30	3	10	5.5	1431|4200|6472	CS|ME2|SHMT2	-1.3
MyList	KEGG Pathway	24	ko01200	Carbon metabolism		-3.6	25	8.3	27994	114	30	3	10	5.5	1431|4200|6472	CS|ME2|SHMT2	-1.3
MyList	Reactome Gene Sets	6	R-HSA-72766	Translation		-3.6	13	6.6	27994	291	30	4	13	6.2	1968|5464|6206|51069	EIF2S3|PPA1|RPS12|MRPL2	-1.3
MyList	Reactome Gene Sets	6	R-HSA-69620	Cell Cycle Checkpoints		-3.6	13	6.6	27994	294	30	4	13	6.2	5516|5700|6396|7334	PPP2CB|PSMC1|SEC13|UBE2N	-1.2
MyList	GO Biological Processes	19	GO:1903827	regulation of cellular protein localization	19_GO:0051179 localization	-3.6	8.5	5.8	27994	548	30	5	17	6.8	998|2316|2664|6711|27429	CDC42|FLNA|GDI1|SPTBN1|HTRA2	-1.2
MyList	Reactome Gene Sets	6	R-HSA-202403	TCR signaling		-3.5	23	8	27994	120	30	3	10	5.5	5700|7334|7335	PSMC1|UBE2N|UBE2V1	-1.2
MyList	Reactome Gene Sets	6	R-HSA-69278	Cell Cycle, Mitotic		-3.5	8.3	5.7	27994	561	30	5	17	6.8	5516|5700|6396|84790|347688	PPP2CB|PSMC1|SEC13|TUBA1C|TUBB8	-1.2
MyList	GO Biological Processes	19	GO:0007164	establishment of tissue polarity	19_GO:0032502 developmental process	-3.5	23	7.9	27994	124	30	3	10	5.5	160|998|5700	AP2A1|CDC42|PSMC1	-1.2
MyList	GO Biological Processes	19	GO:0001736	establishment of planar polarity	19_GO:0032502 developmental process	-3.5	23	7.9	27994	124	30	3	10	5.5	160|998|5700	AP2A1|CDC42|PSMC1	-1.2
MyList	Reactome Gene Sets	6	R-HSA-166016	Toll Like Receptor 4 (TLR4) Cascade		-3.5	22	7.7	27994	129	30	3	10	5.5	5516|7334|7335	PPP2CB|UBE2N|UBE2V1	-1.1
MyList	Reactome Gene Sets	6	R-HSA-5683057	MAPK family signaling cascades		-3.4	11	6.2	27994	325	30	4	13	6.2	998|5516|5700|6711	CDC42|PPP2CB|PSMC1|SPTBN1	-1.1
MyList	Reactome Gene Sets	6	R-HSA-8856688	Golgi-to-ER retrograde transport		-3.4	21	7.6	27994	133	30	3	10	5.5	11316|84790|347688	COPE|TUBA1C|TUBB8	-1.1
MyList	Reactome Gene Sets	6	R-HSA-2454202	Fc epsilon receptor (FCERI) signaling		-3.4	21	7.6	27994	134	30	3	10	5.5	5700|7334|7335	PSMC1|UBE2N|UBE2V1	-1.1
MyList	Reactome Gene Sets	6	R-HSA-9609690	HCMV Early Events		-3.4	21	7.5	27994	135	30	3	10	5.5	6396|84790|347688	SEC13|TUBA1C|TUBB8	-1.1
MyList	GO Biological Processes	19	GO:1990778	protein localization to cell periphery	19_GO:0051179 localization	-3.4	11	6.1	27994	334	30	4	13	6.2	287|2316|6711|55690	ANK2|FLNA|SPTBN1|PACS1	-1.1
MyList	Reactome Gene Sets	6	R-HSA-162599	Late Phase of HIV Life Cycle		-3.4	20	7.4	27994	139	30	3	10	5.5	2963|5434|6396	GTF2F2|POLR2E|SEC13	-1.1
MyList	GO Biological Processes	19	GO:1903829	positive regulation of cellular protein localization	19_GO:0048518 positive regulation of biological process	-3.4	11	6.1	27994	338	30	4	13	6.2	998|2316|6711|27429	CDC42|FLNA|SPTBN1|HTRA2	-1.1
MyList	Reactome Gene Sets	6	R-HSA-446652	Interleukin-1 family signaling		-3.3	20	7.4	27994	140	30	3	10	5.5	5700|7334|7335	PSMC1|UBE2N|UBE2V1	-1.1
MyList	Reactome Gene Sets	6	R-HSA-5621481	C-type lectin receptors (CLRs)		-3.3	20	7.3	27994	142	30	3	10	5.5	5700|7334|7335	PSMC1|UBE2N|UBE2V1	-1.1
MyList	Reactome Gene Sets	6	R-HSA-109582	Hemostasis		-3.3	7.5	5.4	27994	621	30	5	17	6.8	998|2316|5516|84790|347688	CDC42|FLNA|PPP2CB|TUBA1C|TUBB8	-1.1
MyList	GO Biological Processes	19	GO:0001738	morphogenesis of a polarized epithelium	19_GO:0032502 developmental process	-3.3	19	7.2	27994	147	30	3	10	5.5	160|998|5700	AP2A1|CDC42|PSMC1	-1
MyList	GO Biological Processes	19	GO:0035567	non-canonical Wnt signaling pathway	19_GO:0023052 signaling	-3.3	19	7.1	27994	151	30	3	10	5.5	160|998|5700	AP2A1|CDC42|PSMC1	-0.99
MyList	GO Biological Processes	19	GO:0006140	regulation of nucleotide metabolic process	19_GO:0050789 regulation of biological process	-3.2	18	7.1	27994	152	30	3	10	5.5	4200|6396|6472	ME2|SEC13|SHMT2	-0.99
MyList	Reactome Gene Sets	6	R-HSA-162587	HIV Life Cycle		-3.2	18	7.1	27994	152	30	3	10	5.5	2963|5434|6396	GTF2F2|POLR2E|SEC13	-0.99
MyList	Reactome Gene Sets	6	R-HSA-168898	Toll-like Receptor Cascades		-3.2	18	7	27994	155	30	3	10	5.5	5516|7334|7335	PPP2CB|UBE2N|UBE2V1	-0.98
MyList	GO Biological Processes	19	GO:0006090	pyruvate metabolic process	19_GO:0008152 metabolic process	-3.2	18	7	27994	155	30	3	10	5.5	2739|4200|6396	GLO1|ME2|SEC13	-0.98
MyList	Reactome Gene Sets	6	R-HSA-983169	Class I MHC mediated antigen processing & presentation		-3.2	10	5.8	27994	370	30	4	13	6.2	5700|6396|7334|7335	PSMC1|SEC13|UBE2N|UBE2V1	-0.97
MyList	GO Biological Processes	19	GO:0010770	positive regulation of cell morphogenesis involved in differentiation	19_GO:0048518 positive regulation of biological process	-3.2	18	6.9	27994	157	30	3	10	5.5	998|2316|2664	CDC42|FLNA|GDI1	-0.97
MyList	GO Biological Processes	19	GO:0090316	positive regulation of intracellular protein transport	19_GO:0048518 positive regulation of biological process	-3.2	18	6.9	27994	159	30	3	10	5.5	998|2316|27429	CDC42|FLNA|HTRA2	-0.96
MyList	Reactome Gene Sets	6	R-HSA-9609646	HCMV Infection		-3.2	17	6.9	27994	160	30	3	10	5.5	6396|84790|347688	SEC13|TUBA1C|TUBB8	-0.96
MyList	Reactome Gene Sets	6	R-HSA-5663202	Diseases of signal transduction by growth factor receptors and second messengers		-3.1	9.6	5.6	27994	387	30	4	13	6.2	2963|5434|5516|5700	GTF2F2|POLR2E|PPP2CB|PSMC1	-0.91
MyList	GO Biological Processes	19	GO:0009408	response to heat	19_GO:0050896 response to stimulus	-3.1	17	6.7	27994	167	30	3	10	5.5	6396|9093|27429	SEC13|DNAJA3|HTRA2	-0.91
MyList	Reactome Gene Sets	6	R-HSA-983231	Factors involved in megakaryocyte development and platelet production		-3.1	17	6.7	27994	168	30	3	10	5.5	998|84790|347688	CDC42|TUBA1C|TUBB8	-0.9
MyList	KEGG Pathway	24	ko04530	Tight junction		-3.1	16	6.6	27994	170	30	3	10	5.5	998|5516|84790	CDC42|PPP2CB|TUBA1C	-0.89
MyList	Reactome Gene Sets	6	R-HSA-1428517	The citric acid (TCA) cycle and respiratory electron transport		-3.1	16	6.5	27994	175	30	3	10	5.5	1431|2739|4200	CS|GLO1|ME2	-0.86
MyList	GO Biological Processes	19	GO:0032970	regulation of actin filament-based process	19_GO:0050789 regulation of biological process	-3.1	9.2	5.4	27994	406	30	4	13	6.2	287|998|2316|6711	ANK2|CDC42|FLNA|SPTBN1	-0.85
MyList	GO Biological Processes	19	GO:0002478	antigen processing and presentation of exogenous peptide antigen	19_GO:0002376 immune system process	-3.1	16	6.5	27994	177	30	3	10	5.5	160|5700|6396	AP2A1|PSMC1|SEC13	-0.85
MyList	KEGG Pathway	24	hsa04530	Tight junction		-3	16	6.4	27994	179	30	3	10	5.5	998|5516|84790	CDC42|PPP2CB|TUBA1C	-0.84
MyList	GO Biological Processes	19	GO:1905330	regulation of morphogenesis of an epithelium	19_GO:0032502 developmental process	-3	15	6.4	27994	181	30	3	10	5.5	160|998|5700	AP2A1|CDC42|PSMC1	-0.83
MyList	GO Biological Processes	19	GO:0071347	cellular response to interleukin-1	19_GO:0050896 response to stimulus	-3	15	6.4	27994	183	30	3	10	5.5	5700|7334|7335	PSMC1|UBE2N|UBE2V1	-0.82
MyList	Reactome Gene Sets	6	R-HSA-72163	mRNA Splicing - Major Pathway		-3	15	6.4	27994	183	30	3	10	5.5	2963|5356|5434	GTF2F2|PLRG1|POLR2E	-0.82
MyList	GO Biological Processes	19	GO:0006412	translation	19_GO:0008152 metabolic process	-3	6.3	4.8	27994	739	30	5	17	6.8	1968|5464|6206|6472|51069	EIF2S3|PPA1|RPS12|SHMT2|MRPL2	-0.8
MyList	GO Biological Processes	19	GO:0045333	cellular respiration	19_GO:0008152 metabolic process	-3	15	6.3	27994	187	30	3	10	5.5	1431|4200|6472	CS|ME2|SHMT2	-0.8
MyList	GO Biological Processes	19	GO:0043123	positive regulation of I-kappaB kinase/NF-kappaB signaling	19_GO:0048518 positive regulation of biological process	-3	15	6.3	27994	188	30	3	10	5.5	2316|7334|7335	FLNA|UBE2N|UBE2V1	-0.8
MyList	GO Biological Processes	19	GO:0045785	positive regulation of cell adhesion	19_GO:0022610 biological adhesion	-3	8.7	5.3	27994	428	30	4	13	6.2	998|2316|8943|9093	CDC42|FLNA|AP3D1|DNAJA3	-0.79
MyList	Reactome Gene Sets	6	R-HSA-72172	mRNA Splicing		-3	15	6.2	27994	191	30	3	10	5.5	2963|5356|5434	GTF2F2|PLRG1|POLR2E	-0.78
MyList	GO Biological Processes	19	GO:0048002	antigen processing and presentation of peptide antigen	19_GO:0002376 immune system process	-2.9	14	6.1	27994	194	30	3	10	5.5	160|5700|6396	AP2A1|PSMC1|SEC13	-0.77
MyList	GO Biological Processes	19	GO:0043043	peptide biosynthetic process	19_GO:0008152 metabolic process	-2.9	6.1	4.7	27994	764	30	5	17	6.8	1968|5464|6206|6472|51069	EIF2S3|PPA1|RPS12|SHMT2|MRPL2	-0.75
MyList	GO Biological Processes	19	GO:0032386	regulation of intracellular transport	19_GO:0051179 localization	-2.9	8.4	5.2	27994	444	30	4	13	6.2	998|2316|2664|27429	CDC42|FLNA|GDI1|HTRA2	-0.75
MyList	GO Biological Processes	19	GO:0006605	protein targeting	19_GO:0051179 localization	-2.9	8.4	5.2	27994	444	30	4	13	6.2	2664|6206|8943|27429	GDI1|RPS12|AP3D1|HTRA2	-0.75
MyList	Reactome Gene Sets	6	R-HSA-913531	Interferon Signaling		-2.9	14	6.1	27994	199	30	3	10	5.5	2316|6396|7334	FLNA|SEC13|UBE2N	-0.75
MyList	KEGG Pathway	24	ko05203	Viral carcinogenesis		-2.9	14	6	27994	201	30	3	10	5.5	998|5700|9093	CDC42|PSMC1|DNAJA3	-0.74
MyList	GO Biological Processes	19	GO:0030705	cytoskeleton-dependent intracellular transport	19_GO:0051179 localization	-2.9	14	6	27994	201	30	3	10	5.5	998|8943|84790	CDC42|AP3D1|TUBA1C	-0.74
MyList	Reactome Gene Sets	6	R-HSA-6811442	Intra-Golgi and retrograde Golgi-to-ER traffic		-2.9	14	6	27994	202	30	3	10	5.5	11316|84790|347688	COPE|TUBA1C|TUBB8	-0.74
MyList	GO Biological Processes	19	GO:0080135	regulation of cellular response to stress	19_GO:0050896 response to stimulus	-2.9	6	4.6	27994	778	30	5	17	6.8	998|6396|7334|7335|27429	CDC42|SEC13|UBE2N|UBE2V1|HTRA2	-0.74
MyList	KEGG Pathway	24	ko05205	Proteoglycans in cancer		-2.9	14	6	27994	203	30	3	10	5.5	287|998|2316	ANK2|CDC42|FLNA	-0.73
MyList	Reactome Gene Sets	6	R-HSA-112314	Neurotransmitter receptors and postsynaptic signal transmission		-2.9	14	6	27994	205	30	3	10	5.5	160|84790|347688	AP2A1|TUBA1C|TUBB8	-0.72
MyList	GO Biological Processes	19	GO:0010256	endomembrane system organization	19_GO:0071840 cellular component organization or biogenesis	-2.8	8	5	27994	466	30	4	13	6.2	287|998|6711|8943	ANK2|CDC42|SPTBN1|AP3D1	-0.7
MyList	KEGG Pathway	24	hsa05203	Viral carcinogenesis		-2.8	13	5.9	27994	211	30	3	10	5.5	998|5700|9093	CDC42|PSMC1|DNAJA3	-0.7
MyList	GO Biological Processes	19	GO:0070555	response to interleukin-1	19_GO:0050896 response to stimulus	-2.8	13	5.9	27994	211	30	3	10	5.5	5700|7334|7335	PSMC1|UBE2N|UBE2V1	-0.7
MyList	GO Biological Processes	19	GO:0007254	JNK cascade	19_GO:0023052 signaling	-2.8	13	5.8	27994	214	30	3	10	5.5	998|7334|7335	CDC42|UBE2N|UBE2V1	-0.68
MyList	GO Biological Processes	19	GO:0050870	positive regulation of T cell activation	19_GO:0022610 biological adhesion	-2.8	13	5.8	27994	214	30	3	10	5.5	998|8943|9093	CDC42|AP3D1|DNAJA3	-0.68
MyList	Reactome Gene Sets	6	R-HSA-376176	Signaling by ROBO receptors		-2.8	13	5.7	27994	218	30	3	10	5.5	998|5700|6206	CDC42|PSMC1|RPS12	-0.67
MyList	KEGG Pathway	24	hsa05205	Proteoglycans in cancer		-2.8	13	5.7	27994	218	30	3	10	5.5	287|998|2316	ANK2|CDC42|FLNA	-0.67
MyList	GO Biological Processes	19	GO:0032388	positive regulation of intracellular transport	19_GO:0048518 positive regulation of biological process	-2.7	12	5.6	27994	227	30	3	10	5.5	998|2316|27429	CDC42|FLNA|HTRA2	-0.62
MyList	GO Biological Processes	19	GO:0009266	response to temperature stimulus	19_GO:0050896 response to stimulus	-2.7	12	5.5	27994	234	30	3	10	5.5	6396|9093|27429	SEC13|DNAJA3|HTRA2	-0.58
MyList	GO Biological Processes	19	GO:1903039	positive regulation of leukocyte cell-cell adhesion	19_GO:0022610 biological adhesion	-2.7	12	5.5	27994	235	30	3	10	5.5	998|8943|9093	CDC42|AP3D1|DNAJA3	-0.58
MyList	GO Biological Processes	19	GO:0007264	small GTPase mediated signal transduction	19_GO:0023052 signaling	-2.7	7.3	4.7	27994	510	30	4	13	6.2	998|2664|5516|9093	CDC42|GDI1|PPP2CB|DNAJA3	-0.58
MyList	GO Biological Processes	19	GO:0006091	generation of precursor metabolites and energy	19_GO:0008152 metabolic process	-2.7	7.2	4.6	27994	522	30	4	13	6.2	1431|4200|6396|6472	CS|ME2|SEC13|SHMT2	-0.54
MyList	GO Biological Processes	19	GO:0043122	regulation of I-kappaB kinase/NF-kappaB signaling	19_GO:0023052 signaling	-2.6	11	5.3	27994	252	30	3	10	5.5	2316|7334|7335	FLNA|UBE2N|UBE2V1	-0.5
MyList	GO Biological Processes	19	GO:0002521	leukocyte differentiation	19_GO:0002376 immune system process	-2.6	6.9	4.5	27994	539	30	4	13	6.2	998|2739|8943|9093	CDC42|GLO1|AP3D1|DNAJA3	-0.5
MyList	GO Biological Processes	19	GO:2000027	regulation of animal organ morphogenesis	19_GO:0032502 developmental process	-2.6	11	5.2	27994	256	30	3	10	5.5	160|998|5700	AP2A1|CDC42|PSMC1	-0.49
MyList	GO Biological Processes	19	GO:0034329	cell junction assembly	19_GO:0071840 cellular component organization or biogenesis	-2.6	11	5.2	27994	258	30	3	10	5.5	287|998|2316	ANK2|CDC42|FLNA	-0.48
MyList	GO Biological Processes	19	GO:0002009	morphogenesis of an epithelium	19_GO:0032502 developmental process	-2.6	6.7	4.5	27994	557	30	4	13	6.2	160|998|2316|5700	AP2A1|CDC42|FLNA|PSMC1	-0.45
MyList	GO Biological Processes	19	GO:0072594	establishment of protein localization to organelle	19_GO:0051179 localization	-2.5	6.6	4.4	27994	563	30	4	13	6.2	2316|6206|8943|27429	FLNA|RPS12|AP3D1|HTRA2	-0.44
MyList	Reactome Gene Sets	6	R-HSA-112315	Transmission across Chemical Synapses		-2.5	10	5.1	27994	270	30	3	10	5.5	160|84790|347688	AP2A1|TUBA1C|TUBB8	-0.43
MyList	GO Biological Processes	19	GO:0010720	positive regulation of cell development	19_GO:0048518 positive regulation of biological process	-2.5	6.5	4.4	27994	570	30	4	13	6.2	160|998|2316|2664	AP2A1|CDC42|FLNA|GDI1	-0.42
MyList	GO Biological Processes	19	GO:0110053	regulation of actin filament organization	19_GO:0071840 cellular component organization or biogenesis	-2.5	10	5	27994	278	30	3	10	5.5	998|2316|6711	CDC42|FLNA|SPTBN1	-0.41
MyList	GO Biological Processes	19	GO:0015980	energy derivation by oxidation of organic compounds	19_GO:0008152 metabolic process	-2.5	10	5	27994	278	30	3	10	5.5	1431|4200|6472	CS|ME2|SHMT2	-0.41
MyList	GO Biological Processes	19	GO:0022409	positive regulation of cell-cell adhesion	19_GO:0022610 biological adhesion	-2.5	10	5	27994	279	30	3	10	5.5	998|8943|9093	CDC42|AP3D1|DNAJA3	-0.4
MyList	Reactome Gene Sets	6	R-HSA-5673001	RAF/MAP kinase cascade		-2.5	10	5	27994	280	30	3	10	5.5	5516|5700|6711	PPP2CB|PSMC1|SPTBN1	-0.4
MyList	GO Biological Processes	19	GO:0060047	heart contraction	19_GO:0032501 multicellular organismal process	-2.5	9.8	4.9	27994	285	30	3	10	5.5	287|998|2316	ANK2|CDC42|FLNA	-0.38
MyList	Reactome Gene Sets	6	R-HSA-5684996	MAPK1/MAPK3 signaling		-2.5	9.8	4.9	27994	286	30	3	10	5.5	5516|5700|6711	PPP2CB|PSMC1|SPTBN1	-0.38
MyList	GO Biological Processes	19	GO:0007249	I-kappaB kinase/NF-kappaB signaling	19_GO:0023052 signaling	-2.5	9.8	4.9	27994	286	30	3	10	5.5	2316|7334|7335	FLNA|UBE2N|UBE2V1	-0.38
MyList	GO Biological Processes	19	GO:0051403	stress-activated MAPK cascade	19_GO:0023052 signaling	-2.4	9.7	4.9	27994	288	30	3	10	5.5	998|7334|7335	CDC42|UBE2N|UBE2V1	-0.38
MyList	GO Biological Processes	19	GO:0051186	cofactor metabolic process	19_GO:0008152 metabolic process	-2.4	6.2	4.2	27994	603	30	4	13	6.2	2739|4200|6396|6472	GLO1|ME2|SEC13|SHMT2	-0.36
MyList	Reactome Gene Sets	6	R-HSA-9607240	FLT3 Signaling		-2.4	9.5	4.8	27994	294	30	3	10	5.5	5516|5700|6711	PPP2CB|PSMC1|SPTBN1	-0.36
MyList	GO Biological Processes	19	GO:0003015	heart process	19_GO:0032501 multicellular organismal process	-2.4	9.5	4.8	27994	295	30	3	10	5.5	287|998|2316	ANK2|CDC42|FLNA	-0.35
MyList	KEGG Pathway	24	hsa05169	Epstein-Barr virus infection		-2.4	9.4	4.8	27994	299	30	3	10	5.5	5434|5700|7335	POLR2E|PSMC1|UBE2V1	-0.34
MyList	GO Biological Processes	19	GO:0031098	stress-activated protein kinase signaling cascade	19_GO:0023052 signaling	-2.4	9.3	4.7	27994	302	30	3	10	5.5	998|7334|7335	CDC42|UBE2N|UBE2V1	-0.33
MyList	GO Biological Processes	19	GO:0002758	innate immune response-activating signal transduction	19_GO:0002376 immune system process	-2.4	9.1	4.7	27994	306	30	3	10	5.5	5700|7334|7335	PSMC1|UBE2N|UBE2V1	-0.32
MyList	Reactome Gene Sets	6	R-HSA-983168	Antigen processing: Ubiquitination & Proteasome degradation		-2.4	9.1	4.7	27994	309	30	3	10	5.5	5700|7334|7335	PSMC1|UBE2N|UBE2V1	-0.31
MyList	GO Biological Processes	19	GO:0010769	regulation of cell morphogenesis involved in differentiation	19_GO:0032502 developmental process	-2.4	9	4.7	27994	310	30	3	10	5.5	998|2316|2664	CDC42|FLNA|GDI1	-0.3
MyList	GO Biological Processes	19	GO:0005975	carbohydrate metabolic process	19_GO:0008152 metabolic process	-2.4	5.9	4.1	27994	631	30	4	13	6.2	160|1431|2739|6396	AP2A1|CS|GLO1|SEC13	-0.3
MyList	GO Biological Processes	19	GO:0010638	positive regulation of organelle organization	19_GO:0048518 positive regulation of biological process	-2.3	5.8	4.1	27994	640	30	4	13	6.2	998|2316|7334|27429	CDC42|FLNA|UBE2N|HTRA2	-0.29
MyList	GO Biological Processes	19	GO:0034330	cell junction organization	19_GO:0071840 cellular component organization or biogenesis	-2.3	8.8	4.6	27994	318	30	3	10	5.5	287|998|2316	ANK2|CDC42|FLNA	-0.28
MyList	GO Biological Processes	19	GO:1901214	regulation of neuron death	19_GO:0050789 regulation of biological process	-2.3	8.7	4.6	27994	321	30	3	10	5.5	998|5700|27429	CDC42|PSMC1|HTRA2	-0.27
MyList	GO Biological Processes	19	GO:0051223	regulation of protein transport	19_GO:0051179 localization	-2.3	5.8	4	27994	648	30	4	13	6.2	998|2316|2664|27429	CDC42|FLNA|GDI1|HTRA2	-0.27
MyList	GO Biological Processes	19	GO:0051235	maintenance of location	19_GO:0051179 localization	-2.3	8.6	4.5	27994	324	30	3	10	5.5	287|2316|8943	ANK2|FLNA|AP3D1	-0.27
MyList	GO Biological Processes	19	GO:0051056	regulation of small GTPase mediated signal transduction	19_GO:0023052 signaling	-2.3	8.6	4.5	27994	324	30	3	10	5.5	998|2664|5516	CDC42|GDI1|PPP2CB	-0.27
MyList	GO Biological Processes	19	GO:0002757	immune response-activating signal transduction	19_GO:0002376 immune system process	-2.3	5.7	4	27994	657	30	4	13	6.2	998|5700|7334|7335	CDC42|PSMC1|UBE2N|UBE2V1	-0.26
MyList	GO Biological Processes	19	GO:0002218	activation of innate immune response	19_GO:0002376 immune system process	-2.3	8.5	4.5	27994	329	30	3	10	5.5	5700|7334|7335	PSMC1|UBE2N|UBE2V1	-0.25
MyList	GO Biological Processes	19	GO:1903037	regulation of leukocyte cell-cell adhesion	19_GO:0022610 biological adhesion	-2.3	8.5	4.5	27994	329	30	3	10	5.5	998|8943|9093	CDC42|AP3D1|DNAJA3	-0.25
MyList	Reactome Gene Sets	6	R-HSA-195721	Signaling by WNT		-2.3	8.4	4.5	27994	332	30	3	10	5.5	160|5516|5700	AP2A1|PPP2CB|PSMC1	-0.25
MyList	GO Biological Processes	19	GO:0050863	regulation of T cell activation	19_GO:0002376 immune system process	-2.3	8.4	4.5	27994	332	30	3	10	5.5	998|8943|9093	CDC42|AP3D1|DNAJA3	-0.25
MyList	GO Biological Processes	19	GO:0048729	tissue morphogenesis	19_GO:0032502 developmental process	-2.3	5.6	3.9	27994	668	30	4	13	6.2	160|998|2316|5700	AP2A1|CDC42|FLNA|PSMC1	-0.24
MyList	GO Biological Processes	19	GO:0000209	protein polyubiquitination	19_GO:0008152 metabolic process	-2.2	8.2	4.4	27994	340	30	3	10	5.5	5700|7334|7335	PSMC1|UBE2N|UBE2V1	-0.22
MyList	GO Biological Processes	19	GO:0090087	regulation of peptide transport	19_GO:0051179 localization	-2.2	5.5	3.9	27994	679	30	4	13	6.2	998|2316|2664|27429	CDC42|FLNA|GDI1|HTRA2	-0.22
MyList	GO Biological Processes	19	GO:0090150	establishment of protein localization to membrane	19_GO:0051179 localization	-2.2	8.1	4.4	27994	344	30	3	10	5.5	2664|6206|6711	GDI1|RPS12|SPTBN1	-0.21
MyList	GO Biological Processes	19	GO:0007265	Ras protein signal transduction	19_GO:0023052 signaling	-2.2	8.1	4.3	27994	347	30	3	10	5.5	998|2664|5516	CDC42|GDI1|PPP2CB	-0.21
MyList	GO Biological Processes	19	GO:0002764	immune response-regulating signaling pathway	19_GO:0002376 immune system process	-2.2	5.4	3.8	27994	690	30	4	13	6.2	998|5700|7334|7335	CDC42|PSMC1|UBE2N|UBE2V1	-0.2
MyList	GO Biological Processes	19	GO:0070201	regulation of establishment of protein localization	19_GO:0051179 localization	-2.2	5.4	3.8	27994	695	30	4	13	6.2	998|2316|2664|27429	CDC42|FLNA|GDI1|HTRA2	-0.2
MyList	KEGG Pathway	24	hsa05165	human papillomavirus infection		-2.2	8	4.3	27994	352	30	3	10	5.5	998|5516|5700	CDC42|PPP2CB|PSMC1	-0.19
MyList	GO Biological Processes	19	GO:0051251	positive regulation of lymphocyte activation	19_GO:0002376 immune system process	-2.2	7.8	4.3	27994	357	30	3	10	5.5	998|8943|9093	CDC42|AP3D1|DNAJA3	-0.18
MyList	GO Biological Processes	19	GO:0070997	neuron death	19_GO:0009987 cellular process	-2.2	7.8	4.2	27994	360	30	3	10	5.5	998|5700|27429	CDC42|PSMC1|HTRA2	-0.17
MyList	GO Biological Processes	19	GO:0032956	regulation of actin cytoskeleton organization	19_GO:0071840 cellular component organization or biogenesis	-2.2	7.8	4.2	27994	361	30	3	10	5.5	998|2316|6711	CDC42|FLNA|SPTBN1	-0.17
MyList	GO Biological Processes	19	GO:0006520	cellular amino acid metabolic process	19_GO:0008152 metabolic process	-2.2	7.7	4.2	27994	363	30	3	10	5.5	5464|5700|6472	PPA1|PSMC1|SHMT2	-0.17
MyList	GO Biological Processes	19	GO:0007159	leukocyte cell-cell adhesion	19_GO:0022610 biological adhesion	-2.2	7.7	4.2	27994	364	30	3	10	5.5	998|8943|9093	CDC42|AP3D1|DNAJA3	-0.17
MyList	Reactome Gene Sets	6	R-HSA-3700989	Transcriptional Regulation by TP53		-2.2	7.7	4.2	27994	364	30	3	10	5.5	2963|5434|5516	GTF2F2|POLR2E|PPP2CB	-0.17
MyList	GO Biological Processes	19	GO:0051222	positive regulation of protein transport	19_GO:0048518 positive regulation of biological process	-2.2	7.7	4.2	27994	365	30	3	10	5.5	998|2316|27429	CDC42|FLNA|HTRA2	-0.16
MyList	GO Biological Processes	19	GO:1902903	regulation of supramolecular fiber organization	19_GO:0071840 cellular component organization or biogenesis	-2.1	7.5	4.1	27994	372	30	3	10	5.5	998|2316|6711	CDC42|FLNA|SPTBN1	-0.14
MyList	GO Biological Processes	19	GO:0030155	regulation of cell adhesion	19_GO:0022610 biological adhesion	-2.1	5.1	3.7	27994	738	30	4	13	6.2	998|2316|8943|9093	CDC42|FLNA|AP3D1|DNAJA3	-0.12
MyList	GO Biological Processes	19	GO:0002253	activation of immune response	19_GO:0002376 immune system process	-2.1	5	3.7	27994	740	30	4	13	6.2	998|5700|7334|7335	CDC42|PSMC1|UBE2N|UBE2V1	-0.12
MyList	GO Biological Processes	19	GO:0045089	positive regulation of innate immune response	19_GO:0002376 immune system process	-2.1	7.2	4	27994	388	30	3	10	5.5	5700|7334|7335	PSMC1|UBE2N|UBE2V1	-0.1
MyList	GO Biological Processes	19	GO:0000904	cell morphogenesis involved in differentiation	19_GO:0032502 developmental process	-2.1	5	3.6	27994	753	30	4	13	6.2	998|2316|2664|6711	CDC42|FLNA|GDI1|SPTBN1	-0.1
MyList	GO Biological Processes	19	GO:0007169	transmembrane receptor protein tyrosine kinase signaling pathway	19_GO:0023052 signaling	-2.1	5	3.6	27994	753	30	4	13	6.2	160|998|2963|5434	AP2A1|CDC42|GTF2F2|POLR2E	-0.1
MyList	GO Biological Processes	19	GO:0000398	mRNA splicing, via spliceosome	19_GO:0008152 metabolic process	-2.1	7.2	4	27994	390	30	3	10	5.5	2963|5356|5434	GTF2F2|PLRG1|POLR2E	-0.1
MyList	GO Biological Processes	19	GO:0000377	RNA splicing, via transesterification reactions with bulged adenosine as nucleophile	19_GO:0008152 metabolic process	-2.1	7.2	4	27994	390	30	3	10	5.5	2963|5356|5434	GTF2F2|PLRG1|POLR2E	-0.1
MyList	GO Biological Processes	19	GO:0000375	RNA splicing, via transesterification reactions	19_GO:0008152 metabolic process	-2.1	7.1	4	27994	393	30	3	10	5.5	2963|5356|5434	GTF2F2|PLRG1|POLR2E	-0.094
MyList	GO Biological Processes	19	GO:0031346	positive regulation of cell projection organization	19_GO:0048518 positive regulation of biological process	-2.1	7.1	4	27994	394	30	3	10	5.5	160|998|2664	AP2A1|CDC42|GDI1	-0.093
MyList	GO Biological Processes	19	GO:1904951	positive regulation of establishment of protein localization	19_GO:0048518 positive regulation of biological process	-2	6.9	3.9	27994	403	30	3	10	5.5	998|2316|27429	CDC42|FLNA|HTRA2	-0.07
MyList	GO Biological Processes	19	GO:0051129	negative regulation of cellular component organization	19_GO:0048519 negative regulation of biological process	-2	4.8	3.5	27994	775	30	4	13	6.2	998|2664|6711|27429	CDC42|GDI1|SPTBN1|HTRA2	-0.07
MyList	GO Biological Processes	19	GO:0002696	positive regulation of leukocyte activation	19_GO:0002376 immune system process	-2	6.9	3.9	27994	406	30	3	10	5.5	998|8943|9093	CDC42|AP3D1|DNAJA3	-0.063
MyList	GO Biological Processes	19	GO:0006732	coenzyme metabolic process	19_GO:0008152 metabolic process	-2	6.9	3.9	27994	408	30	3	10	5.5	4200|6396|6472	ME2|SEC13|SHMT2	-0.059
MyList	Reactome Gene Sets	6	R-HSA-112316	Neuronal System		-2	6.8	3.9	27994	410	30	3	10	5.5	160|84790|347688	AP2A1|TUBA1C|TUBB8	-0.055
MyList	GO Biological Processes	19	GO:0044257	cellular protein catabolic process	19_GO:0008152 metabolic process	-2	4.7	3.5	27994	795	30	4	13	6.2	160|5516|5700|27429	AP2A1|PPP2CB|PSMC1|HTRA2	-0.039
MyList_MCODE_ALL	GO Biological Processes	19	GO:0009060	aerobic respiration	19_GO:0008152 metabolic process	-6	140	20	27994	87	7	3	43	19	1431|4200|6472	CS|ME2|SHMT2	-2.9
MyList_MCODE_ALL	KEGG Pathway	24	hsa01200	Carbon metabolism		-5.6	110	18	27994	114	7	3	43	19	1431|4200|6472	CS|ME2|SHMT2	-2.7
MyList_MCODE_ALL	KEGG Pathway	24	ko01200	Carbon metabolism		-5.6	110	18	27994	114	7	3	43	19	1431|4200|6472	CS|ME2|SHMT2	-2.7
MyList_MCODE_ALL	GO Biological Processes	19	GO:0045333	cellular respiration	19_GO:0008152 metabolic process	-5	64	14	27994	187	7	3	43	19	1431|4200|6472	CS|ME2|SHMT2	-2.2
MyList_MCODE_ALL	GO Biological Processes	19	GO:0015980	energy derivation by oxidation of organic compounds	19_GO:0008152 metabolic process	-4.5	43	11	27994	278	7	3	43	19	1431|4200|6472	CS|ME2|SHMT2	-1.8
MyList_MCODE_ALL	GO Biological Processes	19	GO:0006091	generation of precursor metabolites and energy	19_GO:0008152 metabolic process	-3.7	23	8	27994	522	7	3	43	19	1431|4200|6472	CS|ME2|SHMT2	-1.3
MyList_MCODE_ALL	GO Biological Processes	19	GO:0006412	translation	19_GO:0008152 metabolic process	-3.2	16	6.6	27994	739	7	3	43	19	1968|5464|6472	EIF2S3|PPA1|SHMT2	-0.98
MyList_MCODE_ALL	GO Biological Processes	19	GO:0043043	peptide biosynthetic process	19_GO:0008152 metabolic process	-3.2	16	6.5	27994	764	7	3	43	19	1968|5464|6472	EIF2S3|PPA1|SHMT2	-0.96
MyList_SUB1_MCODE_1	GO Biological Processes	19	GO:0009060	aerobic respiration	19_GO:0008152 metabolic process	-6	140	20	27994	87	7	3	43	19	1431|4200|6472	CS|ME2|SHMT2	-2.9
MyList_SUB1_MCODE_1	KEGG Pathway	24	ko01200	Carbon metabolism		-5.6	110	18	27994	114	7	3	43	19	1431|4200|6472	CS|ME2|SHMT2	-2.7
MyList_SUB1_MCODE_1	KEGG Pathway	24	hsa01200	Carbon metabolism		-5.6	110	18	27994	114	7	3	43	19	1431|4200|6472	CS|ME2|SHMT2	-2.7
MyList_SUB1_MCODE_1	GO Biological Processes	19	GO:0045333	cellular respiration	19_GO:0008152 metabolic process	-5	64	14	27994	187	7	3	43	19	1431|4200|6472	CS|ME2|SHMT2	-2.2
MyList_SUB1_MCODE_1	GO Biological Processes	19	GO:0015980	energy derivation by oxidation of organic compounds	19_GO:0008152 metabolic process	-4.5	43	11	27994	278	7	3	43	19	1431|4200|6472	CS|ME2|SHMT2	-1.8
MyList_SUB1_MCODE_1	GO Biological Processes	19	GO:0006091	generation of precursor metabolites and energy	19_GO:0008152 metabolic process	-3.7	23	8	27994	522	7	3	43	19	1431|4200|6472	CS|ME2|SHMT2	-1.3
MyList_SUB1_MCODE_1	GO Biological Processes	19	GO:0006412	translation	19_GO:0008152 metabolic process	-3.2	16	6.6	27994	739	7	3	43	19	1968|5464|6472	EIF2S3|PPA1|SHMT2	-0.98
MyList_SUB1_MCODE_1	GO Biological Processes	19	GO:0043043	peptide biosynthetic process	19_GO:0008152 metabolic process	-3.2	16	6.5	27994	764	7	3	43	19	1968|5464|6472	EIF2S3|PPA1|SHMT2	-0.96

## Sheet: Metascape - GO_MCODE_Top_3
Network	Annotation
MyList	R-HSA-199977|ER to Golgi Anterograde Transport|-7.9;R-HSA-446203|Asparagine N-linked glycosylation|-7.6;R-HSA-948021|Transport to the Golgi and subsequent modification|-7.4
MyList_MCODE_ALL	GO:0009060|aerobic respiration|-6.0;hsa01200|Carbon metabolism|-5.6;ko01200|Carbon metabolism|-5.6
MyList_SUB1_MCODE_1	GO:0009060|aerobic respiration|-6.0;ko01200|Carbon metabolism|-5.6;hsa01200|Carbon metabolism|-5.6
